# Supplementary material for: The complete 12 Mb genome and transcriptome of Nonomuraea gerenzanensis with new insights into its duplicated “magic” RNA polymerase
Source: Sci Rep. 2016 Dec 21;6:18. doi: 10.1038/s41598-016-0025-0 (PMC5431353; doi:10.1038/s41598-016-0025-0)
Supplement: Supplementary file 2 — Supplementary Table S1 [file 41598_2016_25_MOESM2_ESM.xls]

## Sheet: 1A. RAST annotation
Feature ID	Type	Contig	Start	Stop	Frame	Strand	Length (bp)	Function	Subsystem	Gene clusters for secondary metabolites	Cluster type	Putative metabolite	Non-core region
fig|93944.5.peg.1	CDS	mainChr	267	124	-3	-	144	hypothetical protein	- none -	none
fig|93944.5.peg.2	CDS	mainChr	235	2304	1	+	2070	Protease II (EC 3.4.21.83)	- none -	none
fig|93944.5.peg.3	CDS	mainChr	2277	3299	3	+	1023	oxidoreductase	- none -	none
fig|93944.5.peg.4	CDS	mainChr	5664	3268	-3	-	2397	integral membrane protein	- none -	none
fig|93944.5.peg.5	CDS	mainChr	5942	7885	2	+	1944	Anaerobic dehydrogenases, typically selenocysteine-containing	Anaerobic respiratory reductases	none
fig|93944.5.peg.6	CDS	mainChr	8795	7872	-2	-	924	Regulatory protein for C-P lyase	- none -	none
fig|93944.5.peg.7	CDS	mainChr	8879	9328	2	+	450	hypothetical protein	- none -	none
fig|93944.5.peg.8	CDS	mainChr	9592	9332	-1	-	261	hypothetical protein	- none -	none
fig|93944.5.peg.9	CDS	mainChr	10056	9742	-3	-	315	Quaternary ammonium compound-resistance protein SugE	- none -	none
fig|93944.5.peg.10	CDS	mainChr	10983	10174	-3	-	810	ribosomal RNA adenine dimethylase	- none -	none
fig|93944.5.peg.11	CDS	mainChr	11074	12879	1	+	1806	3-methylmercaptopropionyl-CoA dehydrogenase (DmdC)	- none -	none
fig|93944.5.peg.12	CDS	mainChr	12966	13904	3	+	939	putative polyketide cyclase	- none -	none
fig|93944.5.peg.13	CDS	mainChr	13976	14200	2	+	225	hypothetical protein	- none -	none
fig|93944.5.peg.14	CDS	mainChr	14490	14197	-3	-	294	stress responsive A/B Barrel Domain superfamily protein	- none -	none
fig|93944.5.peg.15	CDS	mainChr	16153	14672	-1	-	1482	Dihydrolipoamide acetyltransferase component of pyruvate dehydrogenase complex (EC 2.3.1.12)	5-FCL-like protein; <br>Dehydrogenase complexes; <br>Pyruvate metabolism II: acetyl-CoA, acetogenesis from pyruvate	none
fig|93944.5.peg.16	CDS	mainChr	17146	16166	-1	-	981	Pyruvate dehydrogenase E1 component beta subunit (EC 1.2.4.1)	Dehydrogenase complexes; <br>Pyruvate metabolism II: acetyl-CoA, acetogenesis from pyruvate	none
fig|93944.5.peg.17	CDS	mainChr	18225	17143	-3	-	1083	Pyruvate dehydrogenase E1 component alpha subunit (EC 1.2.4.1)	Dehydrogenase complexes; <br>Pyruvate metabolism II: acetyl-CoA, acetogenesis from pyruvate	none
fig|93944.5.peg.18	CDS	mainChr	18456	18701	3	+	246	Phosphoribosylformylglycinamidine synthase, PurS subunit (EC 6.3.5.3)	De Novo Purine Biosynthesis	none
fig|93944.5.peg.19	CDS	mainChr	18948	19307	3	+	360	FIG01136876: hypothetical protein	- none -	none
fig|93944.5.peg.20	CDS	mainChr	19451	20116	2	+	666	Phosphoribosylformylglycinamidine synthase, glutamine amidotransferase subunit (EC 6.3.5.3)	De Novo Purine Biosynthesis	none
fig|93944.5.peg.21	CDS	mainChr	20125	22362	1	+	2238	Phosphoribosylformylglycinamidine synthase, synthetase subunit (EC 6.3.5.3)	De Novo Purine Biosynthesis	none
fig|93944.5.peg.22	CDS	mainChr	23325	22417	-3	-	909	Phage tail fiber protein	Phage tail fiber proteins	none
fig|93944.5.peg.23	CDS	mainChr	23546	23355	-2	-	192	hypothetical protein	- none -	none
fig|93944.5.peg.24	CDS	mainChr	23532	25493	3	+	1962	Adenylate cyclase (EC 4.6.1.1)	cAMP signaling in bacteria	none
fig|93944.5.peg.25	CDS	mainChr	25557	26189	3	+	633	transcriptional regulator, Crp/Fnr family	Oxidative stress	none
fig|93944.5.peg.26	CDS	mainChr	26236	27705	1	+	1470	putative transmembrane efflux protein.	- none -	none
fig|93944.5.peg.27	CDS	mainChr	28412	27666	-2	-	747	5,10-methylenetetrahydrofolate reductase (EC 1.5.1.20)	5-FCL-like protein; <br>Methionine Biosynthesis; <br>One-carbon metabolism by tetrahydropterines; <br>Serine-glyoxylate cycle	none
fig|93944.5.peg.28	CDS	mainChr	29067	28423	-3	-	645	transcriptional regulator, TetR family	- none -	none
fig|93944.5.peg.29	CDS	mainChr	29140	30555	1	+	1416	Putative transmembrane efflux protein	- none -	none
fig|93944.5.peg.30	CDS	mainChr	32330	30513	-2	-	1818	Lipid A export ATP-binding/permease protein MsbA	- none -	none
fig|93944.5.peg.31	CDS	mainChr	32283	32423	3	+	141	hypothetical protein	- none -	none
fig|93944.5.peg.32	CDS	mainChr	34506	32431	-3	-	2076	Putative phosphatase	- none -	none
fig|93944.5.peg.33	CDS	mainChr	34621	35058	1	+	438	FIG00820565: hypothetical protein	- none -	none
fig|93944.5.peg.34	CDS	mainChr	36314	35055	-2	-	1260	hypothetical protein	- none -	none
fig|93944.5.peg.35	CDS	mainChr	36456	36872	3	+	417	Transcriptional regulator, MarR family	- none -	none
fig|93944.5.peg.36	CDS	mainChr	36946	37689	1	+	744	3-oxoacyl-[acyl-carrier protein] reductase (EC 1.1.1.100)	CBSS-246196.1.peg.364; <br>Fatty Acid Biosynthesis FASII	none
fig|93944.5.peg.37	CDS	mainChr	37741	39177	1	+	1437	Amidophosphoribosyltransferase (EC 2.4.2.14)	De Novo Purine Biosynthesis	none
fig|93944.5.peg.38	CDS	mainChr	39245	40270	2	+	1026	Phosphoribosylformylglycinamidine cyclo-ligase (EC 6.3.3.1)	De Novo Purine Biosynthesis	none
fig|93944.5.peg.39	CDS	mainChr	42073	40994	-1	-	1080	Leucine dehydrogenase (EC 1.4.1.9)	Branched-Chain Amino Acid Biosynthesis; <br>Leucine Degradation and HMG-CoA Metabolism	none
fig|93944.5.peg.40	CDS	mainChr	42181	43044	1	+	864	FIG01121637: hypothetical protein	- none -	none
fig|93944.5.peg.41	CDS	mainChr	43367	43570	2	+	204	putative DNA-binding protein	- none -	none
fig|93944.5.peg.42	CDS	mainChr	44312	43740	-2	-	573	Transcriptional regulator, TetR family	- none -	none
fig|93944.5.peg.43	CDS	mainChr	44663	45607	2	+	945	Ribose operon repressor	D-ribose utilization	none
fig|93944.5.peg.44	CDS	mainChr	45728	45976	2	+	249	hypothetical protein	- none -	none
fig|93944.5.peg.45	CDS	mainChr	46049	46879	2	+	831	cell wall hydrolase/autolysin	- none -	none
fig|93944.5.peg.46	CDS	mainChr	46876	48468	1	+	1593	Beta-hexosaminidase (EC 3.2.1.52)	Chitin and N-acetylglucosamine utilization	none
fig|93944.5.peg.47	CDS	mainChr	49023	48469	-3	-	555	Ribosomal-protein-S5p-alanine acetyltransferase related proteins	Ribosomal protein S5p acylation	none
fig|93944.5.peg.48	CDS	mainChr	50098	49043	-1	-	1056	Dihydroorotate dehydrogenase (EC 1.3.3.1)	De Novo Pyrimidine Synthesis	none
fig|93944.5.peg.49	CDS	mainChr	50752	50102	-1	-	651	DNA-binding response regulator, LuxR family	- none -	none
fig|93944.5.peg.50	CDS	mainChr	50795	51160	2	+	366	putative	- none -	none
fig|93944.5.peg.51	CDS	mainChr	51188	52579	2	+	1392	Dihydrolipoamide dehydrogenase (EC 1.8.1.4)	5-FCL-like protein; <br>Glycine cleavage system; <br>Leucine Degradation and HMG-CoA Metabolism; <br>TCA Cycle	none
fig|93944.5.peg.52	CDS	mainChr	53483	52623	-2	-	861	hypothetical protein	- none -	none
fig|93944.5.peg.53	CDS	mainChr	53608	54144	1	+	537	Glycerol-3-phosphate ABC transporter, permease protein UgpE (TC 3.A.1.1.3)	Glycerol and Glycerol-3-phosphate Uptake and Utilization	none
fig|93944.5.peg.54	CDS	mainChr	54248	54736	2	+	489	hypothetical protein	- none -	none
fig|93944.5.peg.55	CDS	mainChr	55081	54848	-1	-	234	hypothetical protein	- none -	none
fig|93944.5.peg.56	CDS	mainChr	55110	55715	3	+	606	hypothetical protein	- none -	none
fig|93944.5.peg.57	CDS	mainChr	56573	55716	-2	-	858	Ribulosamine/erythrulosamine 3-kinase potentially involved in protein deglycation	Protein deglycation	none
fig|93944.5.peg.58	CDS	mainChr	57224	56592	-2	-	633	DNA-binding response regulator, LuxR family	- none -	none
fig|93944.5.peg.59	CDS	mainChr	58216	57230	-1	-	987	two component sensor kinase	- none -	none
fig|93944.5.peg.60	CDS	mainChr	58319	59656	2	+	1338	proteinase (secreted protein)	- none -	none
fig|93944.5.peg.61	CDS	mainChr	59783	61825	2	+	2043	Endoglucanase E-4 precursor (EC 3.2.1.4) (Endo-1,4-beta-glucanase E-4) (Cellulase E-4) (Cellulase E4)	- none -	none
fig|93944.5.peg.62	CDS	mainChr	62519	61875	-2	-	645	two-component system response regulator	- none -	none
fig|93944.5.peg.63	CDS	mainChr	63660	62512	-3	-	1149	two-component system sensor kinase	- none -	none
fig|93944.5.peg.64	CDS	mainChr	64359	63664	-3	-	696	ABC-type multidrug transport system, permease component	CBSS-196164.1.peg.1690	none
fig|93944.5.peg.65	CDS	mainChr	65270	64380	-2	-	891	ABC-type multidrug transport system, ATPase component	CBSS-196164.1.peg.1690	none
fig|93944.5.peg.66	CDS	mainChr	66560	65658	-2	-	903	interphotoreceptor retinoid-binding protein	- none -	none
fig|93944.5.peg.67	CDS	mainChr	68679	67177	-3	-	1503	putative integral membrane protein	- none -	none
fig|93944.5.peg.68	CDS	mainChr	68782	69123	1	+	342	hypothetical protein	- none -	none
fig|93944.5.peg.69	CDS	mainChr	69225	70514	3	+	1290	hypothetical protein	- none -	none
fig|93944.5.peg.70	CDS	mainChr	70802	70515	-2	-	288	similar to Putative stress-responsive transcriptional regulator	- none -	none
fig|93944.5.peg.71	CDS	mainChr	70893	72047	3	+	1155	Glutaryl-CoA dehydrogenase (EC 1.3.99.7)	- none -	none
fig|93944.5.peg.72	CDS	mainChr	72148	73713	1	+	1566	Phage integrase	- none -	none
fig|93944.5.peg.73	CDS	mainChr	74668	74507	-1	-	162	hypothetical protein	- none -	none
fig|93944.5.peg.74	CDS	mainChr	75104	75283	2	+	180	hypothetical protein	- none -	none
fig|93944.5.peg.75	CDS	mainChr	76125	75904	-3	-	222	hypothetical protein	- none -	none
fig|93944.5.peg.76	CDS	mainChr	79165	79980	1	+	816	hypothetical protein	- none -	none
fig|93944.5.peg.77	CDS	mainChr	80766	81668	3	+	903	hypothetical protein	- none -	none
fig|93944.5.peg.78	CDS	mainChr	82316	82621	2	+	306	hypothetical protein	- none -	none
fig|93944.5.peg.79	CDS	mainChr	83541	83960	3	+	420	phage major tail protein	- none -	none
fig|93944.5.peg.80	CDS	mainChr	84105	84281	3	+	177	hypothetical protein	- none -	none
fig|93944.5.peg.81	CDS	mainChr	84707	88951	2	+	4245	Chromosome partition protein smc	DNA structural proteins, bacterial	none
fig|93944.5.peg.82	CDS	mainChr	89465	89884	2	+	420	hypothetical protein	- none -	none
fig|93944.5.peg.83	CDS	mainChr	92619	93212	3	+	594	Phage protein	- none -	none
fig|93944.5.peg.84	CDS	mainChr	96075	95716	-3	-	360	hypothetical protein	- none -	none
fig|93944.5.peg.85	CDS	mainChr	96530	96414	-2	-	117	Histone protein Lsr2	- none -	none
fig|93944.5.peg.86	CDS	mainChr	98400	97057	-3	-	1344	hypothetical protein	- none -	none
fig|93944.5.peg.87	CDS	mainChr	99311	98727	-2	-	585	hypothetical protein	- none -	none
fig|93944.5.peg.88	CDS	mainChr	100769	100584	-2	-	186	hypothetical protein	- none -	none
fig|93944.5.peg.89	CDS	mainChr	101943	101587	-3	-	357	hypothetical protein	- none -	none
fig|93944.5.peg.90	CDS	mainChr	103112	102954	-2	-	159	hypothetical protein	- none -	none
fig|93944.5.peg.91	CDS	mainChr	104160	104023	-3	-	138	hypothetical protein	- none -	none
fig|93944.5.peg.92	CDS	mainChr	106191	106319	3	+	129	hypothetical protein	- none -	none
fig|93944.5.peg.93	CDS	mainChr	107123	106362	-2	-	762	hypothetical protein	- none -	none
fig|93944.5.peg.94	CDS	mainChr	108494	107379	-2	-	1116	Radical SAM domain heme biosynthesis protein	- none -	none
fig|93944.5.peg.95	CDS	mainChr	109526	109203	-2	-	324	hypothetical protein	- none -	none
fig|93944.5.peg.96	CDS	mainChr	111055	110861	-1	-	195	hypothetical protein	- none -	none
fig|93944.5.peg.97	CDS	mainChr	112380	111874	-3	-	507	hypothetical protein	- none -	none
fig|93944.5.peg.98	CDS	mainChr	113386	112994	-1	-	393	hypothetical protein	- none -	none
fig|93944.5.peg.99	CDS	mainChr	113699	113508	-2	-	192	hypothetical protein	- none -	none
fig|93944.5.peg.100	CDS	mainChr	114399	114244	-3	-	156	hypothetical protein	- none -	none
fig|93944.5.peg.101	CDS	mainChr	114875	114699	-2	-	177	hypothetical protein	- none -	none
fig|93944.5.peg.102	CDS	mainChr	116551	114878	-1	-	1674	DNA polymerase I (EC 2.7.7.7)	DNA Repair Base Excision	none
fig|93944.5.peg.103	CDS	mainChr	117082	116726	-1	-	357	Phage protein	- none -	none
fig|93944.5.peg.104	CDS	mainChr	117399	117184	-3	-	216	hypothetical protein	- none -	none
fig|93944.5.peg.105	CDS	mainChr	117628	117422	-1	-	207	hypothetical protein	- none -	none
fig|93944.5.peg.106	CDS	mainChr	117913	117704	-1	-	210	hypothetical protein	- none -	none
fig|93944.5.peg.107	CDS	mainChr	119103	118597	-3	-	507	Phage protein	- none -	none
fig|93944.5.peg.108	CDS	mainChr	119501	119355	-2	-	147	hypothetical protein	- none -	none
fig|93944.5.peg.109	CDS	mainChr	119659	119501	-1	-	159	hypothetical protein	- none -	none
fig|93944.5.peg.110	CDS	mainChr	120356	120099	-2	-	258	hypothetical protein	- none -	none
fig|93944.5.peg.111	CDS	mainChr	121470	121324	-3	-	147	hypothetical protein	- none -	none
fig|93944.5.peg.112	CDS	mainChr	122174	121467	-2	-	708	Phage protein	- none -	none
fig|93944.5.peg.113	CDS	mainChr	122889	122512	-3	-	378	Phage exonuclease	- none -	none
fig|93944.5.peg.114	CDS	mainChr	123996	123628	-3	-	369	hypothetical protein	- none -	none
fig|93944.5.peg.115	CDS	mainChr	126382	125885	-1	-	498	hypothetical protein	- none -	none
fig|93944.5.peg.116	CDS	mainChr	126818	128230	2	+	1413	integrase/recombinase XerD	- none -	none
fig|93944.5.peg.117	CDS	mainChr	128607	130913	3	+	2307	putative helicase	- none -	none
fig|93944.5.peg.118	CDS	mainChr	131022	131267	3	+	246	hypothetical protein	- none -	none
fig|93944.5.peg.119	CDS	mainChr	131264	131653	2	+	390	hypothetical protein	- none -	none
fig|93944.5.peg.120	CDS	mainChr	131835	133001	3	+	1167	hypothetical protein	- none -	none
fig|93944.5.peg.121	CDS	mainChr	133511	133377	-2	-	135	hypothetical protein	- none -	none
fig|93944.5.peg.122	CDS	mainChr	136196	136807	2	+	612	hypothetical protein	- none -	none
fig|93944.5.peg.123	CDS	mainChr	138726	137893	-3	-	834	hypothetical protein	- none -	none
fig|93944.5.peg.124	CDS	mainChr	140203	139106	-1	-	1098	hypothetical protein	- none -	none
fig|93944.5.peg.125	CDS	mainChr	140867	140559	-2	-	309	hypothetical protein	- none -	none
fig|93944.5.peg.126	CDS	mainChr	142356	141163	-3	-	1194	ATP-dependent RNA helicase	- none -	none
fig|93944.5.peg.127	CDS	mainChr	143151	142945	-3	-	207	cold shock protein	- none -	none
fig|93944.5.peg.128	CDS	mainChr	144114	143386	-3	-	729	N-acetylmannosamine-6-phosphate 2-epimerase (EC 5.1.3.9)	Sialic Acid Metabolism	none
fig|93944.5.peg.129	CDS	mainChr	145039	144140	-1	-	900	N-acetylmannosamine kinase (EC 2.7.1.60)	Sialic Acid Metabolism	none
fig|93944.5.peg.130	CDS	mainChr	145974	145045	-3	-	930	4-hydroxy-tetrahydrodipicolinate synthase (EC 4.3.3.7)	Lysine Biosynthesis DAP Pathway; <br>Lysine Biosynthesis DAP Pathway, GJO scratch	none
fig|93944.5.peg.131	CDS	mainChr	146960	145971	-2	-	990	Oligopeptide transport ATP-binding protein OppF (TC 3.A.1.5.1)	ABC transporter oligopeptide (TC 3.A.1.5.1)	none
fig|93944.5.peg.132	CDS	mainChr	148946	147144	-2	-	1803	Oligopeptide transport system permease protein OppB (TC 3.A.1.5.1)	ABC transporter oligopeptide (TC 3.A.1.5.1)	none
fig|93944.5.peg.133	CDS	mainChr	149893	148943	-1	-	951	Oligopeptide transport system permease protein OppB (TC 3.A.1.5.1)	ABC transporter oligopeptide (TC 3.A.1.5.1)	none
fig|93944.5.peg.134	CDS	mainChr	151505	149916	-2	-	1590	ABC-type dipeptide transport system, periplasmic component	- none -	none
fig|93944.5.peg.135	CDS	mainChr	151521	151637	3	+	117	hypothetical protein	- none -	none
fig|93944.5.peg.136	CDS	mainChr	151625	152356	2	+	732	Transcriptional regulator, GntR family	- none -	none
fig|93944.5.peg.137	CDS	mainChr	152446	153957	1	+	1512	Sialidase (EC 3.2.1.18)	Galactosylceramide and Sulfatide metabolism; <br>Sialic Acid Metabolism	none
fig|93944.5.peg.138	CDS	mainChr	154985	154377	-2	-	609	O-methyltransferase (EC 2.1.1.-)	- none -	none
fig|93944.5.peg.139	CDS	mainChr	155208	155756	3	+	549	Transcriptional regulator, TetR family	- none -	none
fig|93944.5.peg.140	CDS	mainChr	156027	155893	-3	-	135	hypothetical protein	- none -	none
fig|93944.5.peg.141	CDS	mainChr	156682	156077	-1	-	606	transcriptional regulator, TetR family	- none -	none
fig|93944.5.peg.142	CDS	mainChr	156781	157383	1	+	603	NADPH-dependent FMN reductase	- none -	none
fig|93944.5.peg.143	CDS	mainChr	157380	159212	3	+	1833	major facilitator superfamily MFS_1	- none -	none
fig|93944.5.peg.144	CDS	mainChr	160491	159811	-3	-	681	DNA-binding response regulator, LuxR family	- none -	none
fig|93944.5.peg.145	CDS	mainChr	161710	160529	-1	-	1182	Putative two-component system sensor kinase	- none -	none
fig|93944.5.peg.146	CDS	mainChr	161875	162882	1	+	1008	3-oxoacyl-[acyl-carrier protein] reductase (EC 1.1.1.100)	CBSS-246196.1.peg.364; <br>Fatty Acid Biosynthesis FASII	none
fig|93944.5.peg.147	CDS	mainChr	163615	162962	-1	-	654	transcriptional regulator, TetR family	- none -	none
fig|93944.5.peg.148	CDS	mainChr	163694	164395	2	+	702	Flavin reductase (EC 1.5.1.30)	- none -	none
fig|93944.5.peg.149	CDS	mainChr	164454	164843	3	+	390	hypothetical protein	- none -	none
fig|93944.5.peg.150	CDS	mainChr	164887	165249	1	+	363	Transcriptional regulator, GntR family	- none -	none
fig|93944.5.peg.151	CDS	mainChr	165801	165953	3	+	153	hypothetical protein	- none -	none
fig|93944.5.peg.152	CDS	mainChr	166341	166649	3	+	309	hypothetical protein	- none -	none
fig|93944.5.peg.153	CDS	mainChr	166753	167451	1	+	699	hypothetical protein	- none -	none
fig|93944.5.peg.154	CDS	mainChr	168020	167472	-2	-	549	hypothetical protein	- none -	none
fig|93944.5.peg.155	CDS	mainChr	168610	168032	-1	-	579	hypothetical protein	- none -	none
fig|93944.5.peg.156	CDS	mainChr	169121	169933	2	+	813	Predicted rhamnulose-1-phosphate aldolase (EC 4.1.2.19) / Predicted lactaldehyde dehydrogenase (EC 1.2.1.22)	- none -	none
fig|93944.5.peg.157	CDS	mainChr	169945	171480	1	+	1536	Aldehyde dehydrogenase (EC 1.2.1.3)	Glycerolipid and Glycerophospholipid Metabolism in Bacteria; <br>Methylglyoxal Metabolism; <br>Methylglyoxal Metabolism; <br>Pyruvate metabolism II: acetyl-CoA, acetogenesis from pyruvate	Cluster 01	Bacteriocin	Bacteriocin
fig|93944.5.peg.158	CDS	mainChr	171565	173361	1	+	1797	Asparagine synthetase [glutamine-hydrolyzing] (EC 6.3.5.4)	Glutamate and Aspartate uptake in Bacteria; <br>Glutamine, Glutamate, Aspartate and Asparagine Biosynthesis	Cluster 01	Bacteriocin	Bacteriocin
fig|93944.5.peg.159	CDS	mainChr	174173	173472	-2	-	702	hypothetical protein	- none -	Cluster 01	Bacteriocin	Bacteriocin
fig|93944.5.peg.160	CDS	mainChr	174789	176999	3	+	2211	Bacteriocin maturation radical SAM domain protein	- none -	Cluster 01	Bacteriocin	Bacteriocin
fig|93944.5.peg.161	CDS	mainChr	177048	178256	3	+	1209	putative cytochrome P450 hydroxylase	Nitric oxide synthase	Cluster 01	Bacteriocin	Bacteriocin
fig|93944.5.peg.162	CDS	mainChr	179600	178317	-2	-	1284	hypothetical protein	- none -	Cluster 01	Bacteriocin	Bacteriocin
fig|93944.5.peg.163	CDS	mainChr	179993	180832	2	+	840	hypothetical protein	- none -	none
fig|93944.5.peg.164	CDS	mainChr	180887	181777	2	+	891	Group B streptococcal surface immunogenic protein	- none -	none
fig|93944.5.peg.165	CDS	mainChr	181809	182765	3	+	957	Group B streptococcal surface immunogenic protein	- none -	none
fig|93944.5.peg.166	CDS	mainChr	183580	182813	-1	-	768	hypothetical protein	- none -	none
fig|93944.5.peg.167	CDS	mainChr	184010	184834	2	+	825	Non-heme chloroperoxidase (EC 1.11.1.10)	- none -	none
fig|93944.5.peg.168	CDS	mainChr	185470	184898	-1	-	573	D-alanyl-D-alanine carboxypeptidase family	- none -	none
fig|93944.5.peg.169	CDS	mainChr	185657	186346	2	+	690	Phosphate regulon transcriptional regulatory protein PhoB (SphR)	High affinity phosphate transporter and control of PHO regulon; <br>PhoR-PhoB two-component regulatory system; <br>Phosphate metabolism	none
fig|93944.5.peg.170	CDS	mainChr	186355	187785	1	+	1431	two-component system sensor kinase	- none -	none
fig|93944.5.peg.171	CDS	mainChr	187782	188363	3	+	582	putative secreted protein.	- none -	none
fig|93944.5.peg.172	CDS	mainChr	189537	188368	-3	-	1170	carboxyl-terminal protease	- none -	none
fig|93944.5.peg.173	CDS	mainChr	189836	190489	2	+	654	Two-component response regulator	- none -	none
fig|93944.5.peg.174	CDS	mainChr	190486	191586	1	+	1101	two-component sensor (kinase)	- none -	none
fig|93944.5.peg.175	CDS	mainChr	192404	191589	-2	-	816	putative methyltransferase	- none -	none
fig|93944.5.peg.176	CDS	mainChr	192381	192650	3	+	270	hypothetical protein	- none -	none
fig|93944.5.peg.177	CDS	mainChr	192663	195806	3	+	3144	tolB protein precursor, periplasmic protein involved in the tonb-independent uptake of group A colicins	- none -	none
fig|93944.5.peg.178	CDS	mainChr	196672	195812	-1	-	861	Luciferase-like monooxygenase superfamily	- none -	none
fig|93944.5.peg.179	CDS	mainChr	197757	196693	-3	-	1065	L-fuco-beta-pyranose dehydrogenase (EC 1.1.1.122)	L-fucose utilization temp	none
fig|93944.5.peg.180	CDS	mainChr	197843	198427	2	+	585	Transcriptional regulator, TetR family	- none -	none
fig|93944.5.peg.181	CDS	mainChr	200213	198495	-2	-	1719	putative serine/threonine protein kinase	- none -	none
fig|93944.5.peg.182	CDS	mainChr	200286	200411	3	+	126	hypothetical protein	- none -	none
fig|93944.5.peg.183	CDS	mainChr	201209	200463	-2	-	747	putative secreted protein	- none -	none
fig|93944.5.peg.184	CDS	mainChr	201367	202653	1	+	1287	acyltransferase	- none -	none
fig|93944.5.peg.185	CDS	mainChr	203412	202657	-3	-	756	3-oxoacyl-[acyl-carrier protein] reductase (EC 1.1.1.100)	CBSS-246196.1.peg.364; <br>Fatty Acid Biosynthesis FASII	none
fig|93944.5.peg.186	CDS	mainChr	204365	203457	-2	-	909	HigA protein (antitoxin to HigB)	Toxin-antitoxin replicon stabilization systems	none
fig|93944.5.peg.187	CDS	mainChr	204364	205590	1	+	1227	putative cytochrome P450 hydroxylase	Nitric oxide synthase	none
fig|93944.5.peg.188	CDS	mainChr	206433	205600	-3	-	834	hypothetical protein	- none -	none
fig|93944.5.peg.189	CDS	mainChr	206612	207262	2	+	651	Transcriptional regulator, TetR family	- none -	none
fig|93944.5.peg.190	CDS	mainChr	207333	208967	3	+	1635	Tyrosine protein kinase:Serine/threonine protein kinase	- none -	none
fig|93944.5.peg.191	CDS	mainChr	210057	209407	-3	-	651	Periplasmic chorismate mutase I precursor (EC 5.4.99.5)	Chorismate Synthesis; <br>Phenylalanine and Tyrosine Branches from Chorismate	none
fig|93944.5.peg.192	CDS	mainChr	210393	210229	-3	-	165	hypothetical protein	- none -	none
fig|93944.5.peg.193	CDS	mainChr	210575	210970	2	+	396	Predicted transcriptional regulator of 4-carboxymuconolactone decarboxylase, Rrf2 family	Rrf2 family transcriptional regulators	none
fig|93944.5.peg.194	CDS	mainChr	211040	212209	2	+	1170	MFS transporter, DHA1 family	- none -	none
fig|93944.5.peg.195	CDS	mainChr	212307	212999	3	+	693	Aspartate racemase (EC 5.1.1.13)	Glutamine, Glutamate, Aspartate and Asparagine Biosynthesis	none
fig|93944.5.peg.196	CDS	mainChr	214417	213035	-1	-	1383	UDP-N-acetylmuramoylalanyl-D-glutamyl-2,6-diaminopimelate--D-alanyl-D-alanine ligase (EC 6.3.2.10)	Peptidoglycan Biosynthesis; <br>Peptidoglycan biosynthesis--gjo	none
fig|93944.5.peg.197	CDS	mainChr	215370	214414	-3	-	957	D-alanine--D-alanine ligase (EC 6.3.2.4)	Peptidoglycan Biosynthesis; <br>Peptidoglycan biosynthesis--gjo	none
fig|93944.5.peg.198	CDS	mainChr	215547	216467	3	+	921	Alcohol dehydrogenase, zinc-binding	- none -	none
fig|93944.5.peg.199	CDS	mainChr	216652	218325	1	+	1674	WD40-repeat containing protein	- none -	none
fig|93944.5.peg.200	CDS	mainChr	219139	218336	-1	-	804	Glycerophosphoryl diester phosphodiesterase (EC 3.1.4.46)	CBSS-176299.4.peg.1996A; <br>Glycerol and Glycerol-3-phosphate Uptake and Utilization	none
fig|93944.5.peg.201	CDS	mainChr	220139	219240	-2	-	900	FIG00816041: hypothetical protein	- none -	none
fig|93944.5.peg.202	CDS	mainChr	222244	220151	-1	-	2094	Cytochrome c551/c552	Soluble cytochromes and functionally related electron carriers	none
fig|93944.5.peg.203	CDS	mainChr	223667	222441	-2	-	1227	HtrA protease/chaperone protein	Periplasmic Stress Response	none
fig|93944.5.peg.204	CDS	mainChr	224484	223816	-3	-	669	DNA-binding response regulator, LuxR family	- none -	none
fig|93944.5.peg.205	CDS	mainChr	225641	224481	-2	-	1161	Putative two-component system sensor kinase	- none -	none
fig|93944.5.peg.206	CDS	mainChr	226243	225665	-1	-	579	hypothetical protein	- none -	none
fig|93944.5.peg.207	CDS	mainChr	226371	227612	3	+	1242	D-alanyl-D-alanine carboxypeptidase (EC 3.4.16.4)	CBSS-84588.1.peg.1247; <br>Metallocarboxypeptidases (EC 3.4.17.-); <br>Murein Hydrolases; <br>Peptidoglycan Biosynthesis	none
fig|93944.5.peg.208	CDS	mainChr	228546	227926	-3	-	621	hypothetical protein	- none -	none
fig|93944.5.peg.209	CDS	mainChr	228870	229934	3	+	1065	FIG01121370: hypothetical protein	- none -	none
fig|93944.5.peg.210	CDS	mainChr	230099	230548	2	+	450	hypothetical protein	- none -	none
fig|93944.5.peg.211	CDS	mainChr	230559	231149	3	+	591	hypothetical protein	- none -	none
fig|93944.5.peg.212	CDS	mainChr	231164	231913	2	+	750	hypothetical protein	- none -	none
fig|93944.5.peg.213	CDS	mainChr	232308	232003	-3	-	306	Chorismate mutase I (EC 5.4.99.5)	Chorismate Synthesis; <br>Phenylalanine and Tyrosine Branches from Chorismate	none
fig|93944.5.peg.214	CDS	mainChr	233590	232424	-1	-	1167	P-hydroxybenzoate hydroxylase (EC 1.14.13.2)	p-Hydroxybenzoate degradation	none
fig|93944.5.peg.215	CDS	mainChr	233718	234128	3	+	411	Glyoxalase family protein	- none -	none
fig|93944.5.peg.216	CDS	mainChr	234389	234132	-2	-	258	hypothetical protein	- none -	none
fig|93944.5.peg.217	CDS	mainChr	234792	234454	-3	-	339	hypothetical protein	- none -	none
fig|93944.5.peg.218	CDS	mainChr	234996	236327	3	+	1332	FIG01132225: hypothetical protein	- none -	none
fig|93944.5.peg.219	CDS	mainChr	237723	236392	-3	-	1332	hypothetical protein	- none -	none
fig|93944.5.peg.220	CDS	mainChr	238036	238818	1	+	783	hypothetical protein	- none -	none
fig|93944.5.peg.221	CDS	mainChr	239400	238858	-3	-	543	predicted protein	- none -	none
fig|93944.5.peg.222	CDS	mainChr	240025	239573	-1	-	453	hypothetical protein	- none -	none
fig|93944.5.peg.223	CDS	mainChr	240562	240074	-1	-	489	hypothetical protein	- none -	none
fig|93944.5.peg.224	CDS	mainChr	240972	242081	3	+	1110	secreted protein	- none -	none
fig|93944.5.peg.225	CDS	mainChr	242229	242969	3	+	741	putative two-component system response regulator	- none -	none
fig|93944.5.peg.226	CDS	mainChr	242984	244486	2	+	1503	Osmosensitive K+ channel histidine kinase KdpD (EC 2.7.3.-)	Potassium homeostasis	none
fig|93944.5.peg.227	CDS	mainChr	246867	245983	-3	-	885	ABC transporter ATP-binding protein	- none -	none
fig|93944.5.peg.228	CDS	mainChr	246934	247515	1	+	582	Transcriptional regulator, TetR family	- none -	none
fig|93944.5.peg.229	CDS	mainChr	247612	248184	1	+	573	NADPH-dependent FMN reductase	- none -	none
fig|93944.5.peg.230	CDS	mainChr	248201	249175	2	+	975	FIG00814508: hypothetical protein	- none -	none
fig|93944.5.peg.231	CDS	mainChr	249172	250008	1	+	837	ABC-transporter transmembrane component	- none -	none
fig|93944.5.peg.232	CDS	mainChr	250844	251446	2	+	603	hypothetical protein	- none -	none
fig|93944.5.peg.233	CDS	mainChr	251498	253027	2	+	1530	hypothetical protein	- none -	none
fig|93944.5.peg.234	CDS	mainChr	253285	253034	-1	-	252	hypothetical protein	- none -	none
fig|93944.5.peg.235	CDS	mainChr	256696	253493	-1	-	3204	FIG01124265: hypothetical protein	- none -	none
fig|93944.5.peg.236	CDS	mainChr	257437	257018	-1	-	420	hypothetical protein	- none -	none
fig|93944.5.peg.237	CDS	mainChr	258783	257587	-3	-	1197	putative cytochrome P450 hydroxylase	Nitric oxide synthase	none
fig|93944.5.peg.238	CDS	mainChr	258972	260486	3	+	1515	2-polyprenyl-6-methoxyphenol hydroxylase and related FAD-dependent oxidoreductases	- none -	none
fig|93944.5.peg.239	CDS	mainChr	260645	261298	2	+	654	FIG01126735: hypothetical protein	- none -	none
fig|93944.5.peg.240	CDS	mainChr	261364	262317	1	+	954	UDP-glucose 4-epimerase (EC 5.1.3.2)	Lactose and Galactose Uptake and Utilization; <br>N-linked Glycosylation in Bacteria; <br>Rhamnose containing glycans	none
fig|93944.5.peg.241	CDS	mainChr	263622	262342	-3	-	1281	FIG00439467: hypothetical protein	- none -	none
fig|93944.5.peg.242	CDS	mainChr	264626	263628	-2	-	999	Branched-chain amino acid transport system permease protein LivM (TC 3.A.1.4.1)	ABC transporter branched-chain amino acid (TC 3.A.1.4.1)	none
fig|93944.5.peg.243	CDS	mainChr	265504	264623	-1	-	882	High-affinity branched-chain amino acid transport system permease protein LivH (TC 3.A.1.4.1)	ABC transporter branched-chain amino acid (TC 3.A.1.4.1)	none
fig|93944.5.peg.244	CDS	mainChr	266225	265509	-2	-	717	Branched-chain amino acid transport ATP-binding protein LivF (TC 3.A.1.4.1)	ABC transporter branched-chain amino acid (TC 3.A.1.4.1)	none
fig|93944.5.peg.245	CDS	mainChr	266980	266222	-1	-	759	Branched-chain amino acid transport ATP-binding protein LivG (TC 3.A.1.4.1)	ABC transporter branched-chain amino acid (TC 3.A.1.4.1)	none
fig|93944.5.peg.246	CDS	mainChr	267138	268502	3	+	1365	regulatory protein	- none -	none
fig|93944.5.peg.247	CDS	mainChr	268462	269970	1	+	1509	Acetoacetyl-CoA synthetase (EC 6.2.1.16) / Long-chain-fatty-acid--CoA ligase (EC 6.2.1.3)	Biotin biosynthesis; <br>Fatty acid metabolism cluster; <br>HMG CoA Synthesis; <br>Leucine Degradation and HMG-CoA Metabolism; <br>Polyhydroxybutyrate metabolism	none
fig|93944.5.peg.248	CDS	mainChr	270499	269948	-1	-	552	Peptidase, M20/M25/M40 family	- none -	none
fig|93944.5.peg.249	CDS	mainChr	272328	270496	-3	-	1833	hypothetical protein	- none -	none
fig|93944.5.peg.250	CDS	mainChr	272541	273275	3	+	735	membrane protein, putative	- none -	none
fig|93944.5.peg.251	CDS	mainChr	274204	273527	-1	-	678	hypothetical protein	- none -	none
fig|93944.5.peg.252	CDS	mainChr	274931	274272	-2	-	660	Transcriptional regulator, TetR family	- none -	none
fig|93944.5.peg.253	CDS	mainChr	274995	276122	3	+	1128	2,3-dihydroxybiphenyl 1,2-dioxygenase	- none -	none
fig|93944.5.peg.254	CDS	mainChr	276119	277048	2	+	930	Fumarylacetoacetate hydrolase family protein	Gentisate degradation; <br>Pterin carbinolamine dehydratase; <br>Salicylate and gentisate catabolism	none
fig|93944.5.peg.255	CDS	mainChr	277102	278571	1	+	1470	3-(3-hydroxy-phenyl)propionate hydroxylase (EC 1.14.13.-)	- none -	none
fig|93944.5.peg.256	CDS	mainChr	278636	278866	2	+	231	hypothetical protein	- none -	none
fig|93944.5.peg.257	CDS	mainChr	278859	279452	3	+	594	PROBABLE CONSERVED INTEGRAL MEMBRANE ALANINE AND LEUCINE RICH PROTEIN	- none -	none
fig|93944.5.peg.258	CDS	mainChr	279449	280303	2	+	855	Hydrolase	- none -	none
fig|93944.5.peg.259	CDS	mainChr	281315	280290	-2	-	1026	Ribose operon repressor	D-ribose utilization	none
fig|93944.5.peg.260	CDS	mainChr	281453	282823	2	+	1371	sugar transport sugar binding protein	- none -	none
fig|93944.5.peg.261	CDS	mainChr	282820	283692	1	+	873	L-arabinose transport system permease protein araP (EC 3.6.3.17)	- none -	none
fig|93944.5.peg.262	CDS	mainChr	283689	284531	3	+	843	N-Acetyl-D-glucosamine ABC transport system, permease protein 2	Chitin and N-acetylglucosamine utilization	none
fig|93944.5.peg.263	CDS	mainChr	284555	286567	2	+	2013	Beta-galactosidase (EC 3.2.1.23)	Galactosylceramide and Sulfatide metabolism; <br>Lactose and Galactose Uptake and Utilization; <br>Lactose utilization	none
fig|93944.5.peg.264	CDS	mainChr	286605	288239	3	+	1635	bifunctional protein (secreted sugar binding protein/sugar hydrolase)	- none -	none
fig|93944.5.peg.265	CDS	mainChr	288885	288295	-3	-	591	Transcriptional regulator, TetR family	- none -	none
fig|93944.5.peg.266	CDS	mainChr	289028	289690	2	+	663	Transcriptional regulator, GntR family	- none -	none
fig|93944.5.peg.267	CDS	mainChr	290633	289662	-2	-	972	Permease of the drug/metabolite transporter (DMT) superfamily	- none -	none
fig|93944.5.peg.268	CDS	mainChr	291421	290630	-1	-	792	putative ABC transporter ATP-binding protein	- none -	none
fig|93944.5.peg.269	CDS	mainChr	292271	291426	-2	-	846	ABC-type amino acid transport system, permease component	- none -	none
fig|93944.5.peg.270	CDS	mainChr	293115	292258	-3	-	858	amino acid ABC transporter, amino acid-binding/permease protein	- none -	none
fig|93944.5.peg.271	CDS	mainChr	293227	294858	1	+	1632	Mobile element protein	- none -	none
fig|93944.5.peg.272	CDS	mainChr	295382	294885	-2	-	498	hypothetical protein	- none -	none
fig|93944.5.peg.273	CDS	mainChr	295475	295918	2	+	444	Glyoxalase/bleomycin resistance protein/dioxygenase	- none -	none
fig|93944.5.peg.274	CDS	mainChr	296012	299422	2	+	3411	large transcriptional regulator	- none -	none
fig|93944.5.peg.275	CDS	mainChr	302824	299429	-1	-	3396	Aminopeptidase Y (Arg, Lys, Leu preference) (EC 3.4.11.15)	Aminopeptidases (EC 3.4.11.-)	none
fig|93944.5.peg.276	CDS	mainChr	303088	306345	1	+	3258	Signal transduction response regulator	- none -	none
fig|93944.5.peg.277	CDS	mainChr	306498	307634	3	+	1137	FIG00996983: hypothetical protein	- none -	none
fig|93944.5.peg.278	CDS	mainChr	307683	308237	3	+	555	hypothetical protein	- none -	none
fig|93944.5.peg.279	CDS	mainChr	308396	308581	2	+	186	hypothetical protein	- none -	none
fig|93944.5.peg.280	CDS	mainChr	309782	308682	-2	-	1101	putative esterase	Alpha-Amylase locus in Streptocococcus	none
fig|93944.5.peg.281	CDS	mainChr	309887	310525	2	+	639	Transcriptional regulator, TetR family	- none -	none
fig|93944.5.peg.282	CDS	mainChr	311282	310506	-2	-	777	cell wall hydrolase/autolysin	- none -	none
fig|93944.5.peg.283	CDS	mainChr	311416	312780	1	+	1365	hypothetical protein	- none -	none
fig|93944.5.peg.284	CDS	mainChr	314544	312856	-3	-	1689	Carbamoyltransferase	- none -	none
fig|93944.5.peg.285	CDS	mainChr	314738	316183	2	+	1446	Amino acid permease-associated region	- none -	none
fig|93944.5.peg.286	CDS	mainChr	316207	316872	1	+	666	GCN5-related N-acetyltransferase	- none -	none
fig|93944.5.peg.287	CDS	mainChr	316982	318097	2	+	1116	hypothetical protein	- none -	none
fig|93944.5.peg.288	CDS	mainChr	318167	319018	2	+	852	secreted hydrolase	- none -	none
fig|93944.5.peg.289	CDS	mainChr	320215	319028	-1	-	1188	putative transcriptional regulator	- none -	none
fig|93944.5.peg.290	CDS	mainChr	320358	323774	3	+	3417	transcriptional regulator, SARP family	- none -	none
fig|93944.5.peg.291	CDS	mainChr	323942	326470	2	+	2529	Chitinase (EC 3.2.1.14)	Chitin and N-acetylglucosamine utilization	none
fig|93944.5.peg.292	CDS	mainChr	326561	326851	2	+	291	Transcriptional regulator, PadR family	CBSS-1352.1.peg.856	none
fig|93944.5.peg.293	CDS	mainChr	326848	327744	1	+	897	hypothetical protein	- none -	none
fig|93944.5.peg.294	CDS	mainChr	327779	328672	2	+	894	hypothetical protein	- none -	none
fig|93944.5.peg.295	CDS	mainChr	328683	330437	3	+	1755	Peptidoglycan-binding domain 1 protein	- none -	none
fig|93944.5.peg.296	CDS	mainChr	330430	331164	1	+	735	ABC transporter, ATP-binding protein	- none -	none
fig|93944.5.peg.297	CDS	mainChr	331167	332348	3	+	1182	ABC transporter related	- none -	none
fig|93944.5.peg.298	CDS	mainChr	332431	332832	1	+	402	hypothetical protein	- none -	none
fig|93944.5.peg.299	CDS	mainChr	333517	332846	-1	-	672	hypothetical protein	- none -	none
fig|93944.5.peg.300	CDS	mainChr	334510	333524	-1	-	987	Rhs protein	- none -	none
fig|93944.5.peg.301	CDS	mainChr	334701	334501	-3	-	201	hypothetical protein	- none -	none
fig|93944.5.peg.302	CDS	mainChr	334954	335343	1	+	390	hypothetical protein	- none -	none
fig|93944.5.peg.303	CDS	mainChr	335354	335734	2	+	381	hypothetical protein	- none -	none
fig|93944.5.peg.304	CDS	mainChr	335790	336410	3	+	621	Homeodomain-like	- none -	none
fig|93944.5.peg.305	CDS	mainChr	336407	337717	2	+	1311	Sugar transporter	- none -	none
fig|93944.5.peg.306	CDS	mainChr	337714	339168	1	+	1455	Pyridoxal-dependent decarboxylase	- none -	none
fig|93944.5.peg.307	CDS	mainChr	340179	339175	-3	-	1005	Dopamine beta-hydroxylase	- none -	none
fig|93944.5.peg.308	CDS	mainChr	341422	340433	-1	-	990	two-component system sensor kinase	- none -	none
fig|93944.5.peg.309	CDS	mainChr	343561	341570	-1	-	1992	COG1649 predicted glycoside hydrolase	- none -	none
fig|93944.5.peg.310	CDS	mainChr	343703	345274	2	+	1572	N-acetylmuramoyl-L-alanine amidase (EC 3.5.1.28)	Murein Hydrolases; <br>Recycling of Peptidoglycan Amino Acids; <br>Zinc regulated enzymes	none
fig|93944.5.peg.311	CDS	mainChr	345530	346030	2	+	501	RNA polymerase ECF sigma factor	- none -	none
fig|93944.5.peg.312	CDS	mainChr	346027	347322	1	+	1296	hypothetical protein	- none -	none
fig|93944.5.peg.313	CDS	mainChr	348096	347335	-3	-	762	3-oxoacyl-[acyl-carrier protein] reductase (EC 1.1.1.100)	CBSS-246196.1.peg.364; <br>Fatty Acid Biosynthesis FASII	none
fig|93944.5.peg.314	CDS	mainChr	348691	348113	-1	-	579	Transcriptional regulator, TetR family	- none -	none
fig|93944.5.peg.315	CDS	mainChr	349472	348732	-2	-	741	ABC-2	- none -	none
fig|93944.5.peg.316	CDS	mainChr	350346	349465	-3	-	882	ABC transporter, ATP-binding protein	- none -	none
fig|93944.5.peg.317	CDS	mainChr	350551	351684	1	+	1134	two-component system sensor kinase	- none -	none
fig|93944.5.peg.318	CDS	mainChr	351657	352325	3	+	669	putative two-component system response regulator	- none -	none
fig|93944.5.peg.319	CDS	mainChr	353547	352342	-3	-	1206	hypothetical protein	- none -	none
fig|93944.5.peg.320	CDS	mainChr	354053	353544	-2	-	510	RNA polymerase ECF-subfamily sigma factor	- none -	none
fig|93944.5.peg.321	CDS	mainChr	354384	354127	-3	-	258	hypothetical protein	- none -	none
fig|93944.5.peg.322	CDS	mainChr	355436	354381	-2	-	1056	ADP-heptose--lipooligosaccharide heptosyltransferase II (EC 2.4.1.-)	LOS core oligosaccharide biosynthesis	none
fig|93944.5.peg.323	CDS	mainChr	356224	355433	-1	-	792	hypothetical protein	- none -	none
fig|93944.5.peg.324	CDS	mainChr	356332	357747	1	+	1416	ADP-heptose synthase (EC 2.7.-.-) / D-glycero-beta-D-manno-heptose 7-phosphate kinase	LOS core oligosaccharide biosynthesis; <br>LOS core oligosaccharide biosynthesis	none
fig|93944.5.peg.325	CDS	mainChr	357862	358341	1	+	480	PREDICTED: hypothetical protein	- none -	none
fig|93944.5.peg.326	CDS	mainChr	359974	358343	-1	-	1632	Siderophore synthetase superfamily, group A / IucA/IucC siderophore family protein	- none -	Cluster 02	Siderophore	Siderophore
fig|93944.5.peg.327	CDS	mainChr	360055	361635	1	+	1581	IucA/IucC siderophore synthetase family protein	- none -	Cluster 02	Siderophore	Siderophore
fig|93944.5.peg.328	CDS	mainChr	361796	362539	2	+	744	hypothetical protein	- none -	Cluster 02	Siderophore	Siderophore
fig|93944.5.peg.329	CDS	mainChr	362634	363623	3	+	990	Chemotaxis response regulator protein-glutamate methylesterase CheB (EC 3.1.1.61)	Bacterial Chemotaxis	Cluster 02	Siderophore	Siderophore
fig|93944.5.peg.330	CDS	mainChr	363649	365508	1	+	1860	Chemotaxis protein methyltransferase CheR (EC 2.1.1.80)	Bacterial Chemotaxis	Cluster 02	Siderophore	Siderophore
fig|93944.5.peg.331	CDS	mainChr	366543	365509	-3	-	1035	Endo alpha-1,4 polygalactosaminidase precusor precursor	- none -	none
fig|93944.5.peg.332	CDS	mainChr	366779	367744	2	+	966	hypothetical protein	- none -	none
fig|93944.5.peg.333	CDS	mainChr	367874	369268	2	+	1395	transposase, IS4	- none -	none
fig|93944.5.peg.334	CDS	mainChr	370394	369285	-2	-	1110	Sialidase (EC 3.2.1.18)	Galactosylceramide and Sulfatide metabolism; <br>Sialic Acid Metabolism	none
fig|93944.5.peg.335	CDS	mainChr	370789	372195	1	+	1407	PF00070 family, FAD-dependent NAD(P)-disulphide oxidoreductase	Mercuric reductase	none
fig|93944.5.peg.336	CDS	mainChr	372669	372229	-3	-	441	hypothetical protein	- none -	none
fig|93944.5.peg.337	CDS	mainChr	373908	372913	-3	-	996	hypothetical protein	- none -	none
fig|93944.5.peg.338	CDS	mainChr	375281	374055	-2	-	1227	hypothetical protein	- none -	none
fig|93944.5.peg.339	CDS	mainChr	375668	377710	2	+	2043	Multimodular transpeptidase-transglycosylase (EC 2.4.1.129) (EC 3.4.-.-)	Peptidoglycan Biosynthesis	none
fig|93944.5.peg.340	CDS	mainChr	378122	378910	2	+	789	HTH-type transcriptional regulator celR	- none -	none
fig|93944.5.peg.341	CDS	mainChr	378942	380147	3	+	1206	serine/threonine protein kinase	- none -	none
fig|93944.5.peg.342	CDS	mainChr	381589	380225	-1	-	1365	Chitinase (EC 3.2.1.14)	Chitin and N-acetylglucosamine utilization	none
fig|93944.5.peg.343	CDS	mainChr	381852	382913	3	+	1062	cellulose binding protein	- none -	none
fig|93944.5.peg.344	CDS	mainChr	382910	383437	2	+	528	hypothetical protein	- none -	none
fig|93944.5.peg.345	CDS	mainChr	386404	383624	-1	-	2781	Endo-1,4-beta-xylanase A precursor (EC 3.2.1.8)	Xylose utilization	none
fig|93944.5.peg.346	CDS	mainChr	389295	386401	-3	-	2895	Exoglucanase B precursor (EC 3.2.1.91) (Exocellobiohydrolase B) (1,4-beta-cellobiohydrolase B) (CBP120)	- none -	none
fig|93944.5.peg.347	CDS	mainChr	389614	391971	1	+	2358	Chitinase (EC 3.2.1.14)	Chitin and N-acetylglucosamine utilization	none
fig|93944.5.peg.348	CDS	mainChr	392498	392097	-2	-	402	FIG01126384: hypothetical protein	- none -	none
fig|93944.5.peg.349	CDS	mainChr	393412	392513	-1	-	900	Non functional Dihydropteroate synthase 2	- none -	none
fig|93944.5.peg.350	CDS	mainChr	393971	393498	-2	-	474	Putative regulator of sigma factor	- none -	none
fig|93944.5.peg.351	CDS	mainChr	395107	394073	-1	-	1035	Nucleoside-diphosphate-sugar epimerases	- none -	none
fig|93944.5.peg.352	CDS	mainChr	396378	395176	-3	-	1203	Threonine dehydrogenase and related Zn-dependent dehydrogenases	Threonine degradation	none
fig|93944.5.peg.353	CDS	mainChr	396437	396676	2	+	240	hypothetical protein	- none -	none
fig|93944.5.peg.354	CDS	mainChr	396756	398114	3	+	1359	Catechol 1,2-dioxygenase 1 (EC 1.13.11.1)	Catechol branch of beta-ketoadipate pathway	none
fig|93944.5.peg.355	CDS	mainChr	399256	398111	-1	-	1146	1-hydroxy-2-methyl-2-(E)-butenyl 4-diphosphate synthase (EC 1.17.7.1)	CBSS-83331.1.peg.3039; <br>Isoprenoid Biosynthesis; <br>Nonmevalonate Branch of Isoprenoid Biosynthesis	Cluster 03	Terpene	Terpene
fig|93944.5.peg.356	CDS	mainChr	400992	399244	-3	-	1749	1-deoxy-D-xylulose 5-phosphate synthase (EC 2.2.1.7)	Isoprenoid Biosynthesis; <br>Nonmevalonate Branch of Isoprenoid Biosynthesis; <br>Pyridoxin (Vitamin B6) Biosynthesis; <br>Thiamin biosynthesis	Cluster 03	Terpene	Terpene
fig|93944.5.peg.357	CDS	mainChr	401116	402165	1	+	1050	Octaprenyl-diphosphate synthase (EC 2.5.1.-) / Dimethylallyltransferase (EC 2.5.1.1) / Geranyltranstransferase (farnesyldiphosphate synthase) (EC 2.5.1.10) / Geranylgeranyl pyrophosphate synthetase (EC 2.5.1.29)	Isoprenoid Biosynthesis; <br>Isoprenoinds for Quinones	Cluster 03	Terpene	Terpene
fig|93944.5.peg.358	CDS	mainChr	402181	403122	1	+	942	4-hydroxy-3-methylbut-2-enyl diphosphate reductase (EC 1.17.1.2)	Isoprenoid Biosynthesis; <br>Nonmevalonate Branch of Isoprenoid Biosynthesis	Cluster 03	Terpene	Terpene
fig|93944.5.peg.359	CDS	mainChr	403153	404574	1	+	1422	cAMP-binding proteins - catabolite gene activator and regulatory subunit of cAMP-dependent protein kinases	CBSS-479431.5.peg.3955; <br>cAMP signaling in bacteria	Cluster 03	Terpene	Terpene
fig|93944.5.peg.360	CDS	mainChr	404686	406926	1	+	2241	Terpene synthase/cyclase metal-binding domain protein	- none -	Cluster 03	Terpene	Terpene
fig|93944.5.peg.361	CDS	mainChr	407652	408140	3	+	489	Periplasmic septal ring factor with murein hydrolase activity EnvC/YibP	Phosphoglycerate mutase protein family	Cluster 03	Terpene	Terpene
fig|93944.5.peg.362	CDS	mainChr	408591	408289	-3	-	303	hypothetical protein	- none -	none
fig|93944.5.peg.363	CDS	mainChr	409370	409068	-2	-	303	hypothetical protein	- none -	none
fig|93944.5.peg.364	CDS	mainChr	409949	409647	-2	-	303	hypothetical protein	- none -	none
fig|93944.5.peg.365	CDS	mainChr	410729	410283	-2	-	447	Transcriptional regulator, MarR family	- none -	none
fig|93944.5.peg.366	CDS	mainChr	411343	410726	-1	-	618	ThiJ/PfpI family protein	- none -	none
fig|93944.5.peg.367	CDS	mainChr	411405	412751	3	+	1347	protein kinase, putative	- none -	none
fig|93944.5.peg.368	CDS	mainChr	412748	412891	2	+	144	hypothetical protein	- none -	none
fig|93944.5.peg.369	CDS	mainChr	413681	412878	-2	-	804	FKBP-type peptidyl-prolyl cis-trans isomerases 1	- none -	none
fig|93944.5.peg.370	CDS	mainChr	413774	414817	2	+	1044	hypothetical protein	- none -	none
fig|93944.5.peg.371	CDS	mainChr	414828	415202	3	+	375	DifB protein	- none -	none
fig|93944.5.peg.372	CDS	mainChr	416394	415195	-3	-	1200	Kynureninase (EC 3.7.1.3)	NAD and NADP cofactor biosynthesis global	none
fig|93944.5.peg.373	CDS	mainChr	417512	416400	-2	-	1113	Benzoate transport, extracellular ligand-binding receptor	- none -	none
fig|93944.5.peg.374	CDS	mainChr	417912	417526	-3	-	387	2-amino-3-carboxymuconate-6-semialdehyde decarboxylase (EC 4.1.1.45)	- none -	none
fig|93944.5.peg.375	CDS	mainChr	418428	417913	-3	-	516	3-hydroxyanthranilate 3,4-dioxygenase (EC 1.13.11.6)	NAD and NADP cofactor biosynthesis global	none
fig|93944.5.peg.376	CDS	mainChr	418835	418425	-2	-	411	2-aminomuconate deaminase (EC 3.5.99.5)	- none -	none
fig|93944.5.peg.377	CDS	mainChr	419656	418859	-1	-	798	2-keto-4-pentenoate hydratase (EC 4.2.1.80)	Biphenyl Degradation	none
fig|93944.5.peg.378	CDS	mainChr	421058	419649	-2	-	1410	2-aminomuconate semialdehyde dehydrogenase (EC 1.2.1.32)	- none -	none
fig|93944.5.peg.379	CDS	mainChr	421188	421904	3	+	717	Dienelactone hydrolase family	- none -	none
fig|93944.5.peg.380	CDS	mainChr	422039	422515	2	+	477	hypothetical protein	- none -	none
fig|93944.5.peg.381	CDS	mainChr	422780	423409	2	+	630	Transcriptional regulator, GntR family	- none -	none
fig|93944.5.peg.382	CDS	mainChr	425018	423948	-2	-	1071	putative cellulose-binding protein	- none -	none
fig|93944.5.peg.383	CDS	mainChr	425241	425687	3	+	447	carbonic anhydrase/acetyltransferase isoleucine patch superfamily-like protein	- none -	none
fig|93944.5.peg.384	CDS	mainChr	426528	425659	-3	-	870	hypothetical protein	- none -	none
fig|93944.5.peg.385	CDS	mainChr	426672	427931	3	+	1260	hypothetical protein	- none -	none
fig|93944.5.peg.386	CDS	mainChr	428146	428307	1	+	162	hypothetical protein	- none -	none
fig|93944.5.peg.387	CDS	mainChr	428630	428430	-2	-	201	Repressor CsoR of the copZA operon	Copper Transport System	none
fig|93944.5.peg.388	CDS	mainChr	429808	428741	-1	-	1068	transferase	- none -	none
fig|93944.5.peg.389	CDS	mainChr	430602	429805	-3	-	798	FIG01171871: hypothetical protein	- none -	none
fig|93944.5.peg.390	CDS	mainChr	432852	430747	-3	-	2106	Fe-S oxidoreductase	- none -	none
fig|93944.5.peg.391	CDS	mainChr	433572	432991	-3	-	582	Transcriptional regulator, TetR family	- none -	none
fig|93944.5.peg.392	CDS	mainChr	434480	433569	-2	-	912	Methyltransferase (EC 2.1.1.-)	- none -	none
fig|93944.5.peg.393	CDS	mainChr	435286	434477	-1	-	810	Sugar phosphate isomerases/epimerases	- none -	none
fig|93944.5.peg.394	CDS	mainChr	435343	436041	1	+	699	Methyltransferase type 11	- none -	none
fig|93944.5.peg.395	CDS	mainChr	436084	436452	1	+	369	MerR-family transcriptional regulator	- none -	none
fig|93944.5.peg.396	CDS	mainChr	436449	436760	3	+	312	Thioredoxin	- none -	none
fig|93944.5.peg.397	CDS	mainChr	437062	438468	1	+	1407	DNA repair protein RadA	A DNA integrity scanning protein that co-occurs with RadA; <br>DNA repair, bacterial; <br>Proteolysis in bacteria, ATP-dependent	none
fig|93944.5.peg.398	CDS	mainChr	438484	439584	1	+	1101	DNA integrity scanning protein DisA	A DNA integrity scanning protein that co-occurs with RadA	none
fig|93944.5.peg.399	CDS	mainChr	440713	440033	-1	-	681	hypothetical protein	- none -	none
fig|93944.5.peg.400	CDS	mainChr	440841	441728	3	+	888	A/G-specific adenine glycosylase (EC 3.2.2.-)	DNA repair, bacterial	none
fig|93944.5.peg.401	CDS	mainChr	442157	441768	-2	-	390	FIG01129959: hypothetical protein	- none -	none
fig|93944.5.peg.402	CDS	mainChr	442713	442294	-3	-	420	Auxin-binding protein 1 precursor (ABP)	- none -	none
fig|93944.5.peg.403	CDS	mainChr	443049	442726	-3	-	324	Auxin-binding protein 1 precursor (ABP)	- none -	none
fig|93944.5.peg.404	CDS	mainChr	443164	443634	1	+	471	Transcriptional regulator, MarR family	- none -	none
fig|93944.5.peg.405	CDS	mainChr	444666	443728	-3	-	939	hypothetical protein	- none -	none
fig|93944.5.peg.406	CDS	mainChr	445410	445153	-3	-	258	hypothetical protein	- none -	none
fig|93944.5.peg.407	CDS	mainChr	448022	445584	-2	-	2439	ATP-dependent Clp protease, ATP-binding subunit ClpC / Negative regulator of genetic competence clcC/mecB	Proteolysis in bacteria, ATP-dependent	none
fig|93944.5.peg.408	CDS	mainChr	449011	448559	-1	-	453	ATP-dependent Clp protease, ATP-binding subunit ClpC / Negative regulator of genetic competence clcC/mecB	Proteolysis in bacteria, ATP-dependent	none
fig|93944.5.peg.409	CDS	mainChr	450252	449920	-3	-	333	Histone protein Lsr2	- none -	none
fig|93944.5.peg.410	CDS	mainChr	451255	450767	-1	-	489	High molecular weight glutenin subunit x precursor	- none -	none
fig|93944.5.peg.411	CDS	mainChr	453196	451367	-1	-	1830	Twin-arginine translocation protein TatA	Cluster-based Subsystem Grouping Hypotheticals - perhaps Proteosome Related; <br>Twin-arginine translocation system	none
fig|93944.5.peg.412	CDS	mainChr	453239	453379	2	+	141	hypothetical protein	- none -	none
fig|93944.5.peg.413	CDS	mainChr	453971	453390	-2	-	582	Acetyltransferase, GNAT family	- none -	none
fig|93944.5.peg.414	CDS	mainChr	454396	455442	1	+	1047	NPL/P60 family secreted protein	- none -	none
fig|93944.5.peg.415	CDS	mainChr	455724	455512	-3	-	213	regulatory protein, LuxR	- none -	none
fig|93944.5.peg.416	CDS	mainChr	455870	457102	2	+	1233	putative cytochrome P450 hydroxylase	Nitric oxide synthase	none
fig|93944.5.peg.417	CDS	mainChr	458619	457138	-3	-	1482	Lysyl-tRNA synthetase (class II) (EC 6.1.1.6)	tRNA aminoacylation, Lys	none
fig|93944.5.peg.418	CDS	mainChr	458789	459259	2	+	471	hypothetical protein	- none -	none
fig|93944.5.peg.419	CDS	mainChr	460090	459308	-1	-	783	Pantothenate kinase type III, CoaX-like (EC 2.7.1.33)	Coenzyme A Biosynthesis; <br>Coenzyme A Biosynthesis cluster	none
fig|93944.5.peg.420	CDS	mainChr	462619	460094	-1	-	2526	L-aspartate oxidase (EC 1.4.3.16)	NAD and NADP cofactor biosynthesis global	none
fig|93944.5.peg.421	CDS	mainChr	463239	462733	-3	-	507	hypothetical protein	- none -	none
fig|93944.5.peg.422	CDS	mainChr	464095	463259	-1	-	837	Pantoate--beta-alanine ligase (EC 6.3.2.1)	Coenzyme A Biosynthesis; <br>Coenzyme A Biosynthesis cluster; <br>Folate biosynthesis cluster	none
fig|93944.5.peg.423	CDS	mainChr	465008	464118	-2	-	891	Ketopantoate reductase PanG (EC 1.1.1.169)	Coenzyme A Biosynthesis; <br>Coenzyme A Biosynthesis cluster; <br>Folate biosynthesis cluster	none
fig|93944.5.peg.424	CDS	mainChr	465549	465319	-3	-	231	hypothetical protein	- none -	none
fig|93944.5.peg.425	CDS	mainChr	465742	466704	1	+	963	COG1565: Uncharacterized conserved protein	- none -	none
fig|93944.5.peg.426	CDS	mainChr	467926	466730	-1	-	1197	putative cytochrome P450 hydroxylase	Nitric oxide synthase	none
fig|93944.5.peg.427	CDS	mainChr	468666	467926	-3	-	741	Integral membrane protein TerC	- none -	none
fig|93944.5.peg.428	CDS	mainChr	468949	470238	1	+	1290	Cysteine desulfurase (EC 2.8.1.7)	Alanine biosynthesis; <br>CBSS-84588.1.peg.1247; <br>Iron-sulfur cluster assembly	none
fig|93944.5.peg.429	CDS	mainChr	470913	470245	-3	-	669	hypothetical protein	- none -	none
fig|93944.5.peg.430	CDS	mainChr	471028	472182	1	+	1155	NADH-ubiquinone oxidoreductase chain D (EC 1.6.5.3)	NADH ubiquinone oxidoreductase; <br>Respiratory Complex I	none
fig|93944.5.peg.431	CDS	mainChr	472179	473306	3	+	1128	putative membrane protein	- none -	none
fig|93944.5.peg.432	CDS	mainChr	473299	473481	1	+	183	hypothetical protein	- none -	none
fig|93944.5.peg.433	CDS	mainChr	473933	473478	-2	-	456	FIG027937: secreted protein	Folate biosynthesis cluster	none
fig|93944.5.peg.434	CDS	mainChr	474433	473930	-1	-	504	2-amino-4-hydroxy-6-hydroxymethyldihydropteridine pyrophosphokinase (EC 2.7.6.3)	Folate Biosynthesis; <br>Folate biosynthesis cluster	none
fig|93944.5.peg.435	CDS	mainChr	474795	474430	-3	-	366	Dihydroneopterin aldolase (EC 4.1.2.25)	Folate Biosynthesis; <br>Folate biosynthesis cluster	none
fig|93944.5.peg.436	CDS	mainChr	475231	474785	-1	-	447	Alternative dihydrofolate reductase 3	Folate biosynthesis cluster	none
fig|93944.5.peg.437	CDS	mainChr	476034	475228	-3	-	807	Dihydropteroate synthase (EC 2.5.1.15)	Folate Biosynthesis; <br>Folate biosynthesis cluster	none
fig|93944.5.peg.438	CDS	mainChr	476733	476155	-3	-	579	GTP cyclohydrolase I (EC 3.5.4.16) type 1	Folate Biosynthesis; <br>Folate biosynthesis cluster; <br>Molybdenum cofactor biosynthesis; <br>Zinc regulated enzymes	none
fig|93944.5.peg.439	CDS	mainChr	478724	476730	-2	-	1995	Cell division protein FtsH (EC 3.4.24.-)	Bacterial Cell Division; <br>Cell division-ribosomal stress proteins cluster; <br>Folate biosynthesis cluster	none
fig|93944.5.peg.440	CDS	mainChr	479513	478962	-2	-	552	Hypoxanthine-guanine phosphoribosyltransferase (EC 2.4.2.8)	Cell division-ribosomal stress proteins cluster; <br>Folate biosynthesis cluster; <br>Purine conversions	none
fig|93944.5.peg.441	CDS	mainChr	480516	479524	-3	-	993	tRNA(Ile)-lysidine synthetase (EC 6.3.4.19)	Cell division-ribosomal stress proteins cluster; <br>Folate biosynthesis cluster; <br>tRNA processing	none
fig|93944.5.peg.442	CDS	mainChr	481759	480683	-1	-	1077	FIG021250: possible hydrolase	- none -	none
fig|93944.5.peg.443	CDS	mainChr	483299	481875	-2	-	1425	D-alanyl-D-alanine carboxypeptidase (EC 3.4.16.4)	CBSS-84588.1.peg.1247; <br>Metallocarboxypeptidases (EC 3.4.17.-); <br>Murein Hydrolases; <br>Peptidoglycan Biosynthesis	none
fig|93944.5.peg.444	CDS	mainChr	483383	483874	2	+	492	Inorganic pyrophosphatase (EC 3.6.1.1)	Phosphate metabolism	none
fig|93944.5.peg.445	CDS	mainChr	484955	483882	-2	-	1074	NLP/P60 protein	- none -	none
fig|93944.5.peg.446	CDS	mainChr	486483	485062	-3	-	1422	serine protease	- none -	none
fig|93944.5.peg.447	CDS	mainChr	487408	486608	-1	-	801	hypothetical protein	- none -	none
fig|93944.5.peg.448	CDS	mainChr	489082	487472	-1	-	1611	ABC transporter ATP-binding protein	- none -	none
fig|93944.5.peg.449	CDS	mainChr	489205	490368	1	+	1164	conserved hypothetical protein	- none -	none
fig|93944.5.peg.450	CDS	mainChr	490365	491372	3	+	1008	hypothetical protein	- none -	none
fig|93944.5.peg.451	CDS	mainChr	491369	492139	2	+	771	3-oxoacyl-[acyl-carrier protein] reductase (EC 1.1.1.100)	CBSS-246196.1.peg.364; <br>Fatty Acid Biosynthesis FASII	none
fig|93944.5.peg.452	CDS	mainChr	492394	492813	1	+	420	hypothetical protein	- none -	none
fig|93944.5.peg.453	CDS	mainChr	492894	493724	3	+	831	hypothetical protein; putative signal peptide	- none -	none
fig|93944.5.peg.454	CDS	mainChr	495128	493683	-2	-	1446	Carboxypeptidase-related protein	- none -	none
fig|93944.5.peg.455	CDS	mainChr	496361	495129	-2	-	1233	Glucarate dehydratase (EC 4.2.1.40)	D-galactarate, D-glucarate and D-glycerate catabolism	none
fig|93944.5.peg.456	CDS	mainChr	499291	496358	-1	-	2934	Alpha-mannosidase (EC 3.2.1.24)	Fructooligosaccharides(FOS) and Raffinose Utilization; <br>Mannose Metabolism	none
fig|93944.5.peg.457	CDS	mainChr	500100	499288	-3	-	813	Alpha-glucoside transport system permease protein AglG	Periplasmic-Binding-Protein-Dependent Transport System for &#945;-Glucosides	none
fig|93944.5.peg.458	CDS	mainChr	500948	500097	-2	-	852	binding-protein-dependent transport systems inner membrane component	- none -	none
fig|93944.5.peg.459	CDS	mainChr	502195	500945	-1	-	1251	N-Acetyl-D-glucosamine ABC transport system, sugar-binding protein	Chitin and N-acetylglucosamine utilization	none
fig|93944.5.peg.460	CDS	mainChr	502865	502215	-2	-	651	Transcriptional regulator, GntR family	- none -	none
fig|93944.5.peg.461	CDS	mainChr	503507	502977	-2	-	531	putative lipoprotein	- none -	none
fig|93944.5.peg.462	CDS	mainChr	503667	504587	3	+	921	possible hybride transferase/ F420-dependent dehydrogenase	- none -	none
fig|93944.5.peg.463	CDS	mainChr	506231	504633	-2	-	1599	Choline-sulfatase (EC 3.1.6.6)	Choline and Betaine Uptake and Betaine Biosynthesis; <br>Sulfatases and sulfatase modifying factor 1	none
fig|93944.5.peg.464	CDS	mainChr	506375	506845	2	+	471	hypothetical protein	- none -	none
fig|93944.5.peg.465	CDS	mainChr	507468	506842	-3	-	627	Methyltransferase	- none -	none
fig|93944.5.peg.466	CDS	mainChr	507532	508365	1	+	834	AraC family transcriptional regulator	- none -	none
fig|93944.5.peg.467	CDS	mainChr	508431	509012	3	+	582	FIG00815806: hypothetical protein	- none -	none
fig|93944.5.peg.468	CDS	mainChr	509688	509035	-3	-	654	hypothetical protein	- none -	none
fig|93944.5.peg.469	CDS	mainChr	510602	510033	-2	-	570	hypothetical protein	- none -	none
fig|93944.5.peg.470	CDS	mainChr	512452	511013	-1	-	1440	probable exported protease [EC:3.4.-.-]	- none -	none
fig|93944.5.peg.471	CDS	mainChr	513664	512819	-1	-	846	Signal peptidase-like protein	Heat shock dnaK gene cluster extended	none
fig|93944.5.peg.472	CDS	mainChr	514794	513784	-3	-	1011	Cell division protein FtsX	Bacterial Cell Division	none
fig|93944.5.peg.473	CDS	mainChr	515375	514848	-2	-	528	putative RNA polymerase ECF-subfamily sigma factor	- none -	none
fig|93944.5.peg.474	CDS	mainChr	516995	515865	-2	-	1131	DNA polymerase III delta prime subunit (EC 2.7.7.7)	- none -	none
fig|93944.5.peg.475	CDS	mainChr	519071	517101	-2	-	1971	domain of unknown function / Thymidylate kinase (EC 2.7.4.9)	pyrimidine conversions	none
fig|93944.5.peg.476	CDS	mainChr	519843	519286	-3	-	558	helix-turn-helix domain protein	- none -	none
fig|93944.5.peg.477	CDS	mainChr	521241	519919	-3	-	1323	FIG00761799: membrane protein	- none -	none
fig|93944.5.peg.478	CDS	mainChr	524013	521308	-3	-	2706	DNA topoisomerase I (EC 5.99.1.2)	CBSS-272943.3.peg.1367; <br>Conserved gene cluster associated with Met-tRNA formyltransferase; <br>DNA topoisomerases, Type I, ATP-independent	none
fig|93944.5.peg.479	CDS	mainChr	524203	524388	1	+	186	hypothetical protein	- none -	none
fig|93944.5.peg.480	CDS	mainChr	526591	524507	-1	-	2085	hypothetical protein	- none -	none
fig|93944.5.peg.481	CDS	mainChr	529629	528670	-3	-	960	Hydrolase, alpha/beta fold family protein, At1g52510/AT4G12830 homolog, group4	- none -	none
fig|93944.5.peg.482	CDS	mainChr	530350	529667	-1	-	684	Beta-ketoadipate enol-lactone hydrolase (EC 3.1.1.24)	Catechol branch of beta-ketoadipate pathway; <br>Protocatechuate branch of beta-ketoadipate pathway	none
fig|93944.5.peg.483	CDS	mainChr	531798	530422	-3	-	1377	Serine phosphatase RsbU, regulator of sigma subunit	Sigma-B stress response cluster 1; <br>SigmaB stress responce regulation	none
fig|93944.5.peg.484	CDS	mainChr	531912	533081	3	+	1170	Pigment protein	- none -	none
fig|93944.5.peg.485	CDS	mainChr	533104	533436	1	+	333	Transcriptional regulator, ArsR family	CBSS-1085.1.peg.1363	none
fig|93944.5.peg.486	CDS	mainChr	533433	534158	3	+	726	FIG01124384: hypothetical protein	- none -	none
fig|93944.5.peg.487	CDS	mainChr	534228	535010	3	+	783	N-formylglutamate deformylase (EC 3.5.1.68)	Histidine Degradation	none
fig|93944.5.peg.488	CDS	mainChr	535138	535311	1	+	174	hypothetical protein	- none -	none
fig|93944.5.peg.489	CDS	mainChr	535308	537446	3	+	2139	Lantibiotic mersacidin transporter system	- none -	none
fig|93944.5.peg.490	CDS	mainChr	537511	537747	1	+	237	hypothetical protein	- none -	none
fig|93944.5.peg.491	CDS	mainChr	537744	537917	3	+	174	Sugar ABC transporter, ATP binding protein	- none -	none
fig|93944.5.peg.492	CDS	mainChr	537955	538497	1	+	543	Putative RNA polymerase ECF-subfamily sigma factor	- none -	none
fig|93944.5.peg.493	CDS	mainChr	538494	539702	3	+	1209	hypothetical protein	- none -	none
fig|93944.5.peg.494	CDS	mainChr	541935	539713	-3	-	2223	putative secreted lyase	- none -	none
fig|93944.5.peg.495	CDS	mainChr	542207	542019	-2	-	189	hypothetical protein	- none -	none
fig|93944.5.peg.496	CDS	mainChr	542649	542182	-3	-	468	Lysophospholipase (EC 3.1.1.5)	Triacylglycerol metabolism	none
fig|93944.5.peg.497	CDS	mainChr	544234	542810	-1	-	1425	FIG01135634: hypothetical protein	- none -	none
fig|93944.5.peg.498	CDS	mainChr	544618	544304	-1	-	315	hypothetical protein	- none -	none
fig|93944.5.peg.499	CDS	mainChr	545365	544961	-1	-	405	hypothetical protein	- none -	none
fig|93944.5.peg.500	CDS	mainChr	547613	545388	-2	-	2226	Carbon monoxide dehydrogenase large chain (EC 1.2.99.2)	CBSS-314269.3.peg.1840; <br>CO Dehydrogenase; <br>Carbon monoxide oxidation	none
fig|93944.5.peg.501	CDS	mainChr	547773	548246	3	+	474	hypothetical protein	- none -	none
fig|93944.5.peg.502	CDS	mainChr	549715	548255	-1	-	1461	Multicopper oxidase	Copper homeostasis	none
fig|93944.5.peg.503	CDS	mainChr	550110	549712	-3	-	399	putative membrane protei	- none -	none
fig|93944.5.peg.504	CDS	mainChr	550305	551456	3	+	1152	two-component system sensor kinase	- none -	none
fig|93944.5.peg.505	CDS	mainChr	551453	552115	2	+	663	DNA-binding response regulator, LuxR family	- none -	none
fig|93944.5.peg.506	CDS	mainChr	552161	552760	2	+	600	conserved hypothetical protein	- none -	none
fig|93944.5.peg.507	CDS	mainChr	552762	553487	3	+	726	Flavodoxin reductases (ferredoxin-NADPH reductases) family 1	Anaerobic respiratory reductases	none
fig|93944.5.peg.508	CDS	mainChr	553489	553752	1	+	264	hypothetical protein	- none -	none
fig|93944.5.peg.509	CDS	mainChr	553867	555270	1	+	1404	Cell envelope-associated transcriptional attenuator LytR-CpsA-Psr, subfamily A1 (as in PMID19099556)	Cell envelope-associated LytR-CpsA-Psr transcriptional attenuators	none
fig|93944.5.peg.510	CDS	mainChr	555861	555295	-3	-	567	hypothetical protein	- none -	none
fig|93944.5.peg.511	CDS	mainChr	556501	555941	-1	-	561	Transcriptional regulator, TetR family	- none -	none
fig|93944.5.peg.512	CDS	mainChr	556602	557885	3	+	1284	putative cytochrome P450 hydroxylase	Nitric oxide synthase	none
fig|93944.5.peg.513	CDS	mainChr	558018	557848	-3	-	171	hypothetical protein	- none -	none
fig|93944.5.peg.514	CDS	mainChr	558105	558437	3	+	333	transcriptional regulator, ArsR family	- none -	none
fig|93944.5.peg.515	CDS	mainChr	559011	558457	-3	-	555	hypothetical protein	- none -	none
fig|93944.5.peg.516	CDS	mainChr	559106	559600	2	+	495	Transcriptional regulator, PadR family	CBSS-1352.1.peg.856	none
fig|93944.5.peg.517	CDS	mainChr	559611	560489	3	+	879	Naphthoate synthase (EC 4.1.3.36)	Menaquinone and Phylloquinone Biosynthesis; <br>Menaquinone and Phylloquinone Biosynthesis -- gjo	none
fig|93944.5.peg.518	CDS	mainChr	561344	560502	-2	-	843	hypothetical protein	- none -	none
fig|93944.5.peg.519	CDS	mainChr	561453	562367	3	+	915	FIG01133440: hypothetical protein	- none -	none
fig|93944.5.peg.520	CDS	mainChr	563280	562357	-3	-	924	Alcohol dehydrogenase, zinc-binding	- none -	none
fig|93944.5.peg.521	CDS	mainChr	563412	563963	3	+	552	hypothetical protein	- none -	none
fig|93944.5.peg.522	CDS	mainChr	563963	566056	2	+	2094	Inner membrane protein YqiK	- none -	none
fig|93944.5.peg.523	CDS	mainChr	566053	570858	1	+	4806	FIG01123212: hypothetical protein	- none -	none
fig|93944.5.peg.524	CDS	mainChr	572545	570839	-1	-	1707	Transcriptional regulator, GntR family domain / Aspartate aminotransferase (EC 2.6.1.1)	CBSS-216591.1.peg.168; <br>Glutamine, Glutamate, Aspartate and Asparagine Biosynthesis; <br>Threonine and Homoserine Biosynthesis	none
fig|93944.5.peg.525	CDS	mainChr	573565	572702	-1	-	864	4-hydroxy-tetrahydrodipicolinate synthase (EC 4.3.3.7)	Lysine Biosynthesis DAP Pathway; <br>Lysine Biosynthesis DAP Pathway, GJO scratch	none
fig|93944.5.peg.526	CDS	mainChr	573637	574506	1	+	870	putative transcriptional regulator	- none -	none
fig|93944.5.peg.527	CDS	mainChr	575266	574775	-1	-	492	Phosphopantothenoylcysteine decarboxylase (EC 4.1.1.36) homolog	- none -	none
fig|93944.5.peg.528	CDS	mainChr	575477	576028	2	+	552	RNA polymerase sigma-70 factor, ECF subfamily	- none -	none
fig|93944.5.peg.529	CDS	mainChr	576021	576305	3	+	285	hypothetical protein	- none -	none
fig|93944.5.peg.530	CDS	mainChr	576363	577343	3	+	981	Polyprenyl synthetase	- none -	none
fig|93944.5.peg.531	CDS	mainChr	577430	578104	2	+	675	hypothetical protein	- none -	none
fig|93944.5.peg.532	CDS	mainChr	578225	578713	2	+	489	hypothetical protein	- none -	none
fig|93944.5.peg.533	CDS	mainChr	580135	578708	-1	-	1428	sugar transport protein	- none -	none
fig|93944.5.peg.534	CDS	mainChr	580920	580186	-3	-	735	SAM-dependent methyltransferase DSY4148 (UbiE paralog)	- none -	none
fig|93944.5.peg.535	CDS	mainChr	581042	582418	2	+	1377	cell envelope-related transcriptional attenuator	- none -	none
fig|93944.5.peg.536	CDS	mainChr	582721	583605	1	+	885	CO dehydrogenase accessory protein CooC (nickel insertion)	- none -	none
fig|93944.5.peg.537	CDS	mainChr	583703	584089	2	+	387	FIG01045119: hypothetical protein	- none -	none
fig|93944.5.peg.538	CDS	mainChr	585094	584123	-1	-	972	luciferase-family protein	- none -	none
fig|93944.5.peg.539	CDS	mainChr	585827	585156	-2	-	672	Ribonuclease HII (EC 3.1.26.4)	Conserved gene cluster associated with Met-tRNA formyltransferase; <br>Ribonuclease H; <br>Ribonucleases in Bacillus	none
fig|93944.5.peg.540	CDS	mainChr	586908	585886	-3	-	1023	putative LysR-family transcriptional regulator	- none -	none
fig|93944.5.peg.541	CDS	mainChr	586988	588262	2	+	1275	Aspartate aminotransferase (EC 2.6.1.1)	CBSS-216591.1.peg.168; <br>Glutamine, Glutamate, Aspartate and Asparagine Biosynthesis; <br>Threonine and Homoserine Biosynthesis	none
fig|93944.5.peg.542	CDS	mainChr	588410	589060	2	+	651	FIG01201438: hypothetical protein	- none -	none
fig|93944.5.peg.543	CDS	mainChr	589319	592339	2	+	3021	FIG01124150: hypothetical protein	- none -	none
fig|93944.5.peg.544	CDS	mainChr	594001	592598	-1	-	1404	FIG01120800: hypothetical protein	- none -	none
fig|93944.5.peg.545	CDS	mainChr	594176	594478	2	+	303	hypothetical protein	- none -	none
fig|93944.5.peg.546	CDS	mainChr	595453	594485	-1	-	969	D-3-phosphoglycerate dehydrogenase (EC 1.1.1.95)	Glycine and Serine Utilization; <br>Pyridoxin (Vitamin B6) Biosynthesis; <br>Serine Biosynthesis	none
fig|93944.5.peg.547	CDS	mainChr	596116	595520	-1	-	597	Transcriptional regulator, TetR family	- none -	none
fig|93944.5.peg.548	CDS	mainChr	596652	596113	-3	-	540	GCN5-related N-acetyltransferase	- none -	none
fig|93944.5.peg.549	CDS	mainChr	596712	597179	3	+	468	Transcriptional regulator, HxlR family	- none -	none
fig|93944.5.peg.550	CDS	mainChr	597200	598018	2	+	819	Cytochrome oxidase biogenesis protein Surf1, facilitates heme A insertion	Biogenesis of cytochrome c oxidases; <br>CBSS-316057.3.peg.563	none
fig|93944.5.peg.551	CDS	mainChr	598029	598772	3	+	744	hypothetical protein	- none -	none
fig|93944.5.peg.552	CDS	mainChr	598978	600126	1	+	1149	Amidohydrolase 2	- none -	none
fig|93944.5.peg.553	CDS	mainChr	600470	600123	-2	-	348	protein of unknown function DUF1232	- none -	none
fig|93944.5.peg.554	CDS	mainChr	601952	600534	-2	-	1419	putative amidase	- none -	none
fig|93944.5.peg.555	CDS	mainChr	602911	601958	-1	-	954	N5,N10-methylenetetrahydromethanopterin reductase-related protein, Tbis_3526 family	- none -	none
fig|93944.5.peg.556	CDS	mainChr	603577	602969	-1	-	609	Transcriptional regulator, TetR family	- none -	none
fig|93944.5.peg.557	CDS	mainChr	603812	604741	2	+	930	hypothetical protein	- none -	none
fig|93944.5.peg.558	CDS	mainChr	605929	604868	-1	-	1062	Aspartate-semialdehyde dehydrogenase (EC 1.2.1.11)	Lysine Biosynthesis DAP Pathway; <br>Lysine Biosynthesis DAP Pathway, GJO scratch; <br>Threonine and Homoserine Biosynthesis	none
fig|93944.5.peg.559	CDS	mainChr	607200	605926	-3	-	1275	Aspartokinase (EC 2.7.2.4)	CBSS-216591.1.peg.168; <br>Lysine Biosynthesis DAP Pathway; <br>Lysine Biosynthesis DAP Pathway, GJO scratch; <br>Threonine and Homoserine Biosynthesis	none
fig|93944.5.peg.560	CDS	mainChr	607815	607285	-3	-	531	FIG01128929: hypothetical protein	- none -	none
fig|93944.5.peg.561	CDS	mainChr	608407	607808	-1	-	600	Recombination protein RecR	DNA processing cluster; <br>DNA repair, bacterial RecFOR pathway	none
fig|93944.5.peg.562	CDS	mainChr	608760	608410	-3	-	351	FIG000557: hypothetical protein co-occurring with RecR	DNA processing cluster	none
fig|93944.5.peg.563	CDS	mainChr	609443	610687	2	+	1245	transcriptional regulator	- none -	none
fig|93944.5.peg.564	CDS	mainChr	613412	610947	-2	-	2466	DNA polymerase III subunits gamma and tau (EC 2.7.7.7)	DNA processing cluster	none
fig|93944.5.peg.565	CDS	mainChr	613437	613610	3	+	174	hypothetical protein	- none -	none
fig|93944.5.peg.566	CDS	mainChr	614036	613908	-2	-	129	hypothetical protein	- none -	none
fig|93944.5.peg.567	CDS	mainChr	614691	615047	3	+	357	hypothetical protein	- none -	none
fig|93944.5.peg.568	CDS	mainChr	615359	615105	-2	-	255	hypothetical protein	- none -	none
fig|93944.5.peg.569	CDS	mainChr	615519	615695	3	+	177	hypothetical protein	- none -	none
fig|93944.5.peg.570	CDS	mainChr	615771	616721	3	+	951	uncharacterized membrane protein	- none -	none
fig|93944.5.peg.571	CDS	mainChr	616735	617391	1	+	657	hypothetical protein	- none -	none
fig|93944.5.peg.572	CDS	mainChr	617482	617850	1	+	369	hypothetical protein	- none -	none
fig|93944.5.peg.573	CDS	mainChr	618488	617847	-2	-	642	lysine exporter protein (LysE/YggA)	- none -	none
fig|93944.5.peg.574	CDS	mainChr	618591	619550	3	+	960	YpfJ protein, zinc metalloprotease superfamily	Broadly distributed proteins not in subsystems	none
fig|93944.5.peg.575	CDS	mainChr	619637	620524	2	+	888	YpfJ protein, zinc metalloprotease superfamily	Broadly distributed proteins not in subsystems	none
fig|93944.5.peg.576	CDS	mainChr	620535	620831	3	+	297	hypothetical protein	- none -	none
fig|93944.5.peg.577	CDS	mainChr	621533	621096	-2	-	438	tRNA-specific adenosine-34 deaminase (EC 3.5.4.-)	tRNA processing	none
fig|93944.5.peg.578	CDS	mainChr	622043	621567	-2	-	477	hypothetical protein	- none -	none
fig|93944.5.peg.579	CDS	mainChr	622577	622062	-2	-	516	FIG01138123: hypothetical protein	- none -	none
fig|93944.5.peg.580	CDS	mainChr	622771	623409	1	+	639	Uracil phosphoribosyltransferase (EC 2.4.2.9)	De Novo Pyrimidine Synthesis; <br>pyrimidine conversions	none
fig|93944.5.peg.581	CDS	mainChr	623522	623746	2	+	225	hypothetical protein	- none -	none
fig|93944.5.peg.582	CDS	mainChr	624008	624532	2	+	525	FIG00868671: hypothetical protein	- none -	none
fig|93944.5.peg.583	CDS	mainChr	624629	625972	2	+	1344	FIG01140165: hypothetical protein	- none -	none
fig|93944.5.peg.584	CDS	mainChr	626073	626747	3	+	675	Transcriptional regulator, GntR family	- none -	none
fig|93944.5.peg.585	CDS	mainChr	627579	626734	-3	-	846	Oxidoreductase	- none -	none
fig|93944.5.peg.586	CDS	mainChr	627851	627576	-2	-	276	hypothetical protein	- none -	none
fig|93944.5.peg.587	CDS	mainChr	627926	628375	2	+	450	Transcriptional regulator, MarR family	- none -	none
fig|93944.5.peg.588	CDS	mainChr	629476	628379	-1	-	1098	DNA polymerase III beta subunit (EC 2.7.7.7)	DNA replication cluster 1	none
fig|93944.5.peg.589	CDS	mainChr	630256	629600	-1	-	657	putative two-component system response regulator	- none -	none
fig|93944.5.peg.590	CDS	mainChr	631677	630250	-3	-	1428	two-component system sensor kinase	- none -	none
fig|93944.5.peg.591	CDS	mainChr	631781	632692	2	+	912	ABC transporter, ATP-binding subunit	- none -	none
fig|93944.5.peg.592	CDS	mainChr	632689	633417	1	+	729	integral membrane protein	- none -	none
fig|93944.5.peg.593	CDS	mainChr	634367	633453	-2	-	915	Gluconolactonase (EC 3.1.1.17)	Entner-Doudoroff Pathway	none
fig|93944.5.peg.594	CDS	mainChr	634426	634923	1	+	498	Redox-sensitive transcriptional activator SoxR	Oxidative stress	none
fig|93944.5.peg.595	CDS	mainChr	635359	634910	-1	-	450	hypothetical protein	- none -	none
fig|93944.5.peg.596	CDS	mainChr	636823	635450	-1	-	1374	Replicative DNA helicase (EC 3.6.1.-)	- none -	none
fig|93944.5.peg.597	CDS	mainChr	637133	638392	2	+	1260	DNA-damage-inducible protein F	- none -	none
fig|93944.5.peg.598	CDS	mainChr	638460	639932	3	+	1473	cationic amino acid transporter	- none -	none
fig|93944.5.peg.599	CDS	mainChr	640680	639937	-3	-	744	putative ABC transporter ATP-binding protein - glutamine transport	- none -	none
fig|93944.5.peg.600	CDS	mainChr	641516	640677	-2	-	840	polar amino acid ABC transporter, inner membrane subunit	- none -	none
fig|93944.5.peg.601	CDS	mainChr	642367	641513	-1	-	855	amino acid ABC transporter, periplasmic amino acid-binding protein	- none -	none
fig|93944.5.peg.602	CDS	mainChr	643063	642617	-1	-	447	LSU ribosomal protein L9p	Ribosome LSU bacterial	none
fig|93944.5.peg.603	CDS	mainChr	643314	643078	-3	-	237	SSU ribosomal protein S18p @ SSU ribosomal protein S18p, zinc-dependent	Ribosome SSU bacterial; <br>Ribosome SSU bacterial	none
fig|93944.5.peg.604	CDS	mainChr	643939	643379	-1	-	561	Single-stranded DNA-binding protein	DNA repair, bacterial; <br>DNA repair, bacterial RecFOR pathway	none
fig|93944.5.peg.605	CDS	mainChr	644308	644018	-1	-	291	SSU ribosomal protein S6p	Ribosome SSU bacterial	none
fig|93944.5.peg.606	CDS	mainChr	644492	644818	2	+	327	hypothetical protein	- none -	none
fig|93944.5.peg.607	CDS	mainChr	645037	644861	-1	-	177	hypothetical protein	- none -	none
fig|93944.5.peg.608	CDS	mainChr	645116	645859	2	+	744	Endonuclease IV (EC 3.1.21.2)	DNA repair, bacterial	none
fig|93944.5.peg.609	CDS	mainChr	646997	645933	-2	-	1065	Membrane spanning protein	- none -	none
fig|93944.5.peg.610	CDS	mainChr	648274	646994	-1	-	1281	PROBABLE CONSERVED TRANSMEMBRANE PROTEIN	- none -	none
fig|93944.5.peg.611	CDS	mainChr	650679	648313	-3	-	2367	Multimodular transpeptidase-transglycosylase (EC 2.4.1.129) (EC 3.4.-.-)	Peptidoglycan Biosynthesis	none
fig|93944.5.peg.612	CDS	mainChr	651605	652171	2	+	567	Transcriptional regulator, PadR family	CBSS-1352.1.peg.856	none
fig|93944.5.peg.613	CDS	mainChr	652185	653264	3	+	1080	Inositol-1-phosphate synthase (EC 5.5.1.4)	- none -	none
fig|93944.5.peg.614	CDS	mainChr	653888	653325	-2	-	564	Isopentenyl-diphosphate delta-isomerase (EC 5.3.3.2)	Isoprenoid Biosynthesis	none
fig|93944.5.peg.615	CDS	mainChr	654062	655294	2	+	1233	putative membrane protein	- none -	none
fig|93944.5.peg.616	CDS	mainChr	656758	655274	-1	-	1485	tRNA nucleotidyltransferase (EC 2.7.7.21) (EC 2.7.7.25)	tRNA nucleotidyltransferase	none
fig|93944.5.peg.617	CDS	mainChr	656827	657351	1	+	525	FIG01171190: hypothetical protein	- none -	none
fig|93944.5.peg.618	CDS	mainChr	657402	659516	3	+	2115	probable secreted protein.	- none -	none
fig|93944.5.peg.619	CDS	mainChr	659513	661117	2	+	1605	Proposed peptidoglycan lipid II flippase MurJ	Peptidoglycan lipid II flippase	none
fig|93944.5.peg.620	CDS	mainChr	661284	662810	3	+	1527	serine/threonine protein kinase	- none -	none
fig|93944.5.peg.621	CDS	mainChr	662826	663461	3	+	636	RNA polymerase sigma-70 factor	CBSS-313593.3.peg.2729; <br>Transcription initiation, bacterial sigma factors	none
fig|93944.5.peg.622	CDS	mainChr	663451	664395	1	+	945	hypothetical protein	- none -	none
fig|93944.5.peg.623	CDS	mainChr	664508	665473	2	+	966	Thioredoxin reductase (EC 1.8.1.9)	Thioredoxin-disulfide reductase; <br>pyrimidine conversions	none
fig|93944.5.peg.624	CDS	mainChr	665484	665798	3	+	315	Thioredoxin	- none -	none
fig|93944.5.peg.625	CDS	mainChr	666405	665878	-3	-	528	FIG007808: hypothetical protein	- none -	none
fig|93944.5.peg.626	CDS	mainChr	666672	667997	3	+	1326	Aromatic-amino-acid aminotransferase (EC 2.6.1.57)	Homogentisate pathway of aromatic compound degradation; <br>Pterin carbinolamine dehydratase	none
fig|93944.5.peg.627	CDS	mainChr	668184	669143	3	+	960	D-alanine--D-alanine ligase (EC 6.3.2.4)	Peptidoglycan Biosynthesis; <br>Peptidoglycan biosynthesis--gjo	none
fig|93944.5.peg.628	CDS	mainChr	669699	670745	3	+	1047	Low-specificity L-threonine aldolase (EC 4.1.2.48)	- none -	none
fig|93944.5.peg.629	CDS	mainChr	672595	671633	-1	-	963	Chromosome (plasmid) partitioning protein ParB	Bacterial Cytoskeleton; <br>RNA modification and chromosome partitioning cluster	none
fig|93944.5.peg.630	CDS	mainChr	674394	673525	-3	-	870	Chromosome (plasmid) partitioning protein ParA	Bacterial Cell Division; <br>Bacterial Cytoskeleton; <br>RNA modification and chromosome partitioning cluster; <br>Ribosome post-transcriptional modification and chromosomal segregation cluster	none
fig|93944.5.peg.631	CDS	mainChr	675275	674601	-2	-	675	rRNA small subunit 7-methylguanosine (m7G) methyltransferase GidB	RNA methylation; <br>RNA modification and chromosome partitioning cluster	none
fig|93944.5.peg.632	CDS	mainChr	676201	675713	-1	-	489	RNA-binding protein Jag	Mycobacterium virulence operon involved in an unknown function with a Jag Protein and YidC and YidD	none
fig|93944.5.peg.633	CDS	mainChr	677172	676222	-3	-	951	Inner membrane protein translocase component YidC, long form	CTP synthase (EC 6.3.4.2) cluster; <br>Mycobacterium virulence operon involved in an unknown function with a Jag Protein and YidC and YidD	none
fig|93944.5.peg.634	CDS	mainChr	678014	677877	-2	-	138	LSU ribosomal protein L34p	Ribosome LSU bacterial	none
fig|93944.5.peg.635	CDS	mainChr	678304	678167	-1	-	138	hypothetical protein	- none -	none
fig|93944.5.peg.636	CDS	mainChr	678458	680041	2	+	1584	Chromosomal replication initiator protein DnaA	DNA replication cluster 1	none
fig|93944.5.peg.637	CDS	mainChr	680578	681723	1	+	1146	DNA polymerase III beta subunit (EC 2.7.7.7)	DNA replication cluster 1	none
fig|93944.5.peg.638	CDS	mainChr	681767	682711	2	+	945	6-phosphogluconate dehydrogenase, decarboxylating (EC 1.1.1.44)	D-gluconate and ketogluconates metabolism; <br>Pentose phosphate pathway	none
fig|93944.5.peg.639	CDS	mainChr	682814	684058	2	+	1245	DNA recombination and repair protein RecF	DNA repair, bacterial RecFOR pathway; <br>DNA replication cluster 1; <br>Hypothetical Coupled to RecF	none
fig|93944.5.peg.640	CDS	mainChr	684270	684734	3	+	465	Zn-ribbon-containing, possibly RNA-binding protein and truncated derivatives	DNA replication cluster 1	none
fig|93944.5.peg.641	CDS	mainChr	685077	687020	3	+	1944	DNA gyrase subunit B (EC 5.99.1.3)	DNA gyrase subunits; <br>DNA replication cluster 1; <br>DNA topoisomerases, Type II, ATP-dependent; <br>Resistance to fluoroquinolones	none
fig|93944.5.peg.642	CDS	mainChr	687036	689534	3	+	2499	DNA gyrase subunit A (EC 5.99.1.3)	DNA gyrase subunits; <br>DNA replication cluster 1; <br>DNA topoisomerases, Type II, ATP-dependent; <br>Resistance to fluoroquinolones	none
fig|93944.5.peg.643	CDS	mainChr	689538	690278	3	+	741	FIG187021: hypothetical protein	DNA replication cluster 1	none
fig|93944.5.peg.644	CDS	mainChr	692757	691615	-3	-	1143	Integrase	- none -	none
fig|93944.5.peg.645	CDS	mainChr	692978	692757	-2	-	222	hypothetical protein	- none -	none
fig|93944.5.peg.646	CDS	mainChr	693574	692975	-1	-	600	DNA repair protein RadA	A DNA integrity scanning protein that co-occurs with RadA; <br>DNA repair, bacterial; <br>Proteolysis in bacteria, ATP-dependent	none
fig|93944.5.peg.647	CDS	mainChr	694107	693571	-3	-	537	DNA repair protein RadA	A DNA integrity scanning protein that co-occurs with RadA; <br>DNA repair, bacterial; <br>Proteolysis in bacteria, ATP-dependent	none
fig|93944.5.peg.648	CDS	mainChr	695000	694104	-2	-	897	hypothetical protein	- none -	none
fig|93944.5.peg.649	CDS	mainChr	695263	695012	-1	-	252	hypothetical protein	- none -	none
fig|93944.5.peg.650	CDS	mainChr	697595	695406	-2	-	2190	FIG00660658: hypothetical protein	- none -	none
fig|93944.5.peg.651	CDS	mainChr	698811	697813	-3	-	999	hypothetical protein	- none -	none
fig|93944.5.peg.652	CDS	mainChr	699071	698847	-2	-	225	hypothetical protein	- none -	none
fig|93944.5.peg.653	CDS	mainChr	699238	699074	-1	-	165	hypothetical protein	- none -	none
fig|93944.5.peg.654	CDS	mainChr	699732	699415	-3	-	318	hypothetical protein	- none -	none
fig|93944.5.peg.655	CDS	mainChr	699920	699729	-2	-	192	hypothetical protein	- none -	none
fig|93944.5.peg.656	CDS	mainChr	700250	700933	2	+	684	Transcriptional regulator, GntR family	- none -	none
fig|93944.5.peg.657	CDS	mainChr	700926	701489	3	+	564	acetyltransferase, GNAT family	- none -	none
fig|93944.5.peg.658	CDS	mainChr	701733	701506	-3	-	228	hypothetical protein	- none -	none
fig|93944.5.peg.659	CDS	mainChr	702076	701825	-1	-	252	hypothetical protein	- none -	none
fig|93944.5.peg.660	CDS	mainChr	702178	703407	1	+	1230	transcriptional regulator, XRE family	- none -	none
fig|93944.5.peg.661	CDS	mainChr	706519	705968	-1	-	552	Flagellar hook-length control protein FliK	- none -	none
fig|93944.5.peg.662	CDS	mainChr	707046	707411	3	+	366	hypothetical protein	- none -	none
fig|93944.5.peg.663	CDS	mainChr	707965	708126	1	+	162	hypothetical protein	- none -	none
fig|93944.5.peg.664	CDS	mainChr	709155	708166	-3	-	990	Threonine dehydratase, catabolic (EC 4.3.1.19)	Branched-Chain Amino Acid Biosynthesis; <br>Glycine and Serine Utilization; <br>Threonine degradation	none
fig|93944.5.peg.665	CDS	mainChr	709862	709152	-2	-	711	YheO-like PAS domain	- none -	none
fig|93944.5.peg.666	CDS	mainChr	710013	709852	-3	-	162	hypothetical protein	- none -	none
fig|93944.5.peg.667	CDS	mainChr	711030	710182	-3	-	849	hypothetical protein	- none -	none
fig|93944.5.peg.668	CDS	mainChr	711539	711027	-2	-	513	Putative RNA polymerase ECF-subfamily sigma factor	- none -	none
fig|93944.5.peg.669	CDS	mainChr	711938	711765	-2	-	174	hypothetical protein	- none -	none
fig|93944.5.peg.670	CDS	mainChr	712851	711967	-3	-	885	alpha/beta hydrolase fold	- none -	none
fig|93944.5.peg.671	CDS	mainChr	713134	713598	1	+	465	COG1720: Uncharacterized conserved protein	- none -	none
fig|93944.5.peg.672	CDS	mainChr	714388	713636	-1	-	753	3-oxoacyl-[acyl-carrier protein] reductase (EC 1.1.1.100)	CBSS-246196.1.peg.364; <br>Fatty Acid Biosynthesis FASII	none
fig|93944.5.peg.673	CDS	mainChr	714407	714799	2	+	393	Transcriptional regulator, ArsR family	CBSS-1085.1.peg.1363	none
fig|93944.5.peg.674	CDS	mainChr	715548	714820	-3	-	729	Methyltransferase (EC 2.1.1.-)	- none -	none
fig|93944.5.peg.675	CDS	mainChr	716186	715584	-2	-	603	Transcriptional regulator, TetR family	- none -	none
fig|93944.5.peg.676	CDS	mainChr	716353	717426	1	+	1074	10 TMS hypothetical membrane protein	- none -	none
fig|93944.5.peg.677	CDS	mainChr	718140	717691	-3	-	450	hypothetical protein	- none -	none
fig|93944.5.peg.678	CDS	mainChr	718786	718157	-1	-	630	transcriptional regulator	- none -	none
fig|93944.5.peg.679	CDS	mainChr	718888	720150	1	+	1263	Predicted transcriptional regulator of pyridoxine metabolism	Pyridoxin (Vitamin B6) Biosynthesis	none
fig|93944.5.peg.680	CDS	mainChr	721317	720178	-3	-	1140	Putative Dyp-type peroxidase, associated with bacterial analog of Cox17 protein	- none -	none
fig|93944.5.peg.681	CDS	mainChr	721859	721314	-2	-	546	Copper metallochaperone, bacterial analog of Cox17 protein	Biogenesis of cytochrome c oxidases	none
fig|93944.5.peg.682	CDS	mainChr	722492	721956	-2	-	537	putative integral membrane protein	- none -	none
fig|93944.5.peg.683	CDS	mainChr	724116	722632	-3	-	1485	transmembrane efflux protein	- none -	none
fig|93944.5.peg.684	CDS	mainChr	724248	725033	3	+	786	hypothetical protein	- none -	none
fig|93944.5.peg.685	CDS	mainChr	727552	725030	-1	-	2523	ATPase / Transcriptional regulator, LuxR family	- none -	none
fig|93944.5.peg.686	CDS	mainChr	727813	727661	-1	-	153	hypothetical protein	- none -	none
fig|93944.5.peg.687	CDS	mainChr	730974	727858	-3	-	3117	Transcriptional regulator	- none -	none
fig|93944.5.peg.688	CDS	mainChr	731165	731686	2	+	522	UspA	- none -	none
fig|93944.5.peg.689	CDS	mainChr	733030	731639	-1	-	1392	Transcriptional regulator, GntR family domain / Aspartate aminotransferase (EC 2.6.1.1)	CBSS-216591.1.peg.168; <br>Glutamine, Glutamate, Aspartate and Asparagine Biosynthesis; <br>Threonine and Homoserine Biosynthesis	none
fig|93944.5.peg.690	CDS	mainChr	733110	733547	3	+	438	4-carboxymuconolactone decarboxylase domain/alkylhydroperoxidase AhpD family core domain protein	- none -	none
fig|93944.5.peg.691	CDS	mainChr	736915	734720	-1	-	2196	Lead, cadmium, zinc and mercury transporting ATPase (EC 3.6.3.3) (EC 3.6.3.5); Copper-translocating P-type ATPase (EC 3.6.3.4)	Copper Transport System; <br>Copper homeostasis	none
fig|93944.5.peg.692	CDS	mainChr	737894	736971	-2	-	924	FIG027937: secreted protein	Folate biosynthesis cluster	none
fig|93944.5.peg.693	CDS	mainChr	738250	738101	-1	-	150	hypothetical protein	- none -	none
fig|93944.5.peg.694	CDS	mainChr	738477	738596	3	+	120	hypothetical protein	- none -	none
fig|93944.5.peg.695	CDS	mainChr	738612	739340	3	+	729	Haloacid dehalogenase domain protein hydrolase	- none -	none
fig|93944.5.peg.696	CDS	mainChr	739865	739515	-2	-	351	hypothetical protein	- none -	none
fig|93944.5.peg.697	CDS	mainChr	741480	740110	-3	-	1371	phage integrase	- none -	none
fig|93944.5.peg.698	CDS	mainChr	741781	743286	1	+	1506	archaeal ATPase, fused to C-terminal DUF234 domain	- none -	none
fig|93944.5.peg.699	CDS	mainChr	743637	743777	3	+	141	hypothetical protein	- none -	none
fig|93944.5.peg.700	CDS	mainChr	744596	744186	-2	-	411	hypothetical protein	- none -	none
fig|93944.5.peg.701	CDS	mainChr	745722	744835	-3	-	888	phosphotransferase	- none -	none
fig|93944.5.peg.702	CDS	mainChr	745918	747354	1	+	1437	Acetylornithine deacetylase/Succinyl-diaminopimelate desuccinylase and related deacylases	- none -	none
fig|93944.5.peg.703	CDS	mainChr	747664	747431	-1	-	234	hypothetical protein	- none -	none
fig|93944.5.peg.704	CDS	mainChr	747853	748218	1	+	366	hypothetical protein	- none -	none
fig|93944.5.peg.705	CDS	mainChr	748500	749078	3	+	579	Dihydrofolate reductase (EC 1.5.1.3)	5-FCL-like protein; <br>Folate Biosynthesis	none
fig|93944.5.peg.706	CDS	mainChr	749385	749867	3	+	483	FIG00817728: hypothetical protein	- none -	none
fig|93944.5.peg.707	CDS	mainChr	751317	750577	-3	-	741	Probable carboxyvinyl-carboxyphosphonate phosphorylmutase (EC 2.7.8.23)	CBSS-393124.3.peg.2657	none
fig|93944.5.peg.708	CDS	mainChr	751761	751414	-3	-	348	hypothetical protein	- none -	none
fig|93944.5.peg.709	CDS	mainChr	752111	752530	2	+	420	hypothetical protein	- none -	none
fig|93944.5.peg.710	CDS	mainChr	752609	753448	2	+	840	hypothetical protein	- none -	none
fig|93944.5.peg.711	CDS	mainChr	753472	753984	1	+	513	hypothetical protein	- none -	none
fig|93944.5.peg.712	CDS	mainChr	753992	754693	2	+	702	von Willebrand factor, type A	- none -	none
fig|93944.5.peg.713	CDS	mainChr	754690	755865	1	+	1176	hypothetical protein	- none -	none
fig|93944.5.peg.714	CDS	mainChr	755899	756921	1	+	1023	Mn2+-dependent serine/threonine protein kinase	- none -	none
fig|93944.5.peg.715	CDS	mainChr	756922	758112	1	+	1191	Tyrosine protein kinase:Serine/threonine protein kinase	- none -	none
fig|93944.5.peg.716	CDS	mainChr	759583	758102	-1	-	1482	hypothetical protein	- none -	none
fig|93944.5.peg.717	CDS	mainChr	759905	760516	2	+	612	hypothetical protein	- none -	none
fig|93944.5.peg.718	CDS	mainChr	760586	761035	2	+	450	acetyltransferase	- none -	none
fig|93944.5.peg.719	CDS	mainChr	761897	760998	-2	-	900	putative RNA polymerase sigma factor	- none -	none
fig|93944.5.peg.720	CDS	mainChr	762040	762648	1	+	609	Trp repressor binding protein	- none -	none
fig|93944.5.peg.721	CDS	mainChr	762729	763688	3	+	960	TRAP transporter solute receptor, TAXI family precursor	TRAP Transporter unknown substrate 9	none
fig|93944.5.peg.722	CDS	mainChr	765269	763860	-2	-	1410	two-component system sensor kinase	- none -	none
fig|93944.5.peg.723	CDS	mainChr	765959	765276	-2	-	684	Phosphate regulon transcriptional regulatory protein PhoB (SphR)	High affinity phosphate transporter and control of PHO regulon; <br>PhoR-PhoB two-component regulatory system; <br>Phosphate metabolism	none
fig|93944.5.peg.724	CDS	mainChr	766131	767162	3	+	1032	Tricarboxylate transport protein TctC	Tricarboxylate transport cassette; <br>Tricarboxylate transport system	none
fig|93944.5.peg.725	CDS	mainChr	767164	767625	1	+	462	Tricarboxylate transport protein TctB	Tricarboxylate transport cassette; <br>Tricarboxylate transport system	none
fig|93944.5.peg.726	CDS	mainChr	767649	769154	3	+	1506	Tricarboxylate transport membrane protein TctA	Tricarboxylate transport cassette; <br>Tricarboxylate transport system	none
fig|93944.5.peg.727	CDS	mainChr	769216	770316	1	+	1101	putative cytochrome P450 hydroxylase	Nitric oxide synthase	none
fig|93944.5.peg.728	CDS	mainChr	770462	770313	-2	-	150	hypothetical protein	- none -	none
fig|93944.5.peg.729	CDS	mainChr	771622	770429	-1	-	1194	hypothetical protein	- none -	none
fig|93944.5.peg.730	CDS	mainChr	772053	771619	-3	-	435	Transcriptional regulator, FUR family	Oxidative stress	none
fig|93944.5.peg.731	CDS	mainChr	772205	773230	2	+	1026	FIG01130658: hypothetical protein	- none -	none
fig|93944.5.peg.732	CDS	mainChr	773567	773235	-2	-	333	branched-chain amino acid transport	- none -	none
fig|93944.5.peg.733	CDS	mainChr	774272	773574	-2	-	699	Branched-chain amino acid transport protein azlC	- none -	none
fig|93944.5.peg.734	CDS	mainChr	774381	774833	3	+	453	Transcriptional regulator, AsnC family	- none -	none
fig|93944.5.peg.735	CDS	mainChr	774904	775113	1	+	210	hypothetical protein	- none -	none
fig|93944.5.peg.736	CDS	mainChr	775117	776355	1	+	1239	Cytochrome d ubiquinol oxidase subunit I (EC 1.10.3.-)	Terminal cytochrome d ubiquinol oxidases; <br>Terminal cytochrome oxidases	none
fig|93944.5.peg.737	CDS	mainChr	776355	777293	3	+	939	Cytochrome d ubiquinol oxidase subunit II (EC 1.10.3.-)	Bacterial RNA-metabolizing Zn-dependent hydrolases; <br>Conserved gene cluster associated with Met-tRNA formyltransferase; <br>Terminal cytochrome d ubiquinol oxidases; <br>Terminal cytochrome oxidases	none
fig|93944.5.peg.738	CDS	mainChr	777363	777818	3	+	456	hypothetical protein	- none -	none
fig|93944.5.peg.739	CDS	mainChr	778386	777778	-3	-	609	Transcriptional regulator, TetR family	- none -	none
fig|93944.5.peg.740	CDS	mainChr	778476	778847	3	+	372	Flavin reductase (EC 1.5.1.30)	- none -	none
fig|93944.5.peg.741	CDS	mainChr	778850	779638	2	+	789	conserved hypothetical protein, putative	- none -	none
fig|93944.5.peg.742	CDS	mainChr	779688	780152	3	+	465	dual specificity protein phosphatase	- none -	none
fig|93944.5.peg.743	CDS	mainChr	781635	780307	-3	-	1329	FIG01170886: hypothetical protein	- none -	none
fig|93944.5.peg.744	CDS	mainChr	781784	783586	2	+	1803	Cyclohexanone monooxygenase (EC 1.14.13.22)	- none -	none
fig|93944.5.peg.745	CDS	mainChr	783599	784042	2	+	444	hypothetical protein	- none -	none
fig|93944.5.peg.746	CDS	mainChr	784206	784589	3	+	384	hypothetical protein	- none -	none
fig|93944.5.peg.747	CDS	mainChr	784608	785822	3	+	1215	putative two-component system sensor kinase	- none -	none
fig|93944.5.peg.748	CDS	mainChr	785883	786524	3	+	642	putative two-component system response regulator	- none -	none
fig|93944.5.peg.749	CDS	mainChr	786956	786525	-2	-	432	FIG00995907: hypothetical protein	- none -	none
fig|93944.5.peg.750	CDS	mainChr	787001	787795	2	+	795	Fumarylacetoacetase (EC 3.7.1.2)	Homogentisate pathway of aromatic compound degradation; <br>Pterin carbinolamine dehydratase; <br>Salicylate and gentisate catabolism	none
fig|93944.5.peg.751	CDS	mainChr	789305	787815	-2	-	1491	probable two-component sensor kinase	- none -	none
fig|93944.5.peg.752	CDS	mainChr	789967	789302	-1	-	666	DNA-binding heavy metal response regulator	Cobalt-zinc-cadmium resistance	none
fig|93944.5.peg.753	CDS	mainChr	790098	790685	3	+	588	hypothetical protein	- none -	none
fig|93944.5.peg.754	CDS	mainChr	791768	790692	-2	-	1077	Putative uncharacterized protein BCG_3193	- none -	none
fig|93944.5.peg.755	CDS	mainChr	792322	791885	-1	-	438	hypothetical protein	- none -	none
fig|93944.5.peg.756	CDS	mainChr	792545	793081	2	+	537	Peptidyl-prolyl cis-trans isomerase (EC 5.2.1.8)	Peptidyl-prolyl cis-trans isomerase containing cluster	none
fig|93944.5.peg.757	CDS	mainChr	793300	794166	1	+	867	FIG056164: rhomboid family serine protease	Peptidyl-prolyl cis-trans isomerase containing cluster	none
fig|93944.5.peg.758	CDS	mainChr	794446	794201	-1	-	246	Cell division protein CrgA	- none -	none
fig|93944.5.peg.759	CDS	mainChr	794591	795199	2	+	609	sortase family protein	- none -	none
fig|93944.5.peg.760	CDS	mainChr	795201	795359	3	+	159	hypothetical protein	- none -	none
fig|93944.5.peg.761	CDS	mainChr	795365	795928	2	+	564	Para-aminobenzoate synthase, amidotransferase component (EC 2.6.1.85)	Chorismate: Intermediate for synthesis of Tryptophan, PAPA antibiotics, PABA, 3-hydroxyanthranilate and more.; <br>Folate Biosynthesis; <br>Tryptophan synthesis	none
fig|93944.5.peg.762	CDS	mainChr	797951	796086	-2	-	1866	Serine/threonine protein kinase PrkC, regulator of stationary phase	Conserved gene cluster associated with Met-tRNA formyltransferase	none
fig|93944.5.peg.763	CDS	mainChr	799345	798035	-1	-	1311	Serine/threonine-protein kinase PknA (EC 2.7.11.1)	- none -	none
fig|93944.5.peg.764	CDS	mainChr	800890	799427	-1	-	1464	Cell division protein FtsI [Peptidoglycan synthetase] (EC 2.4.1.129)	16S rRNA modification within P site of ribosome; <br>Bacterial Cell Division; <br>Bacterial Cytoskeleton; <br>CBSS-83331.1.peg.3039; <br>Peptidoglycan Biosynthesis	none
fig|93944.5.peg.765	CDS	mainChr	802302	800887	-3	-	1416	Cell division protein FtsW	Bacterial Cell Division; <br>Bacterial Cytoskeleton	none
fig|93944.5.peg.766	CDS	mainChr	803613	802303	-3	-	1311	Serine/threonine phosphatase PPP (EC 3.1.3.16)	- none -	none
fig|93944.5.peg.767	CDS	mainChr	804080	803610	-2	-	471	FIG00818182: hypothetical protein	- none -	none
fig|93944.5.peg.768	CDS	mainChr	804838	804098	-1	-	741	Adenylate cyclase (EC 4.6.1.1)	cAMP signaling in bacteria	none
fig|93944.5.peg.769	CDS	mainChr	806362	805352	-1	-	1011	putative integral membrane protein	- none -	none
fig|93944.5.peg.770	CDS	mainChr	807708	806359	-3	-	1350	Magnesium and cobalt efflux protein CorC	CBSS-56780.10.peg.1536; <br>Copper homeostasis: copper tolerance; <br>Glycyl-tRNA synthetase containing cluster; <br>Magnesium transport	none
fig|93944.5.peg.771	CDS	mainChr	807953	809242	2	+	1290	Cell envelope-associated transcriptional attenuator LytR-CpsA-Psr, subfamily A1 (as in PMID19099556)	Cell envelope-associated LytR-CpsA-Psr transcriptional attenuators	none
fig|93944.5.peg.772	CDS	mainChr	809979	809260	-3	-	720	hypothetical protein	- none -	none
fig|93944.5.peg.773	CDS	mainChr	810022	810609	1	+	588	Thiaminase II (EC 3.5.99.2) involved in salvage of thiamin pyrimidine moiety	- none -	none
fig|93944.5.peg.774	CDS	mainChr	810639	811517	3	+	879	Formamidopyrimidine-DNA glycosylase (EC 3.2.2.23)	DNA Repair Base Excision	none
fig|93944.5.peg.775	CDS	mainChr	812907	811510	-3	-	1398	FIG01122334: hypothetical protein	- none -	none
fig|93944.5.peg.776	CDS	mainChr	812984	813415	2	+	432	Redox-sensing transcriptional regulator QorR, putative	- none -	none
fig|93944.5.peg.777	CDS	mainChr	813412	813735	1	+	324	Rhodanese-related sulfurtransferase	- none -	none
fig|93944.5.peg.778	CDS	mainChr	813894	815213	3	+	1320	Predicted hydroxymethylpyrimidine transporter CytX	Thiamin biosynthesis	none
fig|93944.5.peg.779	CDS	mainChr	815751	815173	-3	-	579	Methylated-DNA--protein-cysteine methyltransferase (EC 2.1.1.63)	CBSS-393124.3.peg.2657; <br>DNA repair, bacterial	none
fig|93944.5.peg.780	CDS	mainChr	815846	817714	2	+	1869	FIG00867383: hypothetical protein	- none -	none
fig|93944.5.peg.781	CDS	mainChr	817857	818288	3	+	432	Cys-tRNA(Pro) deacylase YbaK	tRNA aminoacylation, Pro	none
fig|93944.5.peg.782	CDS	mainChr	818936	818289	-2	-	648	membrane protein	- none -	none
fig|93944.5.peg.783	CDS	mainChr	819218	819021	-2	-	198	hypothetical protein	- none -	none
fig|93944.5.peg.784	CDS	mainChr	819349	819224	-1	-	126	hypothetical protein	- none -	none
fig|93944.5.peg.785	CDS	mainChr	819493	820188	1	+	696	putative response regulator	- none -	none
fig|93944.5.peg.786	CDS	mainChr	820188	821291	3	+	1104	two-component system sensor kinase	- none -	none
fig|93944.5.peg.787	CDS	mainChr	821581	821309	-1	-	273	hypothetical protein	- none -	none
fig|93944.5.peg.788	CDS	mainChr	822024	822239	3	+	216	anti-sigma factor antagonist	- none -	none
fig|93944.5.peg.789	CDS	mainChr	822274	823002	1	+	729	Glucosyl-3-phosphoglycerate synthase (EC 2.4.1.266)	- none -	none
fig|93944.5.peg.790	CDS	mainChr	823022	823561	2	+	540	FIG00733176: hypothetical protein	- none -	none
fig|93944.5.peg.791	CDS	mainChr	823942	825369	1	+	1428	POSSIBLE CONSERVED INTEGRAL MEMBRANE PROTEIN	- none -	none
fig|93944.5.peg.792	CDS	mainChr	827621	825771	-2	-	1851	Basic proline-rich protein precursor	- none -	none
fig|93944.5.peg.793	CDS	mainChr	828175	829362	1	+	1188	putative membrane protein	- none -	none
fig|93944.5.peg.794	CDS	mainChr	829403	829804	2	+	402	no significant homology Putative N-terminal signal sequence was found by PSORT	- none -	none
fig|93944.5.peg.795	CDS	mainChr	829952	830872	2	+	921	Prephenate dehydratase (EC 4.2.1.51)	Chorismate Synthesis; <br>Phenylalanine and Tyrosine Branches from Chorismate	none
fig|93944.5.peg.796	CDS	mainChr	831003	832265	3	+	1263	Seryl-tRNA synthetase (EC 6.1.1.11)	Glycine and Serine Utilization; <br>tRNA aminoacylation, Ser	none
fig|93944.5.peg.797	CDS	mainChr	833610	832270	-3	-	1341	hypothetical protein	- none -	none
fig|93944.5.peg.798	CDS	mainChr	834039	833836	-3	-	204	Cold shock protein CspA	Cold shock, CspA family of proteins	none
fig|93944.5.peg.799	CDS	mainChr	834067	834183	1	+	117	hypothetical protein	- none -	none
fig|93944.5.peg.800	CDS	mainChr	834290	835060	2	+	771	HMP-PP hydrolase (pyridoxal phosphatase) Cof, detected in genetic screen for thiamin metabolic genes (PMID:15292217)	- none -	none
fig|93944.5.peg.801	CDS	mainChr	835663	835142	-1	-	522	hypothetical protein	- none -	none
fig|93944.5.peg.802	CDS	mainChr	836625	835669	-3	-	957	Quinone oxidoreductase (EC 1.6.5.5)	Quinone oxidoreductase family	none
fig|93944.5.peg.803	CDS	mainChr	836740	839046	1	+	2307	Proline and alanine rich protein EspI, component of Type VII secretion system ESX-1	- none -	none
fig|93944.5.peg.804	CDS	mainChr	839539	839102	-1	-	438	putative binding protein	- none -	none
fig|93944.5.peg.805	CDS	mainChr	839814	840155	3	+	342	Anti-sigma F factor antagonist (spoIIAA-2); Anti-sigma B factor antagonist RsbV	Sigma-B stress response cluster 1; <br>SigmaB stress responce regulation	none
fig|93944.5.peg.806	CDS	mainChr	840923	840162	-2	-	762	NTP pyrophosphohydrolase	- none -	none
fig|93944.5.peg.807	CDS	mainChr	841490	841020	-2	-	471	hypothetical protein	- none -	none
fig|93944.5.peg.808	CDS	mainChr	842278	841838	-1	-	441	hypothetical protein	- none -	none
fig|93944.5.peg.809	CDS	mainChr	842564	842328	-2	-	237	hypothetical protein	- none -	none
fig|93944.5.peg.810	CDS	mainChr	842986	842561	-1	-	426	hypothetical protein	- none -	none
fig|93944.5.peg.811	CDS	mainChr	844794	842983	-3	-	1812	Multidrug resistance protein B	- none -	none
fig|93944.5.peg.812	CDS	mainChr	844903	845451	1	+	549	transcriptional regulator, TetR family	- none -	none
fig|93944.5.peg.813	CDS	mainChr	845619	846914	3	+	1296	Endo-1,4-beta-xylanase A precursor (EC 3.2.1.8)	Xylose utilization	none
fig|93944.5.peg.814	CDS	mainChr	846980	847963	2	+	984	luciferase family protein	- none -	none
fig|93944.5.peg.815	CDS	mainChr	848377	847949	-1	-	429	hypothetical protein	- none -	none
fig|93944.5.peg.816	CDS	mainChr	849465	848389	-3	-	1077	hypothetical protein	- none -	none
fig|93944.5.peg.817	CDS	mainChr	849998	849549	-2	-	450	hypothetical protein	- none -	none
fig|93944.5.peg.818	CDS	mainChr	850740	849988	-3	-	753	Sensory box histidine kinase	- none -	none
fig|93944.5.peg.819	CDS	mainChr	850894	851103	1	+	210	hypothetical protein	- none -	none
fig|93944.5.peg.820	CDS	mainChr	853557	851098	-3	-	2460	putative ATP/GTP-binding protein	- none -	none
fig|93944.5.peg.821	CDS	mainChr	854190	854915	3	+	726	hypothetical protein	- none -	none
fig|93944.5.peg.822	CDS	mainChr	854926	856563	1	+	1638	WD40-repeat containing protein	- none -	none
fig|93944.5.peg.823	CDS	mainChr	856570	857808	1	+	1239	ATP-dependent DNA helicase RecQ	DNA repair, bacterial RecFOR pathway	none
fig|93944.5.peg.824	CDS	mainChr	857805	859091	3	+	1287	Transcriptional regulator	- none -	none
fig|93944.5.peg.825	CDS	mainChr	860357	859125	-2	-	1233	serine protease (membrane protein)	- none -	none
fig|93944.5.peg.826	CDS	mainChr	861064	860354	-1	-	711	hypothetical protein	- none -	none
fig|93944.5.peg.827	CDS	mainChr	861330	862379	3	+	1050	Daunorubicin resistance ABC transporter ATP-binding subunit	- none -	none
fig|93944.5.peg.828	CDS	mainChr	866359	863072	-1	-	3288	Signal transduction response regulator / Disease resistance domain-containing protein / Tetratricopeptide repeat-containing protein	- none -	none
fig|93944.5.peg.829	CDS	mainChr	866835	866626	-3	-	210	hypothetical protein	- none -	none
fig|93944.5.peg.830	CDS	mainChr	867639	867364	-3	-	276	hypothetical protein	- none -	none
fig|93944.5.peg.831	CDS	mainChr	867988	869208	1	+	1221	two-component system sensor kinase	- none -	none
fig|93944.5.peg.832	CDS	mainChr	869257	869892	1	+	636	DNA-binding response regulator, LuxR family	- none -	none
fig|93944.5.peg.833	CDS	mainChr	870784	871074	1	+	291	FIG00825585: hypothetical protein	- none -	none
fig|93944.5.peg.834	CDS	mainChr	871080	871826	3	+	747	Prolipoprotein diacylglyceryl transferase (EC 2.4.99.-)	Lipoprotein Biosynthesis	none
fig|93944.5.peg.835	CDS	mainChr	871840	873345	1	+	1506	Molybdenum cofactor biosynthesis protein MoaA	Molybdenum cofactor biosynthesis; <br>ar-104-EC Molybdenum cofactor biosynthesis moaABCDE	none
fig|93944.5.peg.836	CDS	mainChr	873342	873665	3	+	324	hypothetical protein	- none -	none
fig|93944.5.peg.837	CDS	mainChr	874243	873785	-1	-	459	Acyl dehydratase	CBSS-246196.1.peg.364	none
fig|93944.5.peg.838	CDS	mainChr	875424	874255	-3	-	1170	hypothetical protein	- none -	none
fig|93944.5.peg.839	CDS	mainChr	876014	875421	-2	-	594	RNA polymerase ECF sigma factor	- none -	none
fig|93944.5.peg.840	CDS	mainChr	876244	877416	1	+	1173	COG family: RecA-superfamily ATPases implicated in signal transduction	- none -	none
fig|93944.5.peg.841	CDS	mainChr	878320	877520	-1	-	801	hypothetical protein	- none -	none
fig|93944.5.peg.842	CDS	mainChr	879258	878317	-3	-	942	FIG01137813: hypothetical protein	- none -	none
fig|93944.5.peg.843	CDS	mainChr	879477	879974	3	+	498	putative RNA polymerase sigma factor	- none -	none
fig|93944.5.peg.844	CDS	mainChr	880470	879943	-3	-	528	Transcriptional regulator, MarR family	- none -	none
fig|93944.5.peg.845	CDS	mainChr	880566	881129	3	+	564	YceI like family protein	- none -	none
fig|93944.5.peg.846	CDS	mainChr	882030	882179	3	+	150	hypothetical protein	- none -	none
fig|93944.5.peg.847	CDS	mainChr	883006	882464	-1	-	543	Dihydrofolate reductase (EC 1.5.1.3)	5-FCL-like protein; <br>Folate Biosynthesis	none
fig|93944.5.peg.848	CDS	mainChr	883594	883337	-1	-	258	hypothetical protein	- none -	none
fig|93944.5.peg.849	CDS	mainChr	884028	885035	3	+	1008	putative oxidoreductase	- none -	none
fig|93944.5.peg.850	CDS	mainChr	885079	885735	1	+	657	Protein of unknown function DUF1275	- none -	none
fig|93944.5.peg.851	CDS	mainChr	886242	885871	-3	-	372	Glyoxalase/bleomycin resistance protein/dioxygenase	- none -	none
fig|93944.5.peg.852	CDS	mainChr	886350	887114	3	+	765	similar to metalloprotease	- none -	none
fig|93944.5.peg.853	CDS	mainChr	888292	887162	-1	-	1131	Serine protease precursor	- none -	none
fig|93944.5.peg.854	CDS	mainChr	888442	888930	1	+	489	hypothetical protein	- none -	none
fig|93944.5.peg.855	CDS	mainChr	890077	888941	-1	-	1137	putative transport protein	- none -	none
fig|93944.5.peg.856	CDS	mainChr	890648	890196	-2	-	453	transcriptional regulator marR family	- none -	none
fig|93944.5.peg.857	CDS	mainChr	891001	890645	-1	-	357	Transcriptional regulator, HxlR family	- none -	none
fig|93944.5.peg.858	CDS	mainChr	891098	891676	2	+	579	putative reductase	- none -	none
fig|93944.5.peg.859	CDS	mainChr	891726	893009	3	+	1284	Uncharacterized protein MJ1487	- none -	none
fig|93944.5.peg.860	CDS	mainChr	893312	893064	-2	-	249	hypothetical protein	- none -	none
fig|93944.5.peg.861	CDS	mainChr	893862	893353	-3	-	510	Biphenyl-2,3-diol 1,2-dioxygenase (EC 1.13.11.39)	Biphenyl Degradation	none
fig|93944.5.peg.862	CDS	mainChr	894022	894207	1	+	186	hypothetical protein	- none -	none
fig|93944.5.peg.863	CDS	mainChr	894252	895397	3	+	1146	Xylose isomerase (EC 5.3.1.5)	Xylose utilization	none
fig|93944.5.peg.864	CDS	mainChr	895394	896827	2	+	1434	Xylulose kinase (EC 2.7.1.17)	Xylose utilization	none
fig|93944.5.peg.865	CDS	mainChr	897240	897914	3	+	675	hypothetical protein	- none -	none
fig|93944.5.peg.866	CDS	mainChr	897971	900373	2	+	2403	sensor-like histidine kinase	- none -	none
fig|93944.5.peg.867	CDS	mainChr	900370	900744	1	+	375	hypothetical protein	- none -	none
fig|93944.5.peg.868	CDS	mainChr	901389	900817	-3	-	573	putative ATP/GTP-binding protein	- none -	none
fig|93944.5.peg.869	CDS	mainChr	901627	901370	-1	-	258	hypothetical protein	- none -	none
fig|93944.5.peg.870	CDS	mainChr	902136	901729	-3	-	408	multi-component regulatory system-11, containing roadblock/LC7 domain	- none -	none
fig|93944.5.peg.871	CDS	mainChr	904201	902150	-1	-	2052	sensor-like histidine kinase	- none -	none
fig|93944.5.peg.872	CDS	mainChr	905297	904383	-2	-	915	hypothetical protein	- none -	none
fig|93944.5.peg.873	CDS	mainChr	906844	905294	-1	-	1551	hypothetical protein	- none -	none
fig|93944.5.peg.874	CDS	mainChr	907106	907777	2	+	672	hypothetical protein	- none -	none
fig|93944.5.peg.875	CDS	mainChr	909899	907863	-2	-	2037	hypothetical and glycosyltransferase fusion protein	- none -	none
fig|93944.5.peg.876	CDS	mainChr	911084	909954	-2	-	1131	UDP-N-acetylglucosamine 2-epimerase (EC 5.1.3.14)	CMP-N-acetylneuraminate Biosynthesis; <br>Sialic Acid Metabolism	none
fig|93944.5.peg.877	CDS	mainChr	911141	912823	2	+	1683	glycosyl transferase, group 1 family protein	- none -	none
fig|93944.5.peg.878	CDS	mainChr	912829	912945	1	+	117	hypothetical protein	- none -	none
fig|93944.5.peg.879	CDS	mainChr	912915	914204	3	+	1290	UDP-glucose dehydrogenase (EC 1.1.1.22)	- none -	none
fig|93944.5.peg.880	CDS	mainChr	914224	915312	1	+	1089	glycosyltransferase (biosynthesis of lipopolisaccharide O antigen)	- none -	none
fig|93944.5.peg.881	CDS	mainChr	915382	917166	1	+	1785	hypothetical protein	- none -	none
fig|93944.5.peg.882	CDS	mainChr	917300	917965	2	+	666	DNA hydrolase with mutT domain	- none -	none
fig|93944.5.peg.883	CDS	mainChr	918108	919844	3	+	1737	serine/threonine protein kinase	- none -	none
fig|93944.5.peg.884	CDS	mainChr	919866	920930	3	+	1065	Biosynthetic Aromatic amino acid aminotransferase alpha (EC 2.6.1.57) @ Aspartate aminotransferase (EC 2.6.1.1)	CBSS-216591.1.peg.168; <br>Glutamine, Glutamate, Aspartate and Asparagine Biosynthesis; <br>Phenylalanine and Tyrosine Branches from Chorismate; <br>Threonine and Homoserine Biosynthesis	none
fig|93944.5.peg.885	CDS	mainChr	921877	920942	-1	-	936	putative oxidoreductase	- none -	none
fig|93944.5.peg.886	CDS	mainChr	921958	922530	1	+	573	Transcriptional regulator, TetR family	- none -	none
fig|93944.5.peg.887	CDS	mainChr	923412	922603	-3	-	810	Cellulose-binding, family II, bacterial type:Fibronectin, type III precursor	- none -	none
fig|93944.5.peg.888	CDS	mainChr	924380	923469	-2	-	912	Permease of the drug/metabolite transporter (DMT) superfamily	- none -	none
fig|93944.5.peg.889	CDS	mainChr	924548	924979	2	+	432	Rhodanese-related sulfurtransferase	- none -	none
fig|93944.5.peg.890	CDS	mainChr	926645	925356	-2	-	1290	FIG00869995: hypothetical protein	- none -	none
fig|93944.5.peg.891	CDS	mainChr	928112	926847	-2	-	1266	UDP-N-acetylglucosamine 1-carboxyvinyltransferase (EC 2.5.1.7)	Peptidoglycan Biosynthesis; <br>UDP-N-acetylmuramate from Fructose-6-phosphate Biosynthesis	none
fig|93944.5.peg.892	CDS	mainChr	929027	928191	-2	-	837	Phosphoribosylaminoimidazole-succinocarboxamide synthase (EC 6.3.2.6)	De Novo Purine Biosynthesis	none
fig|93944.5.peg.893	CDS	mainChr	930247	929024	-1	-	1224	Phosphoribosylamine--glycine ligase (EC 6.3.4.13)	De Novo Purine Biosynthesis	none
fig|93944.5.peg.894	CDS	mainChr	930596	931705	2	+	1110	Magnesium and cobalt transport protein CorA	Magnesium transport	none
fig|93944.5.peg.895	CDS	mainChr	932551	931718	-1	-	834	Glycerophosphoryl diester phosphodiesterase (EC 3.1.4.46)	CBSS-176299.4.peg.1996A; <br>Glycerol and Glycerol-3-phosphate Uptake and Utilization	none
fig|93944.5.peg.896	CDS	mainChr	932850	933383	3	+	534	hypothetical protein	- none -	none
fig|93944.5.peg.897	CDS	mainChr	934670	933387	-2	-	1284	Adenylosuccinate synthetase (EC 6.3.4.4)	Purine conversions	none
fig|93944.5.peg.898	CDS	mainChr	935179	934769	-1	-	411	FIG01121295: hypothetical protein	- none -	none
fig|93944.5.peg.899	CDS	mainChr	936236	935214	-2	-	1023	Fructose-bisphosphate aldolase class II (EC 4.1.2.13)	Glycolysis and Gluconeogenesis	none
fig|93944.5.peg.900	CDS	mainChr	936366	937088	3	+	723	DedA protein	DedA family of inner membrane proteins; <br>Uptake of selenate and selenite	none
fig|93944.5.peg.901	CDS	mainChr	937210	937572	1	+	363	hypothetical protein	- none -	none
fig|93944.5.peg.902	CDS	mainChr	938128	937595	-1	-	534	Orotate phosphoribosyltransferase (EC 2.4.2.10)	De Novo Pyrimidine Synthesis	none
fig|93944.5.peg.903	CDS	mainChr	938862	938173	-3	-	690	hypothetical protein	- none -	none
fig|93944.5.peg.904	CDS	mainChr	938974	941313	1	+	2340	putative membrane protein	- none -	none
fig|93944.5.peg.905	CDS	mainChr	941494	942741	1	+	1248	proline rich protein 2	- none -	none
fig|93944.5.peg.906	CDS	mainChr	943380	942748	-3	-	633	TetR-family transcriptional regulator	- none -	none
fig|93944.5.peg.907	CDS	mainChr	943672	944610	1	+	939	RNA polymerase sigma factor RpoD	CBSS-349161.4.peg.2417; <br>Macromolecular synthesis operon; <br>Sigma-B stress response cluster 1; <br>Transcription initiation, bacterial sigma factors	none
fig|93944.5.peg.908	CDS	mainChr	944760	945407	3	+	648	FIG01124091: hypothetical protein	- none -	none
fig|93944.5.peg.909	CDS	mainChr	946082	945453	-2	-	630	two-component regulator	- none -	none
fig|93944.5.peg.910	CDS	mainChr	950270	946086	-2	-	4185	Two-component hybrid sensor and regulator	- none -	none
fig|93944.5.peg.911	CDS	mainChr	950605	951933	1	+	1329	regulatory protein	- none -	none
fig|93944.5.peg.912	CDS	mainChr	954042	952276	-3	-	1767	putative peptidase	- none -	none
fig|93944.5.peg.913	CDS	mainChr	955227	954187	-3	-	1041	Ribosomal RNA large subunit methyltransferase A (EC 2.1.1.51)	RNA methylation	none
fig|93944.5.peg.914	CDS	mainChr	956361	955255	-3	-	1107	Transcription termination factor Rho	Transcription factors bacterial	none
fig|93944.5.peg.915	CDS	mainChr	956783	956923	2	+	141	hypothetical protein	- none -	none
fig|93944.5.peg.916	CDS	mainChr	956969	957673	2	+	705	putative Zn-dependent hydrolase	- none -	none
fig|93944.5.peg.917	CDS	mainChr	957699	958562	3	+	864	hypothetical protein	- none -	none
fig|93944.5.peg.918	CDS	mainChr	960544	958643	-1	-	1902	sensor-like histidine kinase	- none -	none
fig|93944.5.peg.919	CDS	mainChr	960607	961035	1	+	429	hypothetical protein	- none -	none
fig|93944.5.peg.920	CDS	mainChr	961409	961032	-2	-	378	hypothetical protein	- none -	none
fig|93944.5.peg.921	CDS	mainChr	961471	962010	1	+	540	hypothetical protein	- none -	none
fig|93944.5.peg.922	CDS	mainChr	962953	961976	-1	-	978	2-dehydropantoate 2-reductase (EC 1.1.1.169)	Coenzyme A Biosynthesis	none
fig|93944.5.peg.923	CDS	mainChr	963704	962973	-2	-	732	glycosyltransferase	- none -	none
fig|93944.5.peg.924	CDS	mainChr	964307	963777	-2	-	531	phosphotransferase (aminonucleoside antibiotic resistance)	- none -	none
fig|93944.5.peg.925	CDS	mainChr	965926	964304	-1	-	1623	Lysyl-tRNA synthetase (class I) (EC 6.1.1.6)	tRNA aminoacylation, Lys	none
fig|93944.5.peg.926	CDS	mainChr	966221	965967	-2	-	255	hypothetical protein	- none -	none
fig|93944.5.peg.927	CDS	mainChr	967585	966236	-1	-	1350	bacillopeptidase F	- none -	none
fig|93944.5.peg.928	CDS	mainChr	968819	967716	-2	-	1104	NADH-dependent dehydrogenase	- none -	none
fig|93944.5.peg.929	CDS	mainChr	969559	968816	-1	-	744	Xylose isomerase domain protein TIM barrel	- none -	none
fig|93944.5.peg.930	CDS	mainChr	970707	969556	-3	-	1152	Xylose isomerase (EC 5.3.1.5)	Xylose utilization	none
fig|93944.5.peg.931	CDS	mainChr	970796	971908	2	+	1113	Xylose-responsive transcription regulator, ROK family	Xylose utilization	none
fig|93944.5.peg.932	CDS	mainChr	971933	972370	2	+	438	GCN5-related N-acetyltransferase	- none -	none
fig|93944.5.peg.933	CDS	mainChr	973420	972512	-1	-	909	putative polyketide cyclase	- none -	none
fig|93944.5.peg.934	CDS	mainChr	973591	977292	1	+	3702	transcriptional regulator, SARP family	- none -	none
fig|93944.5.peg.935	CDS	mainChr	977303	977659	2	+	357	hypothetical protein	- none -	none
fig|93944.5.peg.936	CDS	mainChr	977753	980638	2	+	2886	conserved repeat domain protein	- none -	none
fig|93944.5.peg.937	CDS	mainChr	981306	980707	-3	-	600	Transcriptional regulator, GntR family	- none -	none
fig|93944.5.peg.938	CDS	mainChr	981373	983832	1	+	2460	Pyruvate dehydrogenase E1 component (EC 1.2.4.1)	5-FCL-like protein; <br>Dehydrogenase complexes; <br>Methionine Degradation; <br>Pyruvate metabolism II: acetyl-CoA, acetogenesis from pyruvate	none
fig|93944.5.peg.939	CDS	mainChr	984270	983833	-3	-	438	conserved hypothetical protein SCC24.31c	- none -	none
fig|93944.5.peg.940	CDS	mainChr	984835	984272	-1	-	564	hypothetical protein	- none -	none
fig|93944.5.peg.941	CDS	mainChr	984874	985893	1	+	1020	Transcriptional regulator, DeoR family	- none -	none
fig|93944.5.peg.942	CDS	mainChr	985973	987622	2	+	1650	ATP-dependent DNA helicase RecQ	DNA repair, bacterial RecFOR pathway	none
fig|93944.5.peg.943	CDS	mainChr	988077	987631	-3	-	447	FIG00868433: hypothetical protein	- none -	none
fig|93944.5.peg.944	CDS	mainChr	988907	988167	-2	-	741	hypothetical protein	- none -	none
fig|93944.5.peg.945	CDS	mainChr	989406	988894	-3	-	513	Sigma-70, region 4 type 2	- none -	none
fig|93944.5.peg.946	CDS	mainChr	989537	990412	2	+	876	hypothetical protein	- none -	none
fig|93944.5.peg.947	CDS	mainChr	990495	991541	3	+	1047	D-alanyl-D-alanine carboxypeptidase (EC 3.4.16.4)	CBSS-84588.1.peg.1247; <br>Metallocarboxypeptidases (EC 3.4.17.-); <br>Murein Hydrolases; <br>Peptidoglycan Biosynthesis	none
fig|93944.5.peg.948	CDS	mainChr	991897	991712	-1	-	186	hypothetical protein	- none -	none
fig|93944.5.peg.949	CDS	mainChr	992066	991878	-2	-	189	hypothetical protein	- none -	none
fig|93944.5.peg.950	CDS	mainChr	992025	994121	3	+	2097	High-affnity carbon uptake protein Hat/HatR	- none -	none
fig|93944.5.peg.951	CDS	mainChr	996648	994195	-3	-	2454	Chaperone protein DnaK	GroEL GroES; <br>Heat shock dnaK gene cluster extended; <br>Protein chaperones	none
fig|93944.5.peg.952	CDS	mainChr	997061	997960	2	+	900	putative secreted hydrolase	- none -	none
fig|93944.5.peg.953	CDS	mainChr	998154	998561	3	+	408	hypothetical protein	- none -	none
fig|93944.5.peg.954	CDS	mainChr	998581	999693	1	+	1113	Glycosyltransferase (EC 2.4.1.-)	- none -	none
fig|93944.5.peg.955	CDS	mainChr	999731	1000987	2	+	1257	Glycosyltransferase	- none -	none
fig|93944.5.peg.956	CDS	mainChr	1000977	1002029	3	+	1053	Beta-1,3-glucosyltransferase	LOS core oligosaccharide biosynthesis	none
fig|93944.5.peg.957	CDS	mainChr	1002026	1004302	2	+	2277	Conserved transmembrane protein	- none -	none
fig|93944.5.peg.958	CDS	mainChr	1004299	1005192	1	+	894	probable glycosyl transferase	- none -	none
fig|93944.5.peg.959	CDS	mainChr	1005189	1007540	3	+	2352	Glycosyl transferase, group 1	- none -	none
fig|93944.5.peg.960	CDS	mainChr	1008369	1007521	-3	-	849	Beta-glucanase precursor (EC 3.2.1.73)	- none -	none
fig|93944.5.peg.961	CDS	mainChr	1009775	1008591	-2	-	1185	D-alanyl-D-alanine carboxypeptidase (EC 3.4.16.4)	CBSS-84588.1.peg.1247; <br>Metallocarboxypeptidases (EC 3.4.17.-); <br>Murein Hydrolases; <br>Peptidoglycan Biosynthesis	none
fig|93944.5.peg.962	CDS	mainChr	1010002	1010679	1	+	678	hypothetical protein	- none -	none
fig|93944.5.peg.963	CDS	mainChr	1010771	1011409	2	+	639	putative methyltransferase	- none -	none
fig|93944.5.peg.964	CDS	mainChr	1013392	1011470	-1	-	1923	Putative lipoprotein	- none -	none
fig|93944.5.peg.965	CDS	mainChr	1013913	1013515	-3	-	399	peptidase S8 and S53, subtilisin, kexin, sedolisin	- none -	none
fig|93944.5.peg.966	CDS	mainChr	1014243	1014794	3	+	552	RNA polymerase ECF-subfamily sigma factor	- none -	none
fig|93944.5.peg.967	CDS	mainChr	1014787	1015845	1	+	1059	hypothetical protein	- none -	none
fig|93944.5.peg.968	CDS	mainChr	1015842	1016738	3	+	897	hypothetical protein	- none -	none
fig|93944.5.peg.969	CDS	mainChr	1017076	1016819	-1	-	258	hypothetical protein	- none -	none
fig|93944.5.peg.970	CDS	mainChr	1017175	1017933	1	+	759	Transcriptional regulator, AraC family	- none -	none
fig|93944.5.peg.971	CDS	mainChr	1018307	1017939	-2	-	369	hypothetical protein	- none -	none
fig|93944.5.peg.972	CDS	mainChr	1019516	1018623	-2	-	894	putative secreted protein	- none -	none
fig|93944.5.peg.973	CDS	mainChr	1019588	1020052	2	+	465	LporfX	- none -	none
fig|93944.5.peg.974	CDS	mainChr	1022496	1020190	-3	-	2307	Multimodular transpeptidase-transglycosylase (EC 2.4.1.129) (EC 3.4.-.-)	Peptidoglycan Biosynthesis	none
fig|93944.5.peg.975	CDS	mainChr	1022761	1022994	1	+	234	WhiB-type transcription regulator	WhiB and WhiB-type regulatory proteins	none
fig|93944.5.peg.976	CDS	mainChr	1024170	1023043	-3	-	1128	Arsenical pump-driving ATPase (EC 3.6.3.16)	Arsenic resistance; <br>Stress related cluster	none
fig|93944.5.peg.977	CDS	mainChr	1025168	1024167	-2	-	1002	Arsenical pump-driving ATPase (EC 3.6.3.16)	Arsenic resistance; <br>Stress related cluster	none
fig|93944.5.peg.978	CDS	mainChr	1025246	1025401	2	+	156	FIG011121: hypothetical protein	CBSS-479431.5.peg.3955	none
fig|93944.5.peg.979	CDS	mainChr	1025398	1025859	1	+	462	FIG137598: hypothetical protein	CBSS-479431.5.peg.3955	none
fig|93944.5.peg.980	CDS	mainChr	1025908	1026699	1	+	792	hypothetical protein	- none -	none
fig|93944.5.peg.981	CDS	mainChr	1026696	1027487	3	+	792	FIG146518: Zn-dependent hydrolases, including glyoxylases	CBSS-479431.5.peg.3955	none
fig|93944.5.peg.982	CDS	mainChr	1028149	1027469	-1	-	681	cAMP-binding proteins - catabolite gene activator and regulatory subunit of cAMP-dependent protein kinases	CBSS-479431.5.peg.3955; <br>cAMP signaling in bacteria	none
fig|93944.5.peg.983	CDS	mainChr	1028830	1028375	-1	-	456	hypothetical protein	- none -	none
fig|93944.5.peg.984	CDS	mainChr	1028919	1029641	3	+	723	Endonuclease III (EC 4.2.99.18)	DNA Repair Base Excision	none
fig|93944.5.peg.985	CDS	mainChr	1029786	1030331	3	+	546	Hypothetical nudix hydrolase YeaB	Nudix proteins (nucleoside triphosphate hydrolases)	none
fig|93944.5.peg.986	CDS	mainChr	1030756	1030328	-1	-	429	hypothetical protein	- none -	none
fig|93944.5.peg.987	CDS	mainChr	1030757	1030897	2	+	141	hypothetical protein	- none -	none
fig|93944.5.peg.988	CDS	mainChr	1030923	1032113	3	+	1191	putative serine protease	- none -	none
fig|93944.5.peg.989	CDS	mainChr	1032806	1032363	-2	-	444	FIG00995105: hypothetical protein	- none -	none
fig|93944.5.peg.990	CDS	mainChr	1033723	1032803	-1	-	921	Epoxide hydrolase (EC 3.3.2.9)	- none -	none
fig|93944.5.peg.991	CDS	mainChr	1034153	1033713	-2	-	441	hypothetical protein	- none -	none
fig|93944.5.peg.992	CDS	mainChr	1036503	1034530	-3	-	1974	Acetyl-coenzyme A synthetase (EC 6.2.1.1)	Pyruvate metabolism II: acetyl-CoA, acetogenesis from pyruvate	none
fig|93944.5.peg.993	CDS	mainChr	1037294	1037638	2	+	345	probable oxidoreductase	- none -	none
fig|93944.5.peg.994	CDS	mainChr	1038077	1041133	2	+	3057	Flp pilus assembly protein, ATPase CpaF	- none -	none
fig|93944.5.peg.995	CDS	mainChr	1041344	1042066	2	+	723	integral membrane protein	- none -	none
fig|93944.5.peg.996	CDS	mainChr	1042381	1042893	1	+	513	Type IV fimbrial assembly protein PilC	- none -	none
fig|93944.5.peg.997	CDS	mainChr	1043445	1044188	3	+	744	Viomycin phosphotransferase (EC 2.7.1.103) (Viomycin kinase)	- none -	none
fig|93944.5.peg.998	CDS	mainChr	1045237	1045377	1	+	141	FIG043778: hypothetical protein	- none -	none
fig|93944.5.peg.999	CDS	mainChr	1045434	1045754	3	+	321	hypothetical protein	- none -	none
fig|93944.5.peg.1000	CDS	mainChr	1046679	1048988	3	+	2310	hypothetical protein	- none -	none
fig|93944.5.peg.1001	CDS	mainChr	1051688	1049307	-2	-	2382	putative helicase	- none -	none
fig|93944.5.peg.1002	CDS	mainChr	1052038	1052388	1	+	351	Anti-sigma F factor antagonist (spoIIAA-2); Anti-sigma B factor antagonist RsbV	Sigma-B stress response cluster 1; <br>SigmaB stress responce regulation	none
fig|93944.5.peg.1003	CDS	mainChr	1052390	1052809	2	+	420	Serine-protein kinase RsbW (EC 2.7.11.1)	Sigma-B stress response cluster 1; <br>SigmaB stress responce regulation	none
fig|93944.5.peg.1004	CDS	mainChr	1054089	1056410	3	+	2322	Pyrophosphate-energized proton pump (EC 3.6.1.1)	Phosphate metabolism	none
fig|93944.5.peg.1005	CDS	mainChr	1056542	1056658	2	+	117	hypothetical protein	- none -	none
fig|93944.5.peg.1006	CDS	mainChr	1056663	1057130	3	+	468	Phosphohistidine phosphatase SixA	- none -	none
fig|93944.5.peg.1007	CDS	mainChr	1058337	1057117	-3	-	1221	Phosphoserine phosphatase (EC 3.1.3.3)	Glycine and Serine Utilization; <br>Serine Biosynthesis; <br>Serine Biosynthesis	none
fig|93944.5.peg.1008	CDS	mainChr	1058944	1058417	-1	-	528	hypothetical protein	- none -	none
fig|93944.5.peg.1009	CDS	mainChr	1060051	1059044	-1	-	1008	S-adenosylmethionine:tRNA ribosyltransferase-isomerase (EC 5.-.-.-)	- none -	none
fig|93944.5.peg.1010	CDS	mainChr	1060740	1060048	-3	-	693	S-adenosylmethionine:tRNA ribosyltransferase-isomerase (EC 5.-.-.-)	- none -	none
fig|93944.5.peg.1011	CDS	mainChr	1060789	1061913	1	+	1125	putative two-component system sensor kinase	- none -	none
fig|93944.5.peg.1012	CDS	mainChr	1061910	1062533	3	+	624	DNA-binding response regulator, LuxR family	- none -	none
fig|93944.5.peg.1013	CDS	mainChr	1063193	1062543	-2	-	651	hypothetical protein	- none -	none
fig|93944.5.peg.1014	CDS	mainChr	1063364	1066186	2	+	2823	Tyrosine protein kinase:Serine/threonine protein kinase	- none -	none
fig|93944.5.peg.1015	CDS	mainChr	1066823	1066173	-2	-	651	FIG01126937: hypothetical protein	- none -	none
fig|93944.5.peg.1016	CDS	mainChr	1066958	1067746	2	+	789	PROBABLE CONSERVED ATP-BINDING PROTEIN ABC TRANSPORTER	- none -	none
fig|93944.5.peg.1017	CDS	mainChr	1067856	1068779	3	+	924	Putative stomatin/prohibitin-family membrane protease subunit YbbK	- none -	none
fig|93944.5.peg.1018	CDS	mainChr	1068839	1069594	2	+	756	membrane protein, putative	- none -	none
fig|93944.5.peg.1019	CDS	mainChr	1069618	1069851	1	+	234	FIG01124498: hypothetical protein	- none -	none
fig|93944.5.peg.1020	CDS	mainChr	1070745	1069921	-3	-	825	Oxidoreductase	- none -	none
fig|93944.5.peg.1021	CDS	mainChr	1071596	1070775	-2	-	822	Ferredoxin, 2Fe-2S	Alanine biosynthesis; <br>Iron-sulfur cluster assembly; <br>Soluble cytochromes and functionally related electron carriers	none
fig|93944.5.peg.1022	CDS	mainChr	1072319	1071717	-2	-	603	HMP-PP hydrolase (pyridoxal phosphatase) Cof, detected in genetic screen for thiamin metabolic genes (PMID:15292217)	- none -	none
fig|93944.5.peg.1023	CDS	mainChr	1074513	1072330	-3	-	2184	Formate dehydrogenase-O, major subunit (EC 1.2.1.2)	Formate hydrogenase	none
fig|93944.5.peg.1024	CDS	mainChr	1075273	1074635	-1	-	639	hypothetical protein	- none -	none
fig|93944.5.peg.1025	CDS	mainChr	1075490	1075275	-2	-	216	hypothetical protein	- none -	none
fig|93944.5.peg.1026	CDS	mainChr	1076181	1077002	3	+	822	Putative DNA-binding protein	- none -	none
fig|93944.5.peg.1027	CDS	mainChr	1077056	1077280	2	+	225	putative regulator	- none -	none
fig|93944.5.peg.1028	CDS	mainChr	1078936	1077518	-1	-	1419	FIG00665512: hypothetical protein	- none -	none
fig|93944.5.peg.1029	CDS	mainChr	1079046	1079876	3	+	831	putative DNA-binding protein	- none -	none
fig|93944.5.peg.1030	CDS	mainChr	1079937	1081016	3	+	1080	CapA protein	- none -	none
fig|93944.5.peg.1031	CDS	mainChr	1081059	1082810	3	+	1752	short-chain dehydrogenase/reductase SDR	- none -	none
fig|93944.5.peg.1032	CDS	mainChr	1082908	1083471	1	+	564	Transcriptional regulator, TetR family	- none -	none
fig|93944.5.peg.1033	CDS	mainChr	1084514	1083468	-2	-	1047	hypothetical protein	- none -	none
fig|93944.5.peg.1034	CDS	mainChr	1085022	1084519	-3	-	504	putative RNA polymerase sigma factor	- none -	none
fig|93944.5.peg.1035	CDS	mainChr	1085432	1085091	-2	-	342	hypothetical protein	- none -	none
fig|93944.5.peg.1036	CDS	mainChr	1085605	1086126	1	+	522	hypothetical protein	- none -	none
fig|93944.5.peg.1037	CDS	mainChr	1087043	1086336	-2	-	708	hypothetical protein	- none -	none
fig|93944.5.peg.1038	CDS	mainChr	1089804	1087231	-3	-	2574	ClpB protein	Protein chaperones; <br>Proteolysis in bacteria, ATP-dependent	none
fig|93944.5.peg.1039	CDS	mainChr	1090161	1089811	-3	-	351	HspR, transcriptional repressor of DnaK operon	Heat shock dnaK gene cluster extended; <br>Protein chaperones	none
fig|93944.5.peg.1040	CDS	mainChr	1091352	1090165	-3	-	1188	Chaperone protein DnaJ	GroEL GroES; <br>Heat shock dnaK gene cluster extended; <br>Protein chaperones	none
fig|93944.5.peg.1041	CDS	mainChr	1091974	1091375	-1	-	600	Heat shock protein GrpE	GroEL GroES; <br>Heat shock dnaK gene cluster extended; <br>Protein chaperones	none
fig|93944.5.peg.1042	CDS	mainChr	1093851	1091974	-3	-	1878	Chaperone protein DnaK	GroEL GroES; <br>Heat shock dnaK gene cluster extended; <br>Protein chaperones	none
fig|93944.5.peg.1043	CDS	mainChr	1097903	1094106	-2	-	3798	Chitinase (EC 3.2.1.14)	Chitin and N-acetylglucosamine utilization	none
fig|93944.5.peg.1044	CDS	mainChr	1098474	1098007	-3	-	468	hypothetical protein	- none -	none
fig|93944.5.peg.1045	CDS	mainChr	1098528	1099418	3	+	891	Proline dehydrogenase (EC 1.5.99.8) (Proline oxidase)	Proline, 4-hydroxyproline uptake and utilization; <br>Respiratory dehydrogenases 1	none
fig|93944.5.peg.1046	CDS	mainChr	1099489	1100283	1	+	795	Pyrroline-5-carboxylate reductase (EC 1.5.1.2)	A Hypothetical Protein Related to Proline Metabolism; <br>Proline Synthesis	none
fig|93944.5.peg.1047	CDS	mainChr	1100464	1100880	1	+	417	Probable RND efflux membrane fusion protein	- none -	none
fig|93944.5.peg.1048	CDS	mainChr	1102274	1101534	-2	-	741	putative ABC transporter transmembrane protein	- none -	none
fig|93944.5.peg.1049	CDS	mainChr	1103161	1102271	-1	-	891	ABC transporter, ATP-binding protein	- none -	none
fig|93944.5.peg.1050	CDS	mainChr	1103895	1103242	-3	-	654	DNA-binding response regulator, LuxR family	- none -	none
fig|93944.5.peg.1051	CDS	mainChr	1105019	1103892	-2	-	1128	two-component system sensor kinase	- none -	none
fig|93944.5.peg.1052	CDS	mainChr	1105136	1106299	2	+	1164	NAD-independent protein deacetylase AcuC	Pyruvate metabolism II: acetyl-CoA, acetogenesis from pyruvate	none
fig|93944.5.peg.1053	CDS	mainChr	1106346	1107128	3	+	783	FIG01120835: hypothetical protein	- none -	none
fig|93944.5.peg.1054	CDS	mainChr	1107441	1107644	3	+	204	DNA binding domain, excisionase family	- none -	none
fig|93944.5.peg.1055	CDS	mainChr	1107771	1107917	3	+	147	FIG00945572: hypothetical protein	- none -	none
fig|93944.5.peg.1056	CDS	mainChr	1107991	1108935	1	+	945	UDP-glucose 4-epimerase (EC 5.1.3.2)	Lactose and Galactose Uptake and Utilization; <br>N-linked Glycosylation in Bacteria; <br>Rhamnose containing glycans	none
fig|93944.5.peg.1057	CDS	mainChr	1108932	1109849	3	+	918	Phospholipid/glycerol acyltransferase	- none -	none
fig|93944.5.peg.1058	CDS	mainChr	1109925	1110722	3	+	798	3-oxoacyl-[acyl-carrier protein] reductase (EC 1.1.1.100)	CBSS-246196.1.peg.364; <br>Fatty Acid Biosynthesis FASII	none
fig|93944.5.peg.1059	CDS	mainChr	1110781	1111359	1	+	579	RNA polymerase ECF-subfamily sigma factor	- none -	none
fig|93944.5.peg.1060	CDS	mainChr	1111362	1112375	3	+	1014	Cell envelope-associated transcriptional attenuator LytR-CpsA-Psr, subfamily A1 (as in PMID19099556)	Cell envelope-associated LytR-CpsA-Psr transcriptional attenuators	none
fig|93944.5.peg.1061	CDS	mainChr	1113240	1112383	-3	-	858	Phosphoserine phosphatase (EC 3.1.3.3)	Glycine and Serine Utilization; <br>Serine Biosynthesis; <br>Serine Biosynthesis	none
fig|93944.5.peg.1062	CDS	mainChr	1113876	1113271	-3	-	606	hypothetical protein	- none -	none
fig|93944.5.peg.1063	CDS	mainChr	1114670	1113966	-2	-	705	putative RNA polymerase sigma factor	- none -	none
fig|93944.5.peg.1064	CDS	mainChr	1114976	1115752	2	+	777	hypothetical protein	- none -	none
fig|93944.5.peg.1065	CDS	mainChr	1115795	1116403	2	+	609	hypothetical protein	- none -	none
fig|93944.5.peg.1066	CDS	mainChr	1116629	1116393	-2	-	237	putative redoxin	- none -	none
fig|93944.5.peg.1067	CDS	mainChr	1116745	1117422	1	+	678	Redox-sensitive transcriptional regulator (AT-rich DNA-binding protein)	Oxidative stress	none
fig|93944.5.peg.1068	CDS	mainChr	1117419	1118675	3	+	1257	Glutamyl-tRNA reductase (EC 1.2.1.70)	A Gammaproteobacteria Cluster Relating to Translation; <br>Heme and Siroheme Biosynthesis	none
fig|93944.5.peg.1069	CDS	mainChr	1118672	1119592	2	+	921	Porphobilinogen deaminase (EC 2.5.1.61)	Heme and Siroheme Biosynthesis	none
fig|93944.5.peg.1070	CDS	mainChr	1119628	1121142	1	+	1515	Uroporphyrinogen-III methyltransferase (EC 2.1.1.107) / Uroporphyrinogen-III synthase (EC 4.2.1.75)	Heme and Siroheme Biosynthesis; <br>Heme and Siroheme Biosynthesis	none
fig|93944.5.peg.1071	CDS	mainChr	1121139	1122122	3	+	984	Porphobilinogen synthase (EC 4.2.1.24)	Heme and Siroheme Biosynthesis; <br>Zinc regulated enzymes	none
fig|93944.5.peg.1072	CDS	mainChr	1122498	1122929	3	+	432	FIG00866456: hypothetical protein	- none -	none
fig|93944.5.peg.1073	CDS	mainChr	1122959	1124248	2	+	1290	Glutamate-1-semialdehyde aminotransferase (EC 5.4.3.8)	CBSS-196164.1.peg.461; <br>Heme and Siroheme Biosynthesis	none
fig|93944.5.peg.1074	CDS	mainChr	1124314	1125360	1	+	1047	LysR-family transcriptional regulator	- none -	none
fig|93944.5.peg.1075	CDS	mainChr	1125408	1126055	3	+	648	Hypothetical, related to broad specificity phosphatases COG0406	CBSS-196164.1.peg.461	none
fig|93944.5.peg.1076	CDS	mainChr	1126127	1126696	2	+	570	Thiol:disulfide oxidoreductase related to ResA	Biogenesis of c-type cytochromes; <br>CBSS-196164.1.peg.461	none
fig|93944.5.peg.1077	CDS	mainChr	1126701	1127411	3	+	711	Cytochrome c-type biogenesis protein CcdA (DsbD analog)	Biogenesis of c-type cytochromes; <br>CBSS-196164.1.peg.461; <br>Periplasmic disulfide interchange	none
fig|93944.5.peg.1078	CDS	mainChr	1127411	1128970	2	+	1560	Ccs1/ResB-related putative cytochrome C-type biogenesis protein	Biogenesis of c-type cytochromes; <br>CBSS-196164.1.peg.461	none
fig|93944.5.peg.1079	CDS	mainChr	1128960	1129970	3	+	1011	Cytochrome c-type biogenesis protein CcsA/ResC	Biogenesis of c-type cytochromes; <br>CBSS-196164.1.peg.461	none
fig|93944.5.peg.1080	CDS	mainChr	1130273	1129980	-2	-	294	putative membrane protein	- none -	none
fig|93944.5.peg.1081	CDS	mainChr	1130578	1131561	1	+	984	FIG01173646: hypothetical protein	- none -	none
fig|93944.5.peg.1082	CDS	mainChr	1131572	1131814	2	+	243	hypothetical protein	- none -	none
fig|93944.5.peg.1083	CDS	mainChr	1132547	1132717	2	+	171	hypothetical protein	- none -	none
fig|93944.5.peg.1084	CDS	mainChr	1133919	1132714	-3	-	1206	FIG00817494: hypothetical protein	- none -	none
fig|93944.5.peg.1085	CDS	mainChr	1134042	1134743	3	+	702	2-heptaprenyl-1,4-naphthoquinone methyltransferase MenG (EC 2.1.1.163)	- none -	none
fig|93944.5.peg.1086	CDS	mainChr	1135449	1134730	-3	-	720	hypothetical protein	- none -	none
fig|93944.5.peg.1087	CDS	mainChr	1135738	1136610	1	+	873	Putative DNA-binding protein	- none -	none
fig|93944.5.peg.1088	CDS	mainChr	1136818	1138071	1	+	1254	Electron transfer flavoprotein-ubiquinone oxidoreductase (EC 1.5.5.1)	Acetyl-CoA fermentation to Butyrate; <br>Anaerobic respiratory reductases	none
fig|93944.5.peg.1089	CDS	mainChr	1138136	1138531	2	+	396	NADH ubiquinone oxidoreductase chain A (EC 1.6.5.3)	NADH ubiquinone oxidoreductase; <br>Respiratory Complex I	none
fig|93944.5.peg.1090	CDS	mainChr	1138534	1139085	1	+	552	NADH-ubiquinone oxidoreductase chain B (EC 1.6.5.3)	NADH ubiquinone oxidoreductase; <br>Respiratory Complex I	none
fig|93944.5.peg.1091	CDS	mainChr	1139082	1139777	3	+	696	NADH-ubiquinone oxidoreductase chain C (EC 1.6.5.3)	NADH ubiquinone oxidoreductase; <br>Respiratory Complex I	none
fig|93944.5.peg.1092	CDS	mainChr	1139774	1141099	2	+	1326	NADH-ubiquinone oxidoreductase chain D (EC 1.6.5.3)	NADH ubiquinone oxidoreductase; <br>Respiratory Complex I	none
fig|93944.5.peg.1093	CDS	mainChr	1141096	1141752	1	+	657	NADH-ubiquinone oxidoreductase chain E (EC 1.6.5.3)	NADH ubiquinone oxidoreductase; <br>Respiratory Complex I	none
fig|93944.5.peg.1094	CDS	mainChr	1141749	1143038	3	+	1290	NADH-ubiquinone oxidoreductase chain F (EC 1.6.5.3)	NADH ubiquinone oxidoreductase; <br>Respiratory Complex I	none
fig|93944.5.peg.1095	CDS	mainChr	1143035	1145413	2	+	2379	NADH-ubiquinone oxidoreductase chain G (EC 1.6.5.3)	NADH ubiquinone oxidoreductase; <br>Respiratory Complex I	none
fig|93944.5.peg.1096	CDS	mainChr	1145410	1146693	1	+	1284	NADH-ubiquinone oxidoreductase chain H (EC 1.6.5.3)	NADH ubiquinone oxidoreductase; <br>Respiratory Complex I	none
fig|93944.5.peg.1097	CDS	mainChr	1146680	1147195	2	+	516	NADH-ubiquinone oxidoreductase chain I (EC 1.6.5.3)	NADH ubiquinone oxidoreductase; <br>Respiratory Complex I	none
fig|93944.5.peg.1098	CDS	mainChr	1147188	1147991	3	+	804	NADH-ubiquinone oxidoreductase chain J (EC 1.6.5.3)	NADH ubiquinone oxidoreductase; <br>Respiratory Complex I	none
fig|93944.5.peg.1099	CDS	mainChr	1147988	1148284	2	+	297	NADH-ubiquinone oxidoreductase chain K (EC 1.6.5.3)	NADH ubiquinone oxidoreductase; <br>Respiratory Complex I	none
fig|93944.5.peg.1100	CDS	mainChr	1148293	1150194	1	+	1902	NADH-ubiquinone oxidoreductase chain L (EC 1.6.5.3)	NADH ubiquinone oxidoreductase; <br>Respiratory Complex I	none
fig|93944.5.peg.1101	CDS	mainChr	1150194	1151753	3	+	1560	NADH-ubiquinone oxidoreductase chain M (EC 1.6.5.3)	NADH ubiquinone oxidoreductase; <br>Respiratory Complex I	none
fig|93944.5.peg.1102	CDS	mainChr	1151750	1153342	2	+	1593	NADH-ubiquinone oxidoreductase chain N (EC 1.6.5.3)	NADH ubiquinone oxidoreductase; <br>Respiratory Complex I	none
fig|93944.5.peg.1103	CDS	mainChr	1153373	1154347	2	+	975	Octaprenyl diphosphate synthase (EC 2.5.1.90) / Dimethylallyltransferase (EC 2.5.1.1) / Geranyltranstransferase (EC 2.5.1.10) / Geranylgeranyl diphosphate synthase (EC 2.5.1.29)	Isoprenoid Biosynthesis; <br>Isoprenoinds for Quinones; <br>Isoprenoinds for Quinones; <br>Isoprenoinds for Quinones; <br>Polyprenyl Diphosphate Biosynthesis; <br>Polyprenyl Diphosphate Biosynthesis	none
fig|93944.5.peg.1104	CDS	mainChr	1155261	1154323	-3	-	939	Protein rarD	- none -	none
fig|93944.5.peg.1105	CDS	mainChr	1155640	1155515	-1	-	126	hypothetical protein	- none -	none
fig|93944.5.peg.1106	CDS	mainChr	1155602	1156765	2	+	1164	hypothetical protein	- none -	none
fig|93944.5.peg.1107	CDS	mainChr	1156775	1157698	2	+	924	hypothetical protein	- none -	none
fig|93944.5.peg.1108	CDS	mainChr	1158246	1157896	-3	-	351	putative DNA-binding protein	- none -	none
fig|93944.5.peg.1109	CDS	mainChr	1158979	1158299	-1	-	681	Predicted dinucleotide-binding enzymes	- none -	none
fig|93944.5.peg.1110	CDS	mainChr	1159869	1158976	-3	-	894	putative DNA-binding protein	- none -	none
fig|93944.5.peg.1111	CDS	mainChr	1159926	1161347	3	+	1422	putative membrane transport protein	- none -	none
fig|93944.5.peg.1112	CDS	mainChr	1162099	1161425	-1	-	675	hypothetical protein	- none -	none
fig|93944.5.peg.1113	CDS	mainChr	1162648	1163799	1	+	1152	putative signal transduction histidine kinase	- none -	none
fig|93944.5.peg.1114	CDS	mainChr	1164198	1164902	3	+	705	DNA-binding response regulator, LuxR family	- none -	none
fig|93944.5.peg.1115	CDS	mainChr	1165843	1165244	-1	-	600	Dihydrofolate reductase (EC 1.5.1.3)	5-FCL-like protein; <br>Folate Biosynthesis	none
fig|93944.5.peg.1116	CDS	mainChr	1167175	1166162	-1	-	1014	Mobile element protein	- none -	none
fig|93944.5.peg.1117	CDS	mainChr	1168718	1167432	-2	-	1287	carboxylesterase, type B	- none -	none
fig|93944.5.peg.1118	CDS	mainChr	1168768	1168950	1	+	183	hypothetical protein	- none -	none
fig|93944.5.peg.1119	CDS	mainChr	1168957	1169133	1	+	177	hypothetical protein	- none -	none
fig|93944.5.peg.1120	CDS	mainChr	1169330	1169902	2	+	573	Transcriptional regulator, TetR family	- none -	none
fig|93944.5.peg.1121	CDS	mainChr	1170044	1172923	2	+	2880	hypothetical protein	- none -	none
fig|93944.5.peg.1122	CDS	mainChr	1173064	1173483	1	+	420	Glyoxalase/bleomycin resistance protein/dioxygenase	- none -	none
fig|93944.5.peg.1123	CDS	mainChr	1173566	1173937	2	+	372	hypothetical protein	- none -	none
fig|93944.5.peg.1124	CDS	mainChr	1173948	1174439	3	+	492	putative acetyltransferase	- none -	none
fig|93944.5.peg.1125	CDS	mainChr	1174505	1174888	2	+	384	hypothetical protein	- none -	none
fig|93944.5.peg.1126	CDS	mainChr	1174923	1175813	3	+	891	Permease of the drug/metabolite transporter (DMT) superfamily	- none -	none
fig|93944.5.peg.1127	CDS	mainChr	1175810	1176454	2	+	645	Transcriptional regulator, GntR family	- none -	none
fig|93944.5.peg.1128	CDS	mainChr	1176607	1176852	1	+	246	hypothetical protein	- none -	none
fig|93944.5.peg.1129	CDS	mainChr	1177260	1178576	3	+	1317	Undecaprenyl-phosphate galactosephosphotransferase( EC:2.7.8.6 )	- none -	none
fig|93944.5.peg.1130	CDS	mainChr	1178591	1179646	2	+	1056	Glucose-1-phosphate thymidylyltransferase (EC 2.7.7.24)	Rhamnose containing glycans; <br>dTDP-rhamnose synthesis	none
fig|93944.5.peg.1131	CDS	mainChr	1179643	1180569	1	+	927	dTDP-glucose 4,6-dehydratase (EC 4.2.1.46)	Rhamnose containing glycans; <br>dTDP-rhamnose synthesis	none
fig|93944.5.peg.1132	CDS	mainChr	1180603	1181454	1	+	852	dTDP-4-dehydrorhamnose reductase (EC 1.1.1.133)	Rhamnose containing glycans; <br>dTDP-rhamnose synthesis	none
fig|93944.5.peg.1133	CDS	mainChr	1182017	1181436	-2	-	582	dTDP-4-dehydrorhamnose 3,5-epimerase (EC 5.1.3.13)	Capsular heptose biosynthesis; <br>Rhamnose containing glycans; <br>dTDP-rhamnose synthesis	none
fig|93944.5.peg.1134	CDS	mainChr	1182077	1183279	2	+	1203	methyltransferase, putative	- none -	none
fig|93944.5.peg.1135	CDS	mainChr	1183276	1184052	1	+	777	Glucose-1-phosphate cytidylyltransferase (EC 2.7.7.33)	dTDP-rhamnose synthesis	none
fig|93944.5.peg.1136	CDS	mainChr	1184049	1184699	3	+	651	FIG01131441: hypothetical protein	- none -	none
fig|93944.5.peg.1137	CDS	mainChr	1184705	1185724	2	+	1020	UDP-glucose 4-epimerase (EC 5.1.3.2)	Lactose and Galactose Uptake and Utilization; <br>N-linked Glycosylation in Bacteria; <br>Rhamnose containing glycans	none
fig|93944.5.peg.1138	CDS	mainChr	1185721	1186992	1	+	1272	FIG01126288: hypothetical protein	- none -	none
fig|93944.5.peg.1139	CDS	mainChr	1186989	1187942	3	+	954	hypothetical protein	- none -	none
fig|93944.5.peg.1140	CDS	mainChr	1187939	1189387	2	+	1449	Lipopolysaccharide biosynthesis protein WzxC	- none -	none
fig|93944.5.peg.1141	CDS	mainChr	1189374	1190249	3	+	876	glycosyl transferase, family 2	- none -	none
fig|93944.5.peg.1142	CDS	mainChr	1190314	1191261	1	+	948	hypothetical protein	- none -	none
fig|93944.5.peg.1143	CDS	mainChr	1192112	1191240	-2	-	873	FIG00450136: hypothetical protein	- none -	none
fig|93944.5.peg.1144	CDS	mainChr	1192993	1192109	-1	-	885	FIG00450136: hypothetical protein	- none -	none
fig|93944.5.peg.1145	CDS	mainChr	1193140	1193865	1	+	726	hypothetical protein	- none -	none
fig|93944.5.peg.1146	CDS	mainChr	1193869	1195215	1	+	1347	O-antigen polymerase	- none -	none
fig|93944.5.peg.1147	CDS	mainChr	1196630	1196082	-2	-	549	dTDP-4-dehydrorhamnose 3,5-epimerase (EC 5.1.3.13)	Capsular heptose biosynthesis; <br>Rhamnose containing glycans; <br>dTDP-rhamnose synthesis	none
fig|93944.5.peg.1148	CDS	mainChr	1196657	1197502	2	+	846	Glycosyl transferase, group 2 family protein	- none -	none
fig|93944.5.peg.1149	CDS	mainChr	1198712	1197519	-2	-	1194	Glycosyltransferase (EC 2.4.1.-)	- none -	none
fig|93944.5.peg.1150	CDS	mainChr	1200009	1198702	-3	-	1308	GDP-mannose 6-dehydrogenase (EC 1.1.1.132)	Alginate metabolism	none
fig|93944.5.peg.1151	CDS	mainChr	1201108	1200113	-1	-	996	hypothetical protein	- none -	none
fig|93944.5.peg.1152	CDS	mainChr	1202007	1201105	-3	-	903	glycosyl transferase, family 2	- none -	none
fig|93944.5.peg.1153	CDS	mainChr	1202657	1202007	-2	-	651	Polysaccharide deacetylase	Polysaccharide deacetylases	none
fig|93944.5.peg.1154	CDS	mainChr	1203604	1202699	-1	-	906	UDP-glucose 4-epimerase (EC 5.1.3.2)	Lactose and Galactose Uptake and Utilization; <br>N-linked Glycosylation in Bacteria; <br>Rhamnose containing glycans	none
fig|93944.5.peg.1155	CDS	mainChr	1204541	1203615	-2	-	927	hypothetical protein	- none -	none
fig|93944.5.peg.1156	CDS	mainChr	1205608	1204562	-1	-	1047	2-oxoglutarate oxidoreductase, beta subunit (EC 1.2.7.3)	- none -	none
fig|93944.5.peg.1157	CDS	mainChr	1207445	1205601	-2	-	1845	2-oxoglutarate oxidoreductase, alpha subunit (EC 1.2.7.3)	- none -	none
fig|93944.5.peg.1158	CDS	mainChr	1209080	1207695	-2	-	1386	polysaccharide deacetylase	- none -	none
fig|93944.5.peg.1159	CDS	mainChr	1209259	1209651	1	+	393	NADH ubiquinone oxidoreductase chain A (EC 1.6.5.3)	NADH ubiquinone oxidoreductase; <br>Respiratory Complex I	none
fig|93944.5.peg.1160	CDS	mainChr	1210154	1209936	-2	-	219	Dihydrolipoamide dehydrogenase (EC 1.8.1.4)	5-FCL-like protein; <br>Glycine cleavage system; <br>Leucine Degradation and HMG-CoA Metabolism; <br>TCA Cycle	none
fig|93944.5.peg.1161	CDS	mainChr	1210720	1211394	1	+	675	peptidase M48, Ste24p	- none -	none
fig|93944.5.peg.1162	CDS	mainChr	1211653	1212141	1	+	489	NADH-ubiquinone oxidoreductase chain B (EC 1.6.5.3)	NADH ubiquinone oxidoreductase; <br>Respiratory Complex I	none
fig|93944.5.peg.1163	CDS	mainChr	1212138	1212884	3	+	747	NADH-ubiquinone oxidoreductase chain C (EC 1.6.5.3)	NADH ubiquinone oxidoreductase; <br>Respiratory Complex I	none
fig|93944.5.peg.1164	CDS	mainChr	1212886	1213818	1	+	933	NADH-ubiquinone oxidoreductase chain H (EC 1.6.5.3)	NADH ubiquinone oxidoreductase; <br>Respiratory Complex I	none
fig|93944.5.peg.1165	CDS	mainChr	1214225	1214881	2	+	657	Ubiquinone/menaquinone biosynthesis methyltransferase UbiE (EC 2.1.1.-)	Menaquinone and Phylloquinone Biosynthesis	none
fig|93944.5.peg.1166	CDS	mainChr	1214947	1215654	1	+	708	hypothetical protein	- none -	none
fig|93944.5.peg.1167	CDS	mainChr	1217147	1216032	-2	-	1116	Tyrosine protein kinase:Serine/threonine protein kinase	- none -	none
fig|93944.5.peg.1168	CDS	mainChr	1217354	1218442	2	+	1089	NADH-ubiquinone oxidoreductase chain I (EC 1.6.5.3)	NADH ubiquinone oxidoreductase; <br>Respiratory Complex I	none
fig|93944.5.peg.1169	CDS	mainChr	1218439	1219179	1	+	741	NADH-ubiquinone oxidoreductase chain J (EC 1.6.5.3)	NADH ubiquinone oxidoreductase; <br>Respiratory Complex I	none
fig|93944.5.peg.1170	CDS	mainChr	1219179	1219625	3	+	447	NADH-ubiquinone oxidoreductase chain K (EC 1.6.5.3)	NADH ubiquinone oxidoreductase; <br>Respiratory Complex I	none
fig|93944.5.peg.1171	CDS	mainChr	1219622	1221625	2	+	2004	NADH-ubiquinone oxidoreductase chain L (EC 1.6.5.3)	NADH ubiquinone oxidoreductase; <br>Respiratory Complex I	none
fig|93944.5.peg.1172	CDS	mainChr	1221699	1223312	3	+	1614	NADH-ubiquinone oxidoreductase chain M (EC 1.6.5.3)	NADH ubiquinone oxidoreductase; <br>Respiratory Complex I	none
fig|93944.5.peg.1173	CDS	mainChr	1223309	1224814	2	+	1506	NADH-ubiquinone oxidoreductase chain N (EC 1.6.5.3)	NADH ubiquinone oxidoreductase; <br>Respiratory Complex I	none
fig|93944.5.peg.1174	CDS	mainChr	1224972	1225823	3	+	852	Probable protease htpX homolog (EC 3.4.24.-)	- none -	none
fig|93944.5.peg.1175	CDS	mainChr	1226298	1225837	-3	-	462	Dihydroneopterin triphosphate pyrophosphohydolase, putative, Actinobacterial type, NudB-like	- none -	none
fig|93944.5.peg.1176	CDS	mainChr	1226943	1226452	-3	-	492	FIG001943: hypothetical protein YajQ	Broadly distributed proteins not in subsystems	none
fig|93944.5.peg.1177	CDS	mainChr	1228888	1227428	-1	-	1461	phage integrase family protein	- none -	none
fig|93944.5.peg.1178	CDS	mainChr	1229082	1228888	-3	-	195	hypothetical protein	- none -	none
fig|93944.5.peg.1179	CDS	mainChr	1230397	1229216	-1	-	1182	DNA primase (EC 2.7.7.-)	CBSS-349161.4.peg.2417; <br>Macromolecular synthesis operon	none
fig|93944.5.peg.1180	CDS	mainChr	1231107	1230421	-3	-	687	hypothetical protein	- none -	none
fig|93944.5.peg.1181	CDS	mainChr	1232652	1231726	-3	-	927	hypothetical protein	- none -	none
fig|93944.5.peg.1182	CDS	mainChr	1233321	1232839	-3	-	483	Single-stranded DNA-binding protein	DNA repair, bacterial; <br>DNA repair, bacterial RecFOR pathway	none
fig|93944.5.peg.1183	CDS	mainChr	1234294	1233599	-1	-	696	hypothetical protein	- none -	none
fig|93944.5.peg.1184	CDS	mainChr	1236368	1234296	-2	-	2073	putative sporulation-related protein	- none -	none
fig|93944.5.peg.1185	CDS	mainChr	1236838	1236368	-1	-	471	hypothetical protein	- none -	none
fig|93944.5.peg.1186	CDS	mainChr	1237071	1236835	-3	-	237	hypothetical protein	- none -	none
fig|93944.5.peg.1187	CDS	mainChr	1237325	1237068	-2	-	258	hypothetical protein	- none -	none
fig|93944.5.peg.1188	CDS	mainChr	1237570	1237322	-1	-	249	hypothetical protein	- none -	none
fig|93944.5.peg.1189	CDS	mainChr	1238550	1237567	-3	-	984	very large tegument protein	- none -	none
fig|93944.5.peg.1190	CDS	mainChr	1238877	1238647	-3	-	231	hypothetical protein	- none -	none
fig|93944.5.peg.1191	CDS	mainChr	1239200	1239063	-2	-	138	hypothetical protein	- none -	none
fig|93944.5.peg.1192	CDS	mainChr	1240497	1239715	-3	-	783	Transcriptional regulator KorSA, GntR family	- none -	none
fig|93944.5.peg.1193	CDS	mainChr	1242556	1244517	1	+	1962	RloF	- none -	none
fig|93944.5.peg.1194	CDS	mainChr	1247379	1248506	3	+	1128	transposase	- none -	none
fig|93944.5.peg.1195	CDS	mainChr	1249897	1248884	-1	-	1014	Mobile element protein	- none -	none
fig|93944.5.peg.1196	CDS	mainChr	1250625	1251500	3	+	876	N-formylglutamate deformylase (EC 3.5.1.68)	Histidine Degradation	none
fig|93944.5.peg.1197	CDS	mainChr	1251599	1251895	2	+	297	hypothetical protein	- none -	none
fig|93944.5.peg.1198	CDS	mainChr	1252096	1253103	1	+	1008	RNA polymerase, sigma-24 subunit, ECF subfamily	- none -	none
fig|93944.5.peg.1199	CDS	mainChr	1253708	1253124	-2	-	585	Dihydrofolate reductase (EC 1.5.1.3)	5-FCL-like protein; <br>Folate Biosynthesis	none
fig|93944.5.peg.1200	CDS	mainChr	1254174	1254308	3	+	135	hypothetical protein	- none -	none
fig|93944.5.peg.1201	CDS	mainChr	1254416	1254814	2	+	399	regulatory protein	- none -	none
fig|93944.5.peg.1202	CDS	mainChr	1255929	1254826	-3	-	1104	Dihydrolipoamide acyltransferase component of branched-chain alpha-keto acid dehydrogenase complex (EC 2.3.1.168)	Dehydrogenase complexes; <br>Isoleucine degradation; <br>Leucine Degradation and HMG-CoA Metabolism; <br>Valine degradation	none
fig|93944.5.peg.1203	CDS	mainChr	1256933	1255926	-2	-	1008	Acetoin dehydrogenase E1 component beta-subunit (EC 1.2.4.-)	Acetoin, butanediol metabolism; <br>Dehydrogenase complexes	none
fig|93944.5.peg.1204	CDS	mainChr	1257841	1256924	-1	-	918	Acetoin dehydrogenase E1 component alpha-subunit (EC 1.2.4.-)	Acetoin, butanediol metabolism; <br>Dehydrogenase complexes	none
fig|93944.5.peg.1205	CDS	mainChr	1258074	1257838	-3	-	237	hypothetical protein	- none -	none
fig|93944.5.peg.1206	CDS	mainChr	1259177	1258101	-2	-	1077	Non-ribosomal peptide synthase	- none -	none
fig|93944.5.peg.1207	CDS	mainChr	1260530	1259235	-2	-	1296	Aminopeptidase Y (Arg, Lys, Leu preference) (EC 3.4.11.15)	Aminopeptidases (EC 3.4.11.-)	none
fig|93944.5.peg.1208	CDS	mainChr	1260543	1260740	3	+	198	hypothetical protein	- none -	none
fig|93944.5.peg.1209	CDS	mainChr	1261164	1260796	-3	-	369	Arsenical resistance operon repressor	Arsenic resistance	none
fig|93944.5.peg.1210	CDS	mainChr	1262553	1261210	-3	-	1344	FAD dependent oxidoreductase	- none -	none
fig|93944.5.peg.1211	CDS	mainChr	1262844	1263413	3	+	570	RNA polymerase sigma factor SigZ	Transcription initiation, bacterial sigma factors	none
fig|93944.5.peg.1212	CDS	mainChr	1263753	1263424	-3	-	330	regulatory protein, ArsR	- none -	none
fig|93944.5.peg.1213	CDS	mainChr	1263813	1264880	3	+	1068	Putative monooxygenase	- none -	none
fig|93944.5.peg.1214	CDS	mainChr	1264952	1265545	2	+	594	Transcriptional regulator, TetR family	- none -	none
fig|93944.5.peg.1215	CDS	mainChr	1265545	1266108	1	+	564	Macrophage infectivity potentiator-related protein	- none -	none
fig|93944.5.peg.1216	CDS	mainChr	1266478	1266164	-1	-	315	hypothetical protein	- none -	none
fig|93944.5.peg.1217	CDS	mainChr	1268647	1266500	-1	-	2148	Superfamily I DNA and RNA helicases	- none -	none
fig|93944.5.peg.1218	CDS	mainChr	1268802	1268644	-3	-	159	hypothetical protein	- none -	none
fig|93944.5.peg.1219	CDS	mainChr	1269716	1268802	-2	-	915	hypothetical protein	- none -	none
fig|93944.5.peg.1220	CDS	mainChr	1271261	1269783	-2	-	1479	putative phosphatase	- none -	none
fig|93944.5.peg.1221	CDS	mainChr	1272617	1271415	-2	-	1203	Membrane protein	- none -	none
fig|93944.5.peg.1222	CDS	mainChr	1272817	1273476	1	+	660	hypothetical protein	- none -	none
fig|93944.5.peg.1223	CDS	mainChr	1274092	1273601	-1	-	492	hypothetical protein	- none -	none
fig|93944.5.peg.1224	CDS	mainChr	1274890	1274147	-1	-	744	putative ABC transporter transmembrane protein	- none -	none
fig|93944.5.peg.1225	CDS	mainChr	1275812	1274871	-2	-	942	ABC transporter, ATP binding protein.	- none -	none
fig|93944.5.peg.1226	CDS	mainChr	1276174	1277190	1	+	1017	Phage lysin, glycosyl hydrolase, family 25	- none -	none
fig|93944.5.peg.1227	CDS	mainChr	1277236	1277757	1	+	522	NLP/P60 family protein	- none -	none
fig|93944.5.peg.1228	CDS	mainChr	1277842	1278072	1	+	231	hypothetical protein	- none -	none
fig|93944.5.peg.1229	CDS	mainChr	1278431	1278210	-2	-	222	hypothetical protein	- none -	none
fig|93944.5.peg.1230	CDS	mainChr	1278556	1279626	1	+	1071	Phosphate ABC transporter, periplasmic phosphate-binding protein PstS (TC 3.A.1.7.1)	High affinity phosphate transporter and control of PHO regulon; <br>PhoR-PhoB two-component regulatory system; <br>Phosphate metabolism	none
fig|93944.5.peg.1231	CDS	mainChr	1279760	1280254	2	+	495	hypothetical protein	- none -	none
fig|93944.5.peg.1232	CDS	mainChr	1280233	1282455	1	+	2223	hypothetical protein	- none -	none
fig|93944.5.peg.1233	CDS	mainChr	1282452	1283342	3	+	891	hypothetical protein	- none -	none
fig|93944.5.peg.1234	CDS	mainChr	1283687	1283851	2	+	165	LSU ribosomal protein L33p @ LSU ribosomal protein L33p, zinc-dependent	Ribosome LSU bacterial; <br>Ribosome LSU bacterial	none
fig|93944.5.peg.1235	CDS	mainChr	1284057	1284506	3	+	450	COGs COG2030	- none -	none
fig|93944.5.peg.1236	CDS	mainChr	1284508	1284936	1	+	429	MaoC family protein	- none -	none
fig|93944.5.peg.1237	CDS	mainChr	1285184	1286143	2	+	960	hypothetical protein	- none -	none
fig|93944.5.peg.1238	CDS	mainChr	1286192	1287229	2	+	1038	UDP-N-acetylenolpyruvoylglucosamine reductase (EC 1.1.1.158)	Peptidoglycan Biosynthesis; <br>UDP-N-acetylmuramate from Fructose-6-phosphate Biosynthesis	none
fig|93944.5.peg.1239	CDS	mainChr	1287458	1288027	2	+	570	Probable transmembrane protein	- none -	none
fig|93944.5.peg.1240	CDS	mainChr	1290895	1288028	-1	-	2868	regulatory protein	- none -	none
fig|93944.5.peg.1241	CDS	mainChr	1291131	1290985	-3	-	147	hypothetical protein	- none -	none
fig|93944.5.peg.1242	CDS	mainChr	1291332	1292261	3	+	930	Deoxyribose-phosphate aldolase (EC 4.1.2.4)	Deoxyribose and Deoxynucleoside Catabolism	none
fig|93944.5.peg.1243	CDS	mainChr	1292265	1293683	3	+	1419	Aldehyde dehydrogenase (EC 1.2.1.3)	Glycerolipid and Glycerophospholipid Metabolism in Bacteria; <br>Methylglyoxal Metabolism; <br>Methylglyoxal Metabolism; <br>Pyruvate metabolism II: acetyl-CoA, acetogenesis from pyruvate	none
fig|93944.5.peg.1244	CDS	mainChr	1293676	1293870	1	+	195	hypothetical protein	- none -	none
fig|93944.5.peg.1245	CDS	mainChr	1293863	1294708	2	+	846	Aldehyde dehydrogenase (EC 1.2.1.3)	Glycerolipid and Glycerophospholipid Metabolism in Bacteria; <br>Methylglyoxal Metabolism; <br>Methylglyoxal Metabolism; <br>Pyruvate metabolism II: acetyl-CoA, acetogenesis from pyruvate	none
fig|93944.5.peg.1246	CDS	mainChr	1296073	1294724	-1	-	1350	hypothetical protein	- none -	none
fig|93944.5.peg.1247	CDS	mainChr	1297537	1296101	-1	-	1437	Aspartyl-tRNA(Asn) amidotransferase subunit A (EC 6.3.5.6) @ Glutamyl-tRNA(Gln) amidotransferase subunit A (EC 6.3.5.7)	tRNA aminoacylation, Asp and Asn; <br>tRNA aminoacylation, Glu and Gln	none
fig|93944.5.peg.1248	CDS	mainChr	1297594	1298772	1	+	1179	Threonine synthase (EC 4.2.3.1)	CBSS-436114.3.peg.833; <br>Threonine and Homoserine Biosynthesis	none
fig|93944.5.peg.1249	CDS	mainChr	1299385	1298762	-1	-	624	hypothetical protein	- none -	none
fig|93944.5.peg.1250	CDS	mainChr	1301859	1299382	-3	-	2478	ATP-dependent RNA helicase	- none -	none
fig|93944.5.peg.1251	CDS	mainChr	1302193	1301861	-1	-	333	Transcriptional regulator, ArsR family	CBSS-1085.1.peg.1363	none
fig|93944.5.peg.1252	CDS	mainChr	1302282	1303421	3	+	1140	MFS transporter, DHA1 family	- none -	none
fig|93944.5.peg.1253	CDS	mainChr	1303464	1303889	3	+	426	hypothetical protein	- none -	none
fig|93944.5.peg.1254	CDS	mainChr	1304077	1303886	-1	-	192	hypothetical protein	- none -	none
fig|93944.5.peg.1255	CDS	mainChr	1304321	1305004	2	+	684	hypothetical protein	- none -	none
fig|93944.5.peg.1256	CDS	mainChr	1305803	1304973	-2	-	831	Undecaprenyl-diphosphatase (EC 3.6.1.27)	- none -	none
fig|93944.5.peg.1257	CDS	mainChr	1307025	1306219	-3	-	807	Mlr3941 protein	- none -	none
fig|93944.5.peg.1258	CDS	mainChr	1307104	1308021	1	+	918	Transcriptional regulator, AraC family	- none -	none
fig|93944.5.peg.1259	CDS	mainChr	1308018	1308533	3	+	516	putative secreted protein	- none -	none
fig|93944.5.peg.1260	CDS	mainChr	1308599	1308793	2	+	195	hypothetical protein	- none -	none
fig|93944.5.peg.1261	CDS	mainChr	1308882	1309475	3	+	594	hypothetical protein	- none -	none
fig|93944.5.peg.1262	CDS	mainChr	1309520	1310155	2	+	636	Octanoate-[acyl-carrier-protein]-protein-N-octanoyltransferase	Lipoic acid metabolism; <br>Lipoic acid synthesis cluster	none
fig|93944.5.peg.1263	CDS	mainChr	1310278	1311792	1	+	1515	proteinase (secreted protein)	- none -	none
fig|93944.5.peg.1264	CDS	mainChr	1313362	1311833	-1	-	1530	Amino acid/metabolite permease in hypothetical Actinobacterial gene cluster; BAT1-like	CBSS-262316.1.peg.2929; <br>Niacin-Choline transport and metabolism	none
fig|93944.5.peg.1265	CDS	mainChr	1314049	1313513	-1	-	537	ThiJ/PfpI family protein	- none -	none
fig|93944.5.peg.1266	CDS	mainChr	1314162	1314425	3	+	264	Copper chaperone	Copper homeostasis	none
fig|93944.5.peg.1267	CDS	mainChr	1315016	1314699	-2	-	318	putative integral membrane protein	- none -	none
fig|93944.5.peg.1268	CDS	mainChr	1315195	1317009	1	+	1815	Oligopeptide ABC transporter, periplasmic oligopeptide-binding protein OppA (TC 3.A.1.5.1)	ABC transporter oligopeptide (TC 3.A.1.5.1)	none
fig|93944.5.peg.1269	CDS	mainChr	1317006	1318061	3	+	1056	Oligopeptide transport system permease protein OppB (TC 3.A.1.5.1)	ABC transporter oligopeptide (TC 3.A.1.5.1)	none
fig|93944.5.peg.1270	CDS	mainChr	1318058	1318939	2	+	882	Dipeptide transport system permease protein DppC (TC 3.A.1.5.2)	ABC transporter dipeptide (TC 3.A.1.5.2)	none
fig|93944.5.peg.1271	CDS	mainChr	1318936	1320042	1	+	1107	Oligopeptide transport system permease protein OppB (TC 3.A.1.5.1)	ABC transporter oligopeptide (TC 3.A.1.5.1)	none
fig|93944.5.peg.1272	CDS	mainChr	1320039	1321046	3	+	1008	putative peptide transport ATP-binding protein	- none -	none
fig|93944.5.peg.1273	CDS	mainChr	1322014	1321367	-1	-	648	DNA-binding response regulator, LuxR family	- none -	none
fig|93944.5.peg.1274	CDS	mainChr	1323803	1322241	-2	-	1563	two-component system sensor kinase	- none -	none
fig|93944.5.peg.1275	CDS	mainChr	1324067	1325065	2	+	999	lipase (secreted protein)	- none -	none
fig|93944.5.peg.1276	CDS	mainChr	1326221	1325046	-2	-	1176	monooxygenase, FAD-binding	- none -	none
fig|93944.5.peg.1277	CDS	mainChr	1326282	1326851	3	+	570	Transcriptional regulator, TetR family	- none -	none
fig|93944.5.peg.1278	CDS	mainChr	1327677	1327039	-3	-	639	hypothetical protein	- none -	none
fig|93944.5.peg.1279	CDS	mainChr	1328558	1327779	-2	-	780	SCC22.13c, unknown, len: 259aa	- none -	none
fig|93944.5.peg.1280	CDS	mainChr	1329750	1328686	-3	-	1065	Ribose-phosphate pyrophosphokinase (EC 2.7.6.1)	A Gammaproteobacteria Cluster Relating to Translation; <br>De Novo Purine Biosynthesis; <br>Pentose phosphate pathway; <br>Transcription repair cluster	none
fig|93944.5.peg.1281	CDS	mainChr	1330381	1329755	-1	-	627	HAD-superfamily hydrolase subfamily IA, variant 3	- none -	none
fig|93944.5.peg.1282	CDS	mainChr	1330511	1332310	2	+	1800	alkyl sulfatase (EC 3.1.6.-)	- none -	none
fig|93944.5.peg.1283	CDS	mainChr	1332817	1332371	-1	-	447	two component system histidine kinase	- none -	none
fig|93944.5.peg.1284	CDS	mainChr	1334292	1332838	-3	-	1455	Cytosine/purine/uracil/thiamine/allantoin permease family protein	Purine Utilization	none
fig|93944.5.peg.1285	CDS	mainChr	1334400	1335812	3	+	1413	putative transmembrane efflux protein	- none -	none
fig|93944.5.peg.1286	CDS	mainChr	1336876	1335905	-1	-	972	putative reductase	- none -	none
fig|93944.5.peg.1287	CDS	mainChr	1337051	1338487	2	+	1437	probable two-component sensor kinase	- none -	none
fig|93944.5.peg.1288	CDS	mainChr	1338510	1338815	3	+	306	hypothetical protein	- none -	none
fig|93944.5.peg.1289	CDS	mainChr	1340667	1338862	-3	-	1806	5&#39;-nucleotidase (EC 3.1.3.5)	Purine conversions; <br>pyrimidine conversions	none
fig|93944.5.peg.1290	CDS	mainChr	1340736	1341683	3	+	948	Acetyl-CoA:Cys-GlcN-Ins acetyltransferase, mycothiol synthase MshD	Glutathione analogs: mycothiol	none
fig|93944.5.peg.1291	CDS	mainChr	1342688	1341684	-2	-	1005	Probable low-affinity inorganic phosphate transporter	Phosphate metabolism	none
fig|93944.5.peg.1292	CDS	mainChr	1343314	1342697	-1	-	618	Phosphate transport regulator (distant homolog of PhoU)	Phosphate metabolism	none
fig|93944.5.peg.1293	CDS	mainChr	1344142	1343567	-1	-	576	Deoxycytidine triphosphate deaminase (EC 3.5.4.30) (dUMP-forming)	pyrimidine conversions	none
fig|93944.5.peg.1294	CDS	mainChr	1345746	1344418	-3	-	1329	phage integrase	- none -	none
fig|93944.5.peg.1295	CDS	mainChr	1345952	1345746	-2	-	207	putative excisionase	- none -	none
fig|93944.5.peg.1296	CDS	mainChr	1347527	1345965	-2	-	1563	hypothetical protein	- none -	none
fig|93944.5.peg.1297	CDS	mainChr	1347676	1347524	-1	-	153	hypothetical protein	- none -	none
fig|93944.5.peg.1298	CDS	mainChr	1349082	1347673	-3	-	1410	Transfer protein traSA	- none -	none
fig|93944.5.peg.1299	CDS	mainChr	1349473	1349171	-1	-	303	hypothetical protein	- none -	none
fig|93944.5.peg.1300	CDS	mainChr	1349748	1349470	-3	-	279	hypothetical protein	- none -	none
fig|93944.5.peg.1301	CDS	mainChr	1350158	1349745	-2	-	414	FIG00831412: hypothetical protein	- none -	none
fig|93944.5.peg.1302	CDS	mainChr	1351415	1350675	-2	-	741	Transcriptional regulator, GntR family	- none -	none
fig|93944.5.peg.1303	CDS	mainChr	1352603	1353073	2	+	471	hypothetical protein	- none -	none
fig|93944.5.peg.1304	CDS	mainChr	1353049	1353894	1	+	846	Inositol-1-monophosphatase (EC 3.1.3.25)	- none -	none
fig|93944.5.peg.1305	CDS	mainChr	1355921	1355772	-2	-	150	Excisionase	- none -	none
fig|93944.5.peg.1306	CDS	mainChr	1356924	1356715	-3	-	210	phage integrase	- none -	none
fig|93944.5.peg.1307	CDS	mainChr	1357478	1356978	-2	-	501	phage integrase	- none -	none
fig|93944.5.peg.1308	CDS	mainChr	1359064	1360695	1	+	1632	Mobile element protein	- none -	none
fig|93944.5.peg.1309	CDS	mainChr	1362055	1362225	1	+	171	hypothetical protein	- none -	none
fig|93944.5.peg.1310	CDS	mainChr	1362661	1362248	-1	-	414	SCBAC20F6.05c, hypothetical protein, len: 130 aa; similar to TR:Q9X8E7 (EMBL:AL049573) Streptomyces coelicolor hypothetical 16.4 kDa protein SCE39.24, 148 aa; fasta scores: opt: 257 Z-score: 327.8 bits: 66.5 E(): 1.1e-10; 39.394% identity in 132 aa overlap	- none -	none
fig|93944.5.peg.1311	CDS	mainChr	1362834	1362658	-3	-	177	hypothetical protein	- none -	none
fig|93944.5.peg.1312	CDS	mainChr	1364529	1363828	-3	-	702	N-formylglutamate deformylase (EC 3.5.1.68)	Histidine Degradation	none
fig|93944.5.peg.1313	CDS	mainChr	1364745	1365419	3	+	675	hypothetical protein	- none -	none
fig|93944.5.peg.1314	CDS	mainChr	1365908	1365507	-2	-	402	D-alanyl-D-alanine carboxypeptidase (EC 3.4.16.4)	CBSS-84588.1.peg.1247; <br>Metallocarboxypeptidases (EC 3.4.17.-); <br>Murein Hydrolases; <br>Peptidoglycan Biosynthesis	none
fig|93944.5.peg.1315	CDS	mainChr	1366637	1366104	-2	-	534	FOG: HEAT repeat	- none -	none
fig|93944.5.peg.1316	CDS	mainChr	1368024	1367206	-3	-	819	unknown	- none -	none
fig|93944.5.peg.1317	CDS	mainChr	1369336	1368026	-1	-	1311	major facilitator superfamily MFS_1	- none -	none
fig|93944.5.peg.1318	CDS	mainChr	1369955	1369392	-2	-	564	putative DNA-binding protein	- none -	none
fig|93944.5.peg.1319	CDS	mainChr	1371155	1370010	-2	-	1146	putative RNA polymerase sigma factor	- none -	none
fig|93944.5.peg.1320	CDS	mainChr	1371569	1371162	-2	-	408	FIG01129337: hypothetical protein	- none -	none
fig|93944.5.peg.1321	CDS	mainChr	1372163	1371666	-2	-	498	hypothetical protein	- none -	none
fig|93944.5.peg.1322	CDS	mainChr	1373299	1372376	-1	-	924	putative membrane protein	- none -	none
fig|93944.5.peg.1323	CDS	mainChr	1373574	1373350	-3	-	225	hypothetical protein	- none -	none
fig|93944.5.peg.1324	CDS	mainChr	1374428	1373637	-2	-	792	Hydrolase	- none -	none
fig|93944.5.peg.1325	CDS	mainChr	1374817	1374425	-1	-	393	hypothetical protein	- none -	none
fig|93944.5.peg.1326	CDS	mainChr	1375851	1374904	-3	-	948	putative secreted protein	- none -	none
fig|93944.5.peg.1327	CDS	mainChr	1376611	1375895	-1	-	717	Uridine monophosphate kinase (EC 2.7.4.22)	CBSS-312309.3.peg.1965; <br>Ribosome recycling related cluster	none
fig|93944.5.peg.1328	CDS	mainChr	1377146	1376685	-2	-	462	acetyltransferase	- none -	none
fig|93944.5.peg.1329	CDS	mainChr	1377787	1377155	-1	-	633	Putative threonine efflux protein	- none -	none
fig|93944.5.peg.1330	CDS	mainChr	1378550	1377849	-2	-	702	hypothetical protein	- none -	none
fig|93944.5.peg.1331	CDS	mainChr	1378904	1380202	2	+	1299	Two-component system sensor kinase	- none -	none
fig|93944.5.peg.1332	CDS	mainChr	1380199	1380849	1	+	651	DNA-binding response regulator, LuxR family	- none -	none
fig|93944.5.peg.1333	CDS	mainChr	1381156	1380857	-1	-	300	hypothetical protein	- none -	none
fig|93944.5.peg.1334	CDS	mainChr	1381223	1381510	2	+	288	hypothetical protein	- none -	none
fig|93944.5.peg.1335	CDS	mainChr	1381514	1383637	2	+	2124	Carbon starvation protein A	Carbon Starvation; <br>Stress related cluster	none
fig|93944.5.peg.1336	CDS	mainChr	1384291	1383626	-1	-	666	Thiaminase II (EC 3.5.99.2) involved in salvage of thiamin pyrimidine moiety	- none -	none
fig|93944.5.peg.1337	CDS	mainChr	1385103	1384300	-3	-	804	Hydroxymethylpyrimidine phosphate kinase ThiD (EC 2.7.4.7)	- none -	none
fig|93944.5.peg.1338	CDS	mainChr	1386506	1385208	-2	-	1299	Transporter, MFS superfamily	- none -	none
fig|93944.5.peg.1339	CDS	mainChr	1386683	1387975	2	+	1293	2-hydroxy-6-oxo-6-phenylhexa-2,4-dienoate hydrolase (EC 3.7.1.-)	Biphenyl Degradation	none
fig|93944.5.peg.1340	CDS	mainChr	1387984	1389432	1	+	1449	Aldehyde dehydrogenase (EC 1.2.1.3)	Glycerolipid and Glycerophospholipid Metabolism in Bacteria; <br>Methylglyoxal Metabolism; <br>Methylglyoxal Metabolism; <br>Pyruvate metabolism II: acetyl-CoA, acetogenesis from pyruvate	none
fig|93944.5.peg.1341	CDS	mainChr	1389446	1390342	2	+	897	3-hydroxyisobutyrate dehydrogenase (EC 1.1.1.31)	Valine degradation	none
fig|93944.5.peg.1342	CDS	mainChr	1390339	1391817	1	+	1479	Fumarate reductase flavoprotein subunit (EC 1.3.99.1)	Succinate dehydrogenase	none
fig|93944.5.peg.1343	CDS	mainChr	1391855	1392586	2	+	732	hypothetical protein	- none -	none
fig|93944.5.peg.1344	CDS	mainChr	1392629	1393576	2	+	948	ATP-dependent DNA ligase (EC 6.5.1.1)	DNA Repair Base Excision; <br>DNA ligases	none
fig|93944.5.peg.1345	CDS	mainChr	1393695	1395197	3	+	1503	Aminopeptidase Y (Arg, Lys, Leu preference) (EC 3.4.11.15)	Aminopeptidases (EC 3.4.11.-)	none
fig|93944.5.peg.1346	CDS	mainChr	1396622	1395246	-2	-	1377	Leucine aminopeptidase-related protein	- none -	none
fig|93944.5.peg.1347	CDS	mainChr	1398176	1396686	-2	-	1491	Aminopeptidase Y (Arg, Lys, Leu preference) (EC 3.4.11.15)	Aminopeptidases (EC 3.4.11.-)	none
fig|93944.5.peg.1348	CDS	mainChr	1398991	1398383	-1	-	609	hypothetical protein	- none -	none
fig|93944.5.peg.1349	CDS	mainChr	1400894	1399050	-2	-	1845	Chitinase (EC 3.2.1.14)	Chitin and N-acetylglucosamine utilization	none
fig|93944.5.peg.1350	CDS	mainChr	1401036	1401485	3	+	450	hypothetical protein	- none -	none
fig|93944.5.peg.1351	CDS	mainChr	1401676	1402938	1	+	1263	serine/threonine protein kinase	- none -	none
fig|93944.5.peg.1352	CDS	mainChr	1402931	1403224	2	+	294	hypothetical protein	- none -	none
fig|93944.5.peg.1353	CDS	mainChr	1403221	1403361	1	+	141	hypothetical protein	- none -	none
fig|93944.5.peg.1354	CDS	mainChr	1403436	1403987	3	+	552	hypothetical protein	- none -	none
fig|93944.5.peg.1355	CDS	mainChr	1403980	1404576	1	+	597	hypothetical protein	- none -	none
fig|93944.5.peg.1356	CDS	mainChr	1404583	1404885	1	+	303	hypothetical protein	- none -	none
fig|93944.5.peg.1357	CDS	mainChr	1404890	1409395	2	+	4506	Rhs protein	- none -	none
fig|93944.5.peg.1358	CDS	mainChr	1409459	1409839	2	+	381	hypothetical protein	- none -	none
fig|93944.5.peg.1359	CDS	mainChr	1410978	1409836	-3	-	1143	FtsK/SpoIIIE family protein, putative secretion system component EssC/YukA	- none -	none
fig|93944.5.peg.1360	CDS	mainChr	1413998	1410975	-2	-	3024	Cell division protein FtsK	Bacterial Cell Division; <br>Bacterial Cytoskeleton; <br>Bacterial RNA-metabolizing Zn-dependent hydrolases	none
fig|93944.5.peg.1361	CDS	mainChr	1414168	1414692	1	+	525	RNA polymerase sigma-70 factor, ECF subfamily	- none -	none
fig|93944.5.peg.1362	CDS	mainChr	1414727	1415422	2	+	696	putative membrane protein	- none -	none
fig|93944.5.peg.1363	CDS	mainChr	1417726	1415453	-1	-	2274	putative transcriptional regulator	- none -	none
fig|93944.5.peg.1364	CDS	mainChr	1419423	1417723	-3	-	1701	Alpha-glucoside transport system permease protein AglG	Periplasmic-Binding-Protein-Dependent Transport System for &#945;-Glucosides	none
fig|93944.5.peg.1365	CDS	mainChr	1420643	1419420	-2	-	1224	Alpha-glucosides-binding periplasmic protein AglE precursor	Periplasmic-Binding-Protein-Dependent Transport System for &#945;-Glucosides	none
fig|93944.5.peg.1366	CDS	mainChr	1421265	1420627	-3	-	639	Putrescine transport ATP-binding protein PotG (TC 3.A.1.11.2)	GABA and putrescine metabolism from cluters; <br>Polyamine Metabolism	none
fig|93944.5.peg.1367	CDS	mainChr	1421714	1421352	-2	-	363	hypothetical protein	- none -	none
fig|93944.5.peg.1368	CDS	mainChr	1422319	1421711	-1	-	609	hypothetical protein	- none -	none
fig|93944.5.peg.1369	CDS	mainChr	1422399	1423598	3	+	1200	integral membrane protein	- none -	none
fig|93944.5.peg.1370	CDS	mainChr	1423737	1424357	3	+	621	hypothetical protein	- none -	none
fig|93944.5.peg.1371	CDS	mainChr	1424748	1424380	-3	-	369	hypothetical protein	- none -	none
fig|93944.5.peg.1372	CDS	mainChr	1428290	1424817	-2	-	3474	transcriptional regulator, SARP family	- none -	none
fig|93944.5.peg.1373	CDS	mainChr	1429106	1428414	-2	-	693	Transcriptional regulatory protein glnR	- none -	none
fig|93944.5.peg.1374	CDS	mainChr	1429283	1429534	2	+	252	Molybdenum cofactor biosynthesis protein MoaD	Molybdenum cofactor biosynthesis; <br>ar-104-EC Molybdenum cofactor biosynthesis moaABCDE	none
fig|93944.5.peg.1375	CDS	mainChr	1429619	1430284	2	+	666	hypothetical protein	- none -	none
fig|93944.5.peg.1376	CDS	mainChr	1430277	1430834	3	+	558	RNA polymerase sigma-70 factor, ECF subfamily	- none -	none
fig|93944.5.peg.1377	CDS	mainChr	1430831	1431685	2	+	855	putative transmembrane anti-sigma factor	- none -	none
fig|93944.5.peg.1378	CDS	mainChr	1431682	1432002	1	+	321	Thiosulfate sulfurtransferase, rhodanese (EC 2.8.1.1)	- none -	none
fig|93944.5.peg.1379	CDS	mainChr	1432537	1433376	1	+	840	Thiosulfate sulfurtransferase, rhodanese (EC 2.8.1.1)	- none -	none
fig|93944.5.peg.1380	CDS	mainChr	1433376	1433681	3	+	306	hypothetical protein	- none -	none
fig|93944.5.peg.1381	CDS	mainChr	1433854	1434420	1	+	567	putative RNA polymerase ECF-subfamily sigma factor	- none -	none
fig|93944.5.peg.1382	CDS	mainChr	1434417	1435163	3	+	747	Methylated-DNA--protein-cysteine methyltransferase (EC 2.1.1.63)	CBSS-393124.3.peg.2657; <br>DNA repair, bacterial	none
fig|93944.5.peg.1383	CDS	mainChr	1435728	1435177	-3	-	552	Helix-turn-helix regulator	- none -	none
fig|93944.5.peg.1384	CDS	mainChr	1436019	1437194	3	+	1176	Putative membrane protein	- none -	none
fig|93944.5.peg.1385	CDS	mainChr	1438233	1437181	-3	-	1053	hypothetical protein	- none -	none
fig|93944.5.peg.1386	CDS	mainChr	1439479	1438829	-1	-	651	hypothetical protein	- none -	none
fig|93944.5.peg.1387	CDS	mainChr	1440078	1439476	-3	-	603	hypothetical protein	- none -	none
fig|93944.5.peg.1388	CDS	mainChr	1440309	1442255	3	+	1947	hypothetical protein	- none -	none
fig|93944.5.peg.1389	CDS	mainChr	1442423	1445284	2	+	2862	FIG00661256: hypothetical protein	- none -	none
fig|93944.5.peg.1390	CDS	mainChr	1445352	1446581	3	+	1230	proposed amino acid ligase found clustered with an amidotransferase	- none -	none
fig|93944.5.peg.1391	CDS	mainChr	1446571	1447287	1	+	717	Putative amidotransferase similar to cobyric acid synthase	- none -	none
fig|93944.5.peg.1392	CDS	mainChr	1447323	1448378	3	+	1056	Ribonuclease BN (EC 3.1.-.-)	- none -	none
fig|93944.5.peg.1393	CDS	mainChr	1448675	1448400	-2	-	276	hypothetical protein	- none -	none
fig|93944.5.peg.1394	CDS	mainChr	1449074	1448712	-2	-	363	FIG00659510: hypothetical protein	- none -	none
fig|93944.5.peg.1395	CDS	mainChr	1449152	1449625	2	+	474	DUF1794	Iron-sulfur cluster assembly	none
fig|93944.5.peg.1396	CDS	mainChr	1449630	1449926	3	+	297	hypothetical protein	- none -	none
fig|93944.5.peg.1397	CDS	mainChr	1450214	1450627	2	+	414	Transcriptional regulator, FUR family	Oxidative stress	none
fig|93944.5.peg.1398	CDS	mainChr	1450679	1451656	2	+	978	Folate-dependent protein for Fe/S cluster synthesis/repair in oxidative stress	Iron-sulfur cluster assembly	none
fig|93944.5.peg.1399	CDS	mainChr	1452120	1451695	-3	-	426	D-tyrosyl-tRNA(Tyr) deacylase (EC 3.6.1.n1)	- none -	none
fig|93944.5.peg.1400	CDS	mainChr	1452183	1453091	3	+	909	Hypothetical protein of L-Asparaginase type 2-like superfamily	- none -	none
fig|93944.5.peg.1401	CDS	mainChr	1453567	1453112	-1	-	456	FIG00814777: hypothetical protein	- none -	none
fig|93944.5.peg.1402	CDS	mainChr	1453647	1454498	3	+	852	Hydride transferase 1	- none -	none
fig|93944.5.peg.1403	CDS	mainChr	1456015	1454495	-1	-	1521	hypothetical protein	- none -	none
fig|93944.5.peg.1404	CDS	mainChr	1457210	1456131	-2	-	1080	Oxidoreductase	- none -	none
fig|93944.5.peg.1405	CDS	mainChr	1457318	1458229	2	+	912	Transcriptional regulator, GntR family / Transcriptional regulator, TetR family	- none -	none
fig|93944.5.peg.1406	CDS	mainChr	1458927	1458226	-3	-	702	Alanyl-tRNA synthetase domain protein	tRNA aminoacylation, Ala	none
fig|93944.5.peg.1407	CDS	mainChr	1458989	1459624	2	+	636	POSSIBLE EXPORTED PROTEIN	- none -	none
fig|93944.5.peg.1408	CDS	mainChr	1459994	1459626	-2	-	369	hypothetical protein	- none -	none
fig|93944.5.peg.1409	CDS	mainChr	1460532	1460116	-3	-	417	hypothetical protein	- none -	none
fig|93944.5.peg.1410	CDS	mainChr	1461027	1460536	-3	-	492	Transcriptional regulator, XRE family	- none -	none
fig|93944.5.peg.1411	CDS	mainChr	1461993	1461088	-3	-	906	Peptidase M48, Ste24p precursor	- none -	none
fig|93944.5.peg.1412	CDS	mainChr	1462346	1461990	-2	-	357	Transcriptional regulator, MecI family	- none -	none
fig|93944.5.peg.1413	CDS	mainChr	1462539	1464794	3	+	2256	Phage tail fiber protein	Phage tail fiber proteins	none
fig|93944.5.peg.1414	CDS	mainChr	1464808	1465332	1	+	525	COG2110, Macro domain, possibly ADP-ribose binding module	- none -	none
fig|93944.5.peg.1415	CDS	mainChr	1468187	1465443	-2	-	2745	Beta-galactosidase (EC 3.2.1.23)	Galactosylceramide and Sulfatide metabolism; <br>Lactose and Galactose Uptake and Utilization; <br>Lactose utilization	none
fig|93944.5.peg.1416	CDS	mainChr	1469101	1468304	-1	-	798	Protein-N(5)-glutamine methyltransferase PrmC, methylates polypeptide chain release factors RF1 and RF2	A Gammaproteobacteria Cluster Relating to Translation; <br>CBSS-216600.3.peg.802; <br>Translation termination factors bacterial	none
fig|93944.5.peg.1417	CDS	mainChr	1469822	1469094	-2	-	729	short-chain dehydrogenase/reductase SDR	- none -	none
fig|93944.5.peg.1418	CDS	mainChr	1469967	1471241	3	+	1275	Glycosyltransferase MshA involved in mycothiol biosynthesis (EC 2.4.1.-)	Glutathione analogs: mycothiol	none
fig|93944.5.peg.1419	CDS	mainChr	1471259	1471738	2	+	480	Uncharacterized protein Rv0487/MT0505 clustered with mycothiol biosynthesis gene	Glutathione analogs: mycothiol	none
fig|93944.5.peg.1420	CDS	mainChr	1471809	1472552	3	+	744	Phosphoglycerate mutase (EC 5.4.2.1)	Entner-Doudoroff Pathway; <br>Glycolysis and Gluconeogenesis; <br>Phosphoglycerate mutase protein family	none
fig|93944.5.peg.1421	CDS	mainChr	1473161	1472604	-2	-	558	FIG01000794: hypothetical protein	- none -	none
fig|93944.5.peg.1422	CDS	mainChr	1473257	1474048	2	+	792	Aspartate racemase (EC 5.1.1.13)	Glutamine, Glutamate, Aspartate and Asparagine Biosynthesis	none
fig|93944.5.peg.1423	CDS	mainChr	1474878	1474144	-3	-	735	hypothetical protein	- none -	none
fig|93944.5.peg.1424	CDS	mainChr	1476860	1475058	-2	-	1803	putative secreted protein	- none -	none
fig|93944.5.peg.1425	CDS	mainChr	1478061	1478480	3	+	420	putative lyase	- none -	none
fig|93944.5.peg.1426	CDS	mainChr	1478611	1478823	1	+	213	hypothetical protein	- none -	none
fig|93944.5.peg.1427	CDS	mainChr	1479507	1478863	-3	-	645	Phosphate transport system regulatory protein PhoU	High affinity phosphate transporter and control of PHO regulon; <br>Phosphate metabolism	none
fig|93944.5.peg.1428	CDS	mainChr	1479641	1480813	2	+	1173	Phosphate regulon sensor protein PhoR (SphS) (EC 2.7.13.3)	High affinity phosphate transporter and control of PHO regulon; <br>PhoR-PhoB two-component regulatory system; <br>Phosphate metabolism	none
fig|93944.5.peg.1429	CDS	mainChr	1480810	1481502	1	+	693	Phosphate regulon transcriptional regulatory protein PhoB (SphR)	High affinity phosphate transporter and control of PHO regulon; <br>PhoR-PhoB two-component regulatory system; <br>Phosphate metabolism	none
fig|93944.5.peg.1430	CDS	mainChr	1482138	1481557	-3	-	582	hypothetical protein	- none -	none
fig|93944.5.peg.1431	CDS	mainChr	1482348	1482872	3	+	525	CarD-like transcriptional regulator	- none -	none
fig|93944.5.peg.1432	CDS	mainChr	1482890	1483360	2	+	471	2-C-methyl-D-erythritol 2,4-cyclodiphosphate synthase (EC 4.6.1.12)	Isoprenoid Biosynthesis; <br>Nonmevalonate Branch of Isoprenoid Biosynthesis; <br>Stationary phase repair cluster	none
fig|93944.5.peg.1433	CDS	mainChr	1483543	1483833	1	+	291	transglycosylase associated protein	- none -	none
fig|93944.5.peg.1434	CDS	mainChr	1483931	1484200	2	+	270	transglycosylase associated protein	- none -	none
fig|93944.5.peg.1435	CDS	mainChr	1485337	1484273	-1	-	1065	hypothetical protein	- none -	none
fig|93944.5.peg.1436	CDS	mainChr	1485395	1485781	2	+	387	pyridoxamine 5&#39;-phosphate oxidase-related,FMN-binding protein	- none -	none
fig|93944.5.peg.1437	CDS	mainChr	1485825	1487216	3	+	1392	Cysteinyl-tRNA synthetase (EC 6.1.1.16)	Zinc regulated enzymes; <br>tRNA aminoacylation, Cys	none
fig|93944.5.peg.1438	CDS	mainChr	1487651	1488496	2	+	846	23S rRNA (guanosine-2&#39;-O-) -methyltransferase rlmB (EC 2.1.1.-)	RNA methylation	none
fig|93944.5.peg.1439	CDS	mainChr	1488945	1488772	-3	-	174	hypothetical protein	- none -	none
fig|93944.5.peg.1440	CDS	mainChr	1489539	1490078	3	+	540	hypothetical protein	- none -	none
fig|93944.5.peg.1441	CDS	mainChr	1490559	1490843	3	+	285	hypothetical protein	- none -	none
fig|93944.5.peg.1442	CDS	mainChr	1491972	1490854	-3	-	1119	fructosyl-amino acid oxidase	- none -	none
fig|93944.5.peg.1443	CDS	mainChr	1492234	1492638	1	+	405	hypothetical protein	- none -	none
fig|93944.5.peg.1444	CDS	mainChr	1492750	1493871	1	+	1122	FIG01133694: hypothetical protein	- none -	none
fig|93944.5.peg.1445	CDS	mainChr	1494334	1493879	-1	-	456	Multimeric flavodoxin WrbA	- none -	none
fig|93944.5.peg.1446	CDS	mainChr	1494590	1495141	2	+	552	hypothetical protein	- none -	none
fig|93944.5.peg.1447	CDS	mainChr	1495253	1496224	2	+	972	uncharacterized membrane protein	- none -	none
fig|93944.5.peg.1448	CDS	mainChr	1496463	1496185	-3	-	279	hypothetical protein	- none -	none
fig|93944.5.peg.1449	CDS	mainChr	1497284	1496526	-2	-	759	putative methyltransferase	- none -	none
fig|93944.5.peg.1450	CDS	mainChr	1497356	1497925	2	+	570	hypothetical protein	- none -	none
fig|93944.5.peg.1451	CDS	mainChr	1498888	1497941	-1	-	948	D-3-phosphoglycerate dehydrogenase (EC 1.1.1.95)	Glycine and Serine Utilization; <br>Pyridoxin (Vitamin B6) Biosynthesis; <br>Serine Biosynthesis	none
fig|93944.5.peg.1452	CDS	mainChr	1498988	1499230	2	+	243	hypothetical protein	- none -	none
fig|93944.5.peg.1453	CDS	mainChr	1499592	1499455	-3	-	138	hypothetical protein	- none -	none
fig|93944.5.peg.1454	CDS	mainChr	1499924	1499616	-2	-	309	ATP-dependent Clp protease ATP-binding subunit ClpX	Proteolysis in bacteria, ATP-dependent	none
fig|93944.5.peg.1455	CDS	mainChr	1500359	1500000	-2	-	360	hypothetical protein	- none -	none
fig|93944.5.peg.1456	CDS	mainChr	1500674	1502491	2	+	1818	glycosyl transferase, family 2	- none -	none
fig|93944.5.peg.1457	CDS	mainChr	1502567	1503598	2	+	1032	Substrate-specific component NikM of nickel ECF transporter	ECF class transporters; <br>Transport of Nickel and Cobalt	none
fig|93944.5.peg.1458	CDS	mainChr	1503602	1504357	2	+	756	Transmembrane component NikQ of energizing module of nickel ECF transporter	ECF class transporters; <br>Transport of Nickel and Cobalt	none
fig|93944.5.peg.1459	CDS	mainChr	1504351	1505088	1	+	738	ATPase component NikO of energizing module of nickel ECF transporter	ECF class transporters; <br>Transport of Nickel and Cobalt	none
fig|93944.5.peg.1460	CDS	mainChr	1505274	1505612	3	+	339	Anti-sigma F factor antagonist (spoIIAA-2); Anti-sigma B factor antagonist RsbV	Sigma-B stress response cluster 1; <br>SigmaB stress responce regulation	none
fig|93944.5.peg.1461	CDS	mainChr	1505661	1506434	3	+	774	short-chain dehydrogenase/reductase SDR	- none -	none
fig|93944.5.peg.1462	CDS	mainChr	1506445	1507209	1	+	765	Enoyl-CoA hydratase (EC 4.2.1.17)	Acetyl-CoA fermentation to Butyrate; <br>Butanol Biosynthesis; <br>Butyrate metabolism cluster; <br>Fatty acid metabolism cluster; <br>Isoleucine degradation; <br>Polyhydroxybutyrate metabolism; <br>Valine degradation	none
fig|93944.5.peg.1463	CDS	mainChr	1507316	1507954	2	+	639	GlpG protein (membrane protein of glp regulon)	Glycerol and Glycerol-3-phosphate Uptake and Utilization	none
fig|93944.5.peg.1464	CDS	mainChr	1508119	1508658	1	+	540	hypothetical protein	- none -	none
fig|93944.5.peg.1465	CDS	mainChr	1508879	1510024	2	+	1146	hypothetical protein	- none -	none
fig|93944.5.peg.1466	CDS	mainChr	1510545	1510021	-3	-	525	putative membrane protein	- none -	none
fig|93944.5.peg.1467	CDS	mainChr	1511814	1510705	-3	-	1110	Phosphoserine aminotransferase (EC 2.6.1.52)	Glycine and Serine Utilization; <br>Pyridoxin (Vitamin B6) Biosynthesis; <br>Serine Biosynthesis	none
fig|93944.5.peg.1468	CDS	mainChr	1511979	1512866	3	+	888	DNA-binding response regulator, LuxR family	- none -	none
fig|93944.5.peg.1469	CDS	mainChr	1514388	1512826	-3	-	1563	Myeloperoxidase, thyroid peroxidase, cyclooxygenase catalytic domain	- none -	none
fig|93944.5.peg.1470	CDS	mainChr	1515724	1514618	-1	-	1107	Citrate synthase (si) (EC 2.3.3.1)	Glyoxylate bypass; <br>Serine-glyoxylate cycle; <br>TCA Cycle	none
fig|93944.5.peg.1471	CDS	mainChr	1515865	1516560	1	+	696	Pyridoxamine 5&#39;-phosphate oxidase (EC 1.4.3.5)	Pyridoxin (Vitamin B6) Biosynthesis	none
fig|93944.5.peg.1472	CDS	mainChr	1516571	1517845	2	+	1275	probable multidrug resistance transporter, MFS superfamily	- none -	none
fig|93944.5.peg.1473	CDS	mainChr	1518538	1517921	-1	-	618	Uracil-DNA glycosylase, putative family 6	Uracil-DNA glycosylase	none
fig|93944.5.peg.1474	CDS	mainChr	1518651	1519340	3	+	690	Iron-dependent repressor IdeR/DtxR	Heme, hemin uptake and utilization systems in GramPositives	none
fig|93944.5.peg.1475	CDS	mainChr	1519464	1521686	3	+	2223	Serine phosphatase RsbU, regulator of sigma subunit	Sigma-B stress response cluster 1; <br>SigmaB stress responce regulation	none
fig|93944.5.peg.1476	CDS	mainChr	1521704	1522462	2	+	759	N-formylglutamate deformylase (EC 3.5.1.68)	Histidine Degradation	none
fig|93944.5.peg.1477	CDS	mainChr	1523356	1522472	-1	-	885	3-hydroxyisobutyrate dehydrogenase (EC 1.1.1.31)	Valine degradation	none
fig|93944.5.peg.1478	CDS	mainChr	1523406	1523822	3	+	417	regulatory protein, MerR	- none -	none
fig|93944.5.peg.1479	CDS	mainChr	1524361	1523819	-1	-	543	FIG01201438: hypothetical protein	- none -	none
fig|93944.5.peg.1480	CDS	mainChr	1524415	1525044	1	+	630	HAD-superfamily hydrolase, subfamily IA, variant 1	- none -	none
fig|93944.5.peg.1481	CDS	mainChr	1525454	1526296	2	+	843	Putative transcriptional regulator	- none -	none
fig|93944.5.peg.1482	CDS	mainChr	1526754	1526924	3	+	171	hypothetical protein	- none -	none
fig|93944.5.peg.1483	CDS	mainChr	1527215	1526925	-2	-	291	hypothetical protein	- none -	none
fig|93944.5.peg.1484	CDS	mainChr	1527480	1528028	3	+	549	Adenosylhomocysteinase (EC 3.3.1.1)	Methionine Biosynthesis; <br>Methionine Degradation	none
fig|93944.5.peg.1485	CDS	mainChr	1528220	1528080	-2	-	141	hypothetical protein	- none -	none
fig|93944.5.peg.1486	CDS	mainChr	1528439	1528278	-2	-	162	hypothetical protein	- none -	none
fig|93944.5.peg.1487	CDS	mainChr	1529627	1528482	-2	-	1146	Acyl-CoA dehydrogenase, short-chain specific (EC 1.3.8.1)	- none -	none
fig|93944.5.peg.1488	CDS	mainChr	1529949	1531178	3	+	1230	Outer membrane autotransporter barrel	- none -	none
fig|93944.5.peg.1489	CDS	mainChr	1531178	1531981	2	+	804	putative secreted protein	- none -	none
fig|93944.5.peg.1490	CDS	mainChr	1532533	1533453	1	+	921	hypothetical protein	- none -	none
fig|93944.5.peg.1491	CDS	mainChr	1533460	1534221	1	+	762	putative secreted protein	- none -	none
fig|93944.5.peg.1492	CDS	mainChr	1534236	1534976	3	+	741	hypothetical protein	- none -	none
fig|93944.5.peg.1493	CDS	mainChr	1535034	1536179	3	+	1146	3-ketoacyl-CoA thiolase (EC 2.3.1.16) @ Acetyl-CoA acetyltransferase (EC 2.3.1.9)	Acetyl-CoA fermentation to Butyrate; <br>Biotin biosynthesis; <br>Butanol Biosynthesis; <br>Butyrate metabolism cluster; <br>CBSS-246196.1.peg.364; <br>Fatty acid metabolism cluster; <br>Isoleucine degradation; <br>Isoprenoid Biosynthesis; <br>Polyhydroxybutyrate metabolism; <br>Polyhydroxybutyrate metabolism; <br>Serine-glyoxylate cycle; <br>Serine-glyoxylate cycle	none
fig|93944.5.peg.1494	CDS	mainChr	1537270	1536488	-1	-	783	SSU ribosomal protein S1p	Cell division-ribosomal stress proteins cluster; <br>Ribosome SSU bacterial	none
fig|93944.5.peg.1495	CDS	mainChr	1537548	1537267	-3	-	282	hypothetical protein	- none -	none
fig|93944.5.peg.1496	CDS	mainChr	1537699	1538277	1	+	579	hypothetical protein	- none -	none
fig|93944.5.peg.1497	CDS	mainChr	1538659	1538375	-1	-	285	hypothetical protein	- none -	none
fig|93944.5.peg.1498	CDS	mainChr	1539085	1538681	-1	-	405	hypothetical protein	- none -	none
fig|93944.5.peg.1499	CDS	mainChr	1539386	1539171	-2	-	216	hypothetical protein	- none -	none
fig|93944.5.peg.1500	CDS	mainChr	1539554	1539829	2	+	276	hypothetical protein	- none -	none
fig|93944.5.peg.1501	CDS	mainChr	1540328	1540600	2	+	273	hypothetical protein	- none -	none
fig|93944.5.peg.1502	CDS	mainChr	1541054	1541599	2	+	546	Transcriptional regulator, GntR family	- none -	none
fig|93944.5.peg.1503	CDS	mainChr	1541961	1541608	-3	-	354	MerR-family transcriptional regulator	- none -	none
fig|93944.5.peg.1504	CDS	mainChr	1542023	1543213	2	+	1191	putative transmembrane efflux protein	- none -	none
fig|93944.5.peg.1505	CDS	mainChr	1543832	1543272	-2	-	561	hypothetical protein	- none -	none
fig|93944.5.peg.1506	CDS	mainChr	1544380	1543829	-1	-	552	RNA polymerase ECF-subfamily sigma factor	- none -	none
fig|93944.5.peg.1507	CDS	mainChr	1544991	1544449	-3	-	543	Transcriptional regulator, TetR family	- none -	none
fig|93944.5.peg.1508	CDS	mainChr	1545380	1545024	-2	-	357	hypothetical protein	- none -	none
fig|93944.5.peg.1509	CDS	mainChr	1546851	1545385	-3	-	1467	Beta-lactamase (EC 3.5.2.6)	Beta-lactamase	none
fig|93944.5.peg.1510	CDS	mainChr	1547383	1546922	-1	-	462	Transcriptional regulator, AsnC family	- none -	none
fig|93944.5.peg.1511	CDS	mainChr	1547477	1548688	2	+	1212	FIG01104917: hypothetical protein	- none -	none
fig|93944.5.peg.1512	CDS	mainChr	1548756	1550627	3	+	1872	Butyryl-CoA dehydrogenase (EC 1.3.99.2)	- none -	none
fig|93944.5.peg.1513	CDS	mainChr	1550833	1552104	1	+	1272	Maltose/maltodextrin ABC transporter, substrate binding periplasmic protein MalE	Alpha-Amylase locus in Streptocococcus; <br>Bacterial Chemotaxis; <br>Maltose and Maltodextrin Utilization	none
fig|93944.5.peg.1514	CDS	mainChr	1552169	1553089	2	+	921	ABC sugar transporter, inner membrane subunit	- none -	none
fig|93944.5.peg.1515	CDS	mainChr	1553089	1553982	1	+	894	Sugar ABC transporter, permease protein	- none -	none
fig|93944.5.peg.1516	CDS	mainChr	1554768	1554028	-3	-	741	Methyltransferase type 12	- none -	none
fig|93944.5.peg.1517	CDS	mainChr	1554893	1555432	2	+	540	RNA polymerase sigma-54 factor RpoN	Transcription initiation, bacterial sigma factors	none
fig|93944.5.peg.1518	CDS	mainChr	1555932	1556492	3	+	561	hypothetical protein	- none -	none
fig|93944.5.peg.1519	CDS	mainChr	1557509	1556478	-2	-	1032	Adenosine deaminase (EC 3.5.4.4)	Purine conversions	none
fig|93944.5.peg.1520	CDS	mainChr	1557587	1558258	2	+	672	hypothetical protein	- none -	none
fig|93944.5.peg.1521	CDS	mainChr	1558325	1558807	2	+	483	hypothetical protein	- none -	none
fig|93944.5.peg.1522	CDS	mainChr	1560090	1558804	-3	-	1287	Aspartate aminotransferase (EC 2.6.1.1)	CBSS-216591.1.peg.168; <br>Glutamine, Glutamate, Aspartate and Asparagine Biosynthesis; <br>Threonine and Homoserine Biosynthesis	none
fig|93944.5.peg.1523	CDS	mainChr	1560331	1560576	1	+	246	Preprotein translocase subunit SecE (TC 3.A.5.1.1)	LSU ribosomal proteins cluster	none
fig|93944.5.peg.1524	CDS	mainChr	1560645	1561409	3	+	765	Transcription antitermination protein NusG	LSU ribosomal proteins cluster; <br>Transcription factors bacterial	none
fig|93944.5.peg.1525	CDS	mainChr	1561530	1561961	3	+	432	LSU ribosomal protein L11p (L12e)	LSU ribosomal proteins cluster; <br>Ribosome LSU bacterial	none
fig|93944.5.peg.1526	CDS	mainChr	1562028	1562747	3	+	720	LSU ribosomal protein L1p (L10Ae)	LSU ribosomal proteins cluster; <br>Ribosome LSU bacterial	none
fig|93944.5.peg.1527	CDS	mainChr	1562880	1562713	-3	-	168	hypothetical protein	- none -	none
fig|93944.5.peg.1528	CDS	mainChr	1562960	1563163	2	+	204	hypothetical protein	- none -	none
fig|93944.5.peg.1529	CDS	mainChr	1563298	1564119	1	+	822	lipoprotein	- none -	none
fig|93944.5.peg.1530	CDS	mainChr	1564355	1564879	2	+	525	LSU ribosomal protein L10p (P0)	LSU ribosomal proteins cluster; <br>Ribosome LSU bacterial	none
fig|93944.5.peg.1531	CDS	mainChr	1564950	1565345	3	+	396	LSU ribosomal protein L7/L12 (P1/P2)	LSU ribosomal proteins cluster; <br>Ribosome LSU bacterial	none
fig|93944.5.peg.1532	CDS	mainChr	1565532	1567466	3	+	1935	4-amino-4-deoxy-L-arabinose transferase and related glycosyltransferases of PMT family	- none -	none
fig|93944.5.peg.1533	CDS	mainChr	1567487	1567915	2	+	429	hypothetical protein	- none -	none
fig|93944.5.peg.1534	CDS	mainChr	1568305	1567916	-1	-	390	hypothetical protein	- none -	none
fig|93944.5.peg.1535	CDS	mainChr	1568390	1568947	2	+	558	Transcriptional regulator, TetR family	- none -	none
fig|93944.5.peg.1536	CDS	mainChr	1569028	1570047	1	+	1020	Methionine ABC transporter ATP-binding protein	Methionine Biosynthesis; <br>Methionine Degradation	none
fig|93944.5.peg.1537	CDS	mainChr	1570299	1570796	3	+	498	hypothetical protein	- none -	none
fig|93944.5.peg.1538	CDS	mainChr	1570796	1571293	2	+	498	hypothetical protein	- none -	none
fig|93944.5.peg.1539	CDS	mainChr	1571740	1575210	1	+	3471	DNA-directed RNA polymerase beta subunit (EC 2.7.7.6)	Mycobacterium virulence operon involved in DNA transcription; <br>RNA polymerase bacterial	none
fig|93944.5.peg.1540	CDS	mainChr	1575228	1579103	3	+	3876	DNA-directed RNA polymerase beta&#39; subunit (EC 2.7.7.6)	Mycobacterium virulence operon involved in DNA transcription; <br>RNA polymerase bacterial	none
fig|93944.5.peg.1541	CDS	mainChr	1579652	1579293	-2	-	360	hypothetical protein	- none -	none
fig|93944.5.peg.1542	CDS	mainChr	1581544	1579649	-1	-	1896	hypothetical protein	- none -	none
fig|93944.5.peg.1543	CDS	mainChr	1582066	1582440	1	+	375	SSU ribosomal protein S12p (S23e)	Mycobacterium virulence operon involved in protein synthesis (SSU ribosomal proteins); <br>Ribosomal protein S12p Asp methylthiotransferase; <br>Ribosome SSU bacterial	none
fig|93944.5.peg.1544	CDS	mainChr	1582443	1582913	3	+	471	SSU ribosomal protein S7p (S5e)	Mycobacterium virulence operon involved in protein synthesis (SSU ribosomal proteins); <br>Ribosome SSU bacterial	none
fig|93944.5.peg.1545	CDS	mainChr	1582947	1585046	3	+	2100	Translation elongation factor G	Mycobacterium virulence operon involved in protein synthesis (SSU ribosomal proteins); <br>Tetracycline resistance, ribosome protection type; <br>Tetracycline resistance, ribosome protection type, too; <br>Translation elongation factor G family; <br>Translation elongation factors bacterial; <br>Universal GTPases	none
fig|93944.5.peg.1546	CDS	mainChr	1585197	1586390	3	+	1194	Translation elongation factor Tu	Mycobacterium virulence operon involved in protein synthesis (SSU ribosomal proteins); <br>Translation elongation factors bacterial; <br>Universal GTPases	none
fig|93944.5.peg.1547	CDS	mainChr	1586657	1586965	2	+	309	SSU ribosomal protein S10p (S20e)	Ribosome SSU bacterial	none
fig|93944.5.peg.1548	CDS	mainChr	1586980	1587633	1	+	654	LSU ribosomal protein L3p (L3e)	Ribosome LSU bacterial	none
fig|93944.5.peg.1549	CDS	mainChr	1587630	1588277	3	+	648	LSU ribosomal protein L4p (L1e)	Ribosome LSU bacterial	none
fig|93944.5.peg.1550	CDS	mainChr	1588277	1588579	2	+	303	LSU ribosomal protein L23p (L23Ae)	Ribosome LSU bacterial	none
fig|93944.5.peg.1551	CDS	mainChr	1588684	1589520	1	+	837	LSU ribosomal protein L2p (L8e)	Ribosome LSU bacterial	none
fig|93944.5.peg.1552	CDS	mainChr	1589532	1589810	3	+	279	SSU ribosomal protein S19p (S15e)	Ribosome SSU bacterial	none
fig|93944.5.peg.1553	CDS	mainChr	1589835	1590188	3	+	354	LSU ribosomal protein L22p (L17e)	Ribosome LSU bacterial	none
fig|93944.5.peg.1554	CDS	mainChr	1590188	1591024	2	+	837	SSU ribosomal protein S3p (S3e)	Ribosome SSU bacterial	none
fig|93944.5.peg.1555	CDS	mainChr	1591037	1591456	2	+	420	LSU ribosomal protein L16p (L10e)	Ribosome LSU bacterial	none
fig|93944.5.peg.1556	CDS	mainChr	1591489	1591692	1	+	204	LSU ribosomal protein L29p (L35e)	Ribosome LSU bacterial	none
fig|93944.5.peg.1557	CDS	mainChr	1591685	1591981	2	+	297	SSU ribosomal protein S17p (S11e)	Ribosome SSU bacterial	none
fig|93944.5.peg.1558	CDS	mainChr	1592173	1592544	1	+	372	LSU ribosomal protein L14p (L23e)	Ribosome LSU bacterial	none
fig|93944.5.peg.1559	CDS	mainChr	1592545	1592850	1	+	306	LSU ribosomal protein L24p (L26e)	Ribosome LSU bacterial	none
fig|93944.5.peg.1560	CDS	mainChr	1592850	1593437	3	+	588	LSU ribosomal protein L5p (L11e)	Ribosome LSU bacterial	none
fig|93944.5.peg.1561	CDS	mainChr	1593442	1593627	1	+	186	SSU ribosomal protein S14p (S29e) @ SSU ribosomal protein S14p (S29e), zinc-dependent	Ribosome SSU bacterial; <br>Ribosome SSU bacterial	none
fig|93944.5.peg.1562	CDS	mainChr	1593773	1594171	2	+	399	SSU ribosomal protein S8p (S15Ae)	Ribosome SSU bacterial	none
fig|93944.5.peg.1563	CDS	mainChr	1594188	1594730	3	+	543	LSU ribosomal protein L6p (L9e)	Ribosome LSU bacterial	none
fig|93944.5.peg.1564	CDS	mainChr	1594733	1595116	2	+	384	LSU ribosomal protein L18p (L5e)	Ribosome LSU bacterial	none
fig|93944.5.peg.1565	CDS	mainChr	1595145	1595774	3	+	630	SSU ribosomal protein S5p (S2e)	Ribosomal protein S5p acylation; <br>Ribosome SSU bacterial	none
fig|93944.5.peg.1566	CDS	mainChr	1595777	1595959	2	+	183	LSU ribosomal protein L30p (L7e)	Ribosome LSU bacterial	none
fig|93944.5.peg.1567	CDS	mainChr	1595962	1596417	1	+	456	LSU ribosomal protein L15p (L27Ae)	Ribosome LSU bacterial	none
fig|93944.5.peg.1568	CDS	mainChr	1596589	1597893	1	+	1305	Preprotein translocase secY subunit (TC 3.A.5.1.1)	- none -	none
fig|93944.5.peg.1569	CDS	mainChr	1597893	1598543	3	+	651	Adenylate kinase (EC 2.7.4.3)	Purine conversions	none
fig|93944.5.peg.1570	CDS	mainChr	1598654	1599463	2	+	810	Methionine aminopeptidase (EC 3.4.11.18)	CBSS-312309.3.peg.1965; <br>Translation termination factors bacterial	none
fig|93944.5.peg.1571	CDS	mainChr	1599479	1599913	2	+	435	hypothetical protein	- none -	none
fig|93944.5.peg.1572	CDS	mainChr	1600015	1600434	1	+	420	hypothetical protein	- none -	none
fig|93944.5.peg.1573	CDS	mainChr	1600713	1600934	3	+	222	Translation initiation factor 1	Translation initiation factors bacterial	none
fig|93944.5.peg.1574	CDS	mainChr	1600959	1601072	3	+	114	LSU ribosomal protein L36p	Ribosome LSU bacterial	none
fig|93944.5.peg.1575	CDS	mainChr	1601286	1601666	3	+	381	SSU ribosomal protein S13p (S18e)	Ribosome SSU bacterial	none
fig|93944.5.peg.1576	CDS	mainChr	1601710	1602114	1	+	405	SSU ribosomal protein S11p (S14e)	Ribosome SSU bacterial	none
fig|93944.5.peg.1577	CDS	mainChr	1602138	1602764	3	+	627	SSU ribosomal protein S4p (S9e)	Ribosome SSU bacterial	none
fig|93944.5.peg.1578	CDS	mainChr	1602871	1603887	1	+	1017	DNA-directed RNA polymerase alpha subunit (EC 2.7.7.6)	RNA polymerase bacterial	none
fig|93944.5.peg.1579	CDS	mainChr	1603984	1604562	1	+	579	LSU ribosomal protein L17p	Ribosome LSU bacterial	none
fig|93944.5.peg.1580	CDS	mainChr	1604655	1605536	3	+	882	tRNA pseudouridine synthase A (EC 4.2.1.70)	RNA pseudouridine syntheses; <br>tRNA processing	none
fig|93944.5.peg.1581	CDS	mainChr	1606187	1605501	-2	-	687	hypothetical protein	- none -	none
fig|93944.5.peg.1582	CDS	mainChr	1607941	1606184	-1	-	1758	serine/threonine protein kinase	- none -	none
fig|93944.5.peg.1583	CDS	mainChr	1609884	1608046	-3	-	1839	CDS_ID OB0471	- none -	none
fig|93944.5.peg.1584	CDS	mainChr	1610748	1610065	-3	-	684	Transporter	- none -	none
fig|93944.5.peg.1585	CDS	mainChr	1611134	1611577	2	+	444	LSU ribosomal protein L13p (L13Ae)	Ribosome LSU bacterial	none
fig|93944.5.peg.1586	CDS	mainChr	1611604	1612128	1	+	525	SSU ribosomal protein S9p (S16e)	Ribosome SSU bacterial	none
fig|93944.5.peg.1587	CDS	mainChr	1612199	1613476	2	+	1278	Phosphoglucosamine mutase (EC 5.4.2.10)	Sialic Acid Metabolism; <br>UDP-N-acetylmuramate from Fructose-6-phosphate Biosynthesis	none
fig|93944.5.peg.1588	CDS	mainChr	1614614	1613526	-2	-	1089	hypothetical protein	- none -	none
fig|93944.5.peg.1589	CDS	mainChr	1615135	1614611	-1	-	525	Transcriptional regulator, GntR family	- none -	none
fig|93944.5.peg.1590	CDS	mainChr	1615214	1616092	2	+	879	ABC transporter, ATP-binding protein	- none -	none
fig|93944.5.peg.1591	CDS	mainChr	1616089	1616943	1	+	855	Putative ABC transport system membrane protein	- none -	none
fig|93944.5.peg.1592	CDS	mainChr	1617676	1616960	-1	-	717	possible integral membrane protein	- none -	none
fig|93944.5.peg.1593	CDS	mainChr	1618591	1617677	-1	-	915	ABC-type multidrug transport system, ATPase component	CBSS-196164.1.peg.1690	none
fig|93944.5.peg.1594	CDS	mainChr	1619448	1618588	-3	-	861	integral membrane protein	- none -	none
fig|93944.5.peg.1595	CDS	mainChr	1620349	1619441	-1	-	909	ABC transporter ATP-binding protein	- none -	none
fig|93944.5.peg.1596	CDS	mainChr	1621316	1620390	-2	-	927	putative integral membrane protein	- none -	none
fig|93944.5.peg.1597	CDS	mainChr	1622388	1621486	-3	-	903	Pantothenate kinase (EC 2.7.1.33)	Coenzyme A Biosynthesis	none
fig|93944.5.peg.1598	CDS	mainChr	1622583	1623989	3	+	1407	hypothetical protein	- none -	none
fig|93944.5.peg.1599	CDS	mainChr	1624002	1624352	3	+	351	Holo-[acyl-carrier protein] synthase (EC 2.7.8.7)	CBSS-176299.4.peg.1292; <br>Fatty Acid Biosynthesis FASII	none
fig|93944.5.peg.1600	CDS	mainChr	1624362	1625813	3	+	1452	NAD(P)HX epimerase / NAD(P)HX dehydratase	YjeE; <br>YjeE	none
fig|93944.5.peg.1601	CDS	mainChr	1625882	1627030	2	+	1149	Alanine racemase (EC 5.1.1.1)	Alanine biosynthesis; <br>Pyruvate Alanine Serine Interconversions	none
fig|93944.5.peg.1602	CDS	mainChr	1627050	1628102	3	+	1053	N-formylglutamate deformylase (EC 3.5.1.68)	Histidine Degradation	none
fig|93944.5.peg.1603	CDS	mainChr	1628102	1628560	2	+	459	TsaE protein, required for threonylcarbamoyladenosine t(6)A37 formation in tRNA	YjeE	none
fig|93944.5.peg.1604	CDS	mainChr	1628771	1629442	2	+	672	hypothetical protein	- none -	none
fig|93944.5.peg.1605	CDS	mainChr	1629468	1629989	3	+	522	putative secreted protein	- none -	none
fig|93944.5.peg.1606	CDS	mainChr	1629996	1630925	3	+	930	FIG01042532: hypothetical protein	- none -	none
fig|93944.5.peg.1607	CDS	mainChr	1630968	1631615	3	+	648	TsaB protein, required for threonylcarbamoyladenosine (t(6)A) formation in tRNA	Bacterial RNA-metabolizing Zn-dependent hydrolases; <br>Conserved gene cluster associated with Met-tRNA formyltransferase; <br>Ribosome biogenesis bacterial; <br>YgjD and YeaZ; <br>YjeE	none
fig|93944.5.peg.1608	CDS	mainChr	1631612	1632058	2	+	447	Ribosomal-protein-S18p-alanine acetyltransferase (EC 2.3.1.-)	Bacterial RNA-metabolizing Zn-dependent hydrolases; <br>Conserved gene cluster associated with Met-tRNA formyltransferase; <br>Ribosome biogenesis bacterial	none
fig|93944.5.peg.1609	CDS	mainChr	1632051	1633082	3	+	1032	TsaD/Kae1/Qri7 protein, required for threonylcarbamoyladenosine t(6)A37 formation in tRNA	Bacterial RNA-metabolizing Zn-dependent hydrolases; <br>Conserved gene cluster associated with Met-tRNA formyltransferase; <br>Macromolecular synthesis operon; <br>YgjD and YeaZ	none
fig|93944.5.peg.1610	CDS	mainChr	1635005	1633122	-2	-	1884	hypothetical protein	- none -	none
fig|93944.5.peg.1611	CDS	mainChr	1636376	1635201	-2	-	1176	FIG00945369: hypothetical protein	- none -	none
fig|93944.5.peg.1612	CDS	mainChr	1636657	1636968	1	+	312	Heat shock protein 60 family co-chaperone GroES	GroEL GroES	none
fig|93944.5.peg.1613	CDS	mainChr	1637041	1638660	1	+	1620	Heat shock protein 60 family chaperone GroEL	GroEL GroES	none
fig|93944.5.peg.1614	CDS	mainChr	1638772	1639350	1	+	579	hypothetical protein	- none -	none
fig|93944.5.peg.1615	CDS	mainChr	1639736	1640257	2	+	522	RNA polymerase sigma-70 factor	CBSS-313593.3.peg.2729; <br>Transcription initiation, bacterial sigma factors	none
fig|93944.5.peg.1616	CDS	mainChr	1640254	1640406	1	+	153	hypothetical protein	- none -	none
fig|93944.5.peg.1617	CDS	mainChr	1640744	1640367	-2	-	378	FIG00820793: hypothetical protein	- none -	none
fig|93944.5.peg.1618	CDS	mainChr	1641779	1640784	-2	-	996	transcriptional regulator	- none -	none
fig|93944.5.peg.1619	CDS	mainChr	1642225	1643706	1	+	1482	Inosine-5&#39;-monophosphate dehydrogenase (EC 1.1.1.205)	Purine conversions; <br>Purine salvage cluster	none
fig|93944.5.peg.1620	CDS	mainChr	1643711	1644832	2	+	1122	Inosine-5&#39;-monophosphate dehydrogenase, catalytic domain (EC 1.1.1.205)	Purine conversions; <br>Purine salvage cluster	none
fig|93944.5.peg.1621	CDS	mainChr	1644887	1645132	2	+	246	hypothetical protein	- none -	none
fig|93944.5.peg.1622	CDS	mainChr	1645150	1645905	1	+	756	probable short chain oxidoreductase	- none -	none
fig|93944.5.peg.1623	CDS	mainChr	1645933	1646709	1	+	777	hypothetical protein	- none -	none
fig|93944.5.peg.1624	CDS	mainChr	1646706	1647140	3	+	435	Histone acetyltransferase HPA2 and related acetyltransferases	CBSS-216591.1.peg.168	none
fig|93944.5.peg.1625	CDS	mainChr	1647954	1647130	-3	-	825	Tagatose 1,6-bisphosphate aldolase (EC 4.1.2.40)	- none -	none
fig|93944.5.peg.1626	CDS	mainChr	1648646	1647966	-2	-	681	Putative sugar kinase	- none -	none
fig|93944.5.peg.1627	CDS	mainChr	1649062	1648730	-1	-	333	Putative sugar kinase	- none -	none
fig|93944.5.peg.1628	CDS	mainChr	1650195	1649062	-3	-	1134	N-acetylglucosamine-6-phosphate deacetylase (EC 3.5.1.25)	Chitin and N-acetylglucosamine utilization; <br>Sialic Acid Metabolism	none
fig|93944.5.peg.1629	CDS	mainChr	1651064	1650192	-2	-	873	Glucosamine-6-phosphate deaminase [isomerizing], alternative (EC 3.5.99.6)	Chitin and N-acetylglucosamine utilization	none
fig|93944.5.peg.1630	CDS	mainChr	1651195	1651965	1	+	771	Glycerol-3-phosphate regulon repressor, DeoR family	- none -	none
fig|93944.5.peg.1631	CDS	mainChr	1652098	1653771	1	+	1674	Glycerol-3-phosphate dehydrogenase (EC 1.1.5.3)	Glycerol and Glycerol-3-phosphate Uptake and Utilization; <br>Glycerolipid and Glycerophospholipid Metabolism in Bacteria; <br>Respiratory dehydrogenases 1	none
fig|93944.5.peg.1632	CDS	mainChr	1655026	1653839	-1	-	1188	protease	- none -	none
fig|93944.5.peg.1633	CDS	mainChr	1657257	1655251	-3	-	2007	Uncharacterized protein MJ1554 precursor	- none -	none
fig|93944.5.peg.1634	CDS	mainChr	1659424	1657289	-1	-	2136	Tyrosine protein kinase:Serine/threonine protein kinase	- none -	none
fig|93944.5.peg.1635	CDS	mainChr	1659624	1661129	3	+	1506	Aldehyde dehydrogenase (EC 1.2.1.3)	Glycerolipid and Glycerophospholipid Metabolism in Bacteria; <br>Methylglyoxal Metabolism; <br>Methylglyoxal Metabolism; <br>Pyruvate metabolism II: acetyl-CoA, acetogenesis from pyruvate	none
fig|93944.5.peg.1636	CDS	mainChr	1661892	1661149	-3	-	744	hypothetical protein	- none -	none
fig|93944.5.peg.1637	CDS	mainChr	1661981	1663474	2	+	1494	protein of unknown function DUF885	- none -	none
fig|93944.5.peg.1638	CDS	mainChr	1663550	1664371	2	+	822	Short chain dehydrogenase	- none -	none
fig|93944.5.peg.1639	CDS	mainChr	1665267	1664362	-3	-	906	hypothetical protein	- none -	none
fig|93944.5.peg.1640	CDS	mainChr	1665382	1666911	1	+	1530	GMP synthase [glutamine-hydrolyzing] (EC 6.3.5.2)	Purine conversions	none
fig|93944.5.peg.1641	CDS	mainChr	1667553	1667143	-3	-	411	hypothetical protein	- none -	none
fig|93944.5.peg.1642	CDS	mainChr	1667701	1668222	1	+	522	Transcriptional regulator, TetR family	- none -	none
fig|93944.5.peg.1643	CDS	mainChr	1668297	1670189	3	+	1893	Putative LuxR-family transcriptional regulator	- none -	none
fig|93944.5.peg.1644	CDS	mainChr	1670958	1672136	3	+	1179	Serine phosphatase RsbU, regulator of sigma subunit	Sigma-B stress response cluster 1; <br>SigmaB stress responce regulation	none
fig|93944.5.peg.1645	CDS	mainChr	1672133	1673752	2	+	1620	Phytochrome, two-component sensor histidine kinase (EC 2.7.3.-); cyanobacterial phytochrome 1	Oxidative stress	none
fig|93944.5.peg.1646	CDS	mainChr	1673749	1674216	1	+	468	Two-component system response regulator	- none -	none
fig|93944.5.peg.1647	CDS	mainChr	1675757	1674213	-2	-	1545	membrane protein	- none -	none
fig|93944.5.peg.1648	CDS	mainChr	1676460	1675789	-3	-	672	Peptidoglycan N-acetylglucosamine deacetylase (EC 3.5.1.-)	Polysaccharide deacetylases	none
fig|93944.5.peg.1649	CDS	mainChr	1677226	1676525	-1	-	702	Methyltransferase type 11	- none -	none
fig|93944.5.peg.1650	CDS	mainChr	1678375	1677230	-1	-	1146	glycosyl transferase, family 2	- none -	none
fig|93944.5.peg.1651	CDS	mainChr	1680523	1678484	-1	-	2040	hypothetical protein	- none -	none
fig|93944.5.peg.1652	CDS	mainChr	1680593	1681066	2	+	474	Flp pilus assembly protein, ATPase CpaF	- none -	none
fig|93944.5.peg.1653	CDS	mainChr	1682337	1681114	-3	-	1224	Coenzyme F390 synthetase	- none -	none
fig|93944.5.peg.1654	CDS	mainChr	1683533	1682496	-2	-	1038	Acyl protein synthase/acyl-CoA reductase RfbN	- none -	none
fig|93944.5.peg.1655	CDS	mainChr	1684837	1683530	-1	-	1308	Long-chain-fatty-acid--CoA ligase (EC 6.2.1.3)	Biotin biosynthesis; <br>Fatty acid metabolism cluster	none
fig|93944.5.peg.1656	CDS	mainChr	1685643	1684837	-3	-	807	3-oxoacyl-[acyl-carrier protein] reductase (EC 1.1.1.100)	CBSS-246196.1.peg.364; <br>Fatty Acid Biosynthesis FASII	none
fig|93944.5.peg.1657	CDS	mainChr	1685872	1685618	-1	-	255	acyl carrier protein, putative	- none -	none
fig|93944.5.peg.1658	CDS	mainChr	1686430	1686864	1	+	435	hypothetical protein	- none -	none
fig|93944.5.peg.1659	CDS	mainChr	1686861	1688486	3	+	1626	hypothetical protein	- none -	none
fig|93944.5.peg.1660	CDS	mainChr	1688525	1690411	2	+	1887	CDP-glycerol:poly(glycerophosphate) glycerophosphotransferase (EC 2.7.8.12)	Teichoic and lipoteichoic acids biosynthesis	none
fig|93944.5.peg.1661	CDS	mainChr	1691552	1690428	-2	-	1125	Bacillosamine/Legionaminic acid/Pseudaminic acid biosynthesis aminotransferase	N-linked Glycosylation in Bacteria	none
fig|93944.5.peg.1662	CDS	mainChr	1692529	1691552	-1	-	978	UDP-N-acetylglucosamine 4,6-dehydratase (EC 4.2.1.-)	N-linked Glycosylation in Bacteria	none
fig|93944.5.peg.1663	CDS	mainChr	1692634	1693362	1	+	729	Acylneuraminate/Pseudaminic acid cytidylyltransferase	- none -	none
fig|93944.5.peg.1664	CDS	mainChr	1693410	1694336	3	+	927	putative glycosyltransferase	- none -	none
fig|93944.5.peg.1665	CDS	mainChr	1695496	1694453	-1	-	1044	N-acetylneuraminate/Pseudaminic acid synthase (EC 2.5.1.56)	CMP-N-acetylneuraminate Biosynthesis; <br>Sialic Acid Metabolism	none
fig|93944.5.peg.1666	CDS	mainChr	1695984	1695493	-3	-	492	GCN5-related N-acetyltransferase	- none -	none
fig|93944.5.peg.1667	CDS	mainChr	1696132	1697574	1	+	1443	CDP-glycerol:poly(glycerophosphate) glycerophosphotransferase (EC 2.7.8.12)	Teichoic and lipoteichoic acids biosynthesis	none
fig|93944.5.peg.1668	CDS	mainChr	1697767	1698549	1	+	783	phosphatidylglycerophosphate synthase	- none -	none
fig|93944.5.peg.1669	CDS	mainChr	1698623	1699609	2	+	987	Sulfotransferase domain superfamily	- none -	none
fig|93944.5.peg.1670	CDS	mainChr	1700688	1699630	-3	-	1059	Glycosyl transferase, group 1	- none -	none
fig|93944.5.peg.1671	CDS	mainChr	1703318	1700685	-2	-	2634	Putative CDP-glycosylpolyol phosphate:glycosylpolyol glycosylpolyolphosphotransferase	Teichoic and lipoteichoic acids biosynthesis	none
fig|93944.5.peg.1672	CDS	mainChr	1704098	1703409	-2	-	690	Carbon monoxide oxidation accessory protein CoxG	CO Dehydrogenase; <br>Carbon monoxide dehydrogenase maturation factors; <br>Carbon monoxide oxidation	none
fig|93944.5.peg.1673	CDS	mainChr	1705029	1704175	-3	-	855	Carbon monoxide dehydrogenase medium chain (EC 1.2.99.2)	CBSS-314269.3.peg.1840; <br>CO Dehydrogenase; <br>Carbon monoxide oxidation	none
fig|93944.5.peg.1674	CDS	mainChr	1707359	1705026	-2	-	2334	Carbon monoxide dehydrogenase large chain (EC 1.2.99.2)	CBSS-314269.3.peg.1840; <br>CO Dehydrogenase; <br>Carbon monoxide oxidation	none
fig|93944.5.peg.1675	CDS	mainChr	1707838	1707356	-1	-	483	Carbon monoxide dehydrogenase small chain (EC 1.2.99.2)	CBSS-314269.3.peg.1840; <br>CO Dehydrogenase; <br>Carbon monoxide oxidation	none
fig|93944.5.peg.1676	CDS	mainChr	1708113	1707910	-3	-	204	hypothetical protein	- none -	none
fig|93944.5.peg.1677	CDS	mainChr	1709635	1708103	-1	-	1533	putative integral membrane protein	- none -	none
fig|93944.5.peg.1678	CDS	mainChr	1709891	1711033	2	+	1143	putative two-component system sensor kinase	- none -	none
fig|93944.5.peg.1679	CDS	mainChr	1711030	1711662	1	+	633	regulatory protein, LuxR:Response regulator receiver	- none -	none
fig|93944.5.peg.1680	CDS	mainChr	1712533	1713540	1	+	1008	ErfK/YbiS/YcfS/YnhG family protein	- none -	none
fig|93944.5.peg.1681	CDS	mainChr	1715880	1713649	-3	-	2232	ATP-dependent DNA helicase UvrD/PcrA	DNA repair, bacterial UvrD and related helicases	none
fig|93944.5.peg.1682	CDS	mainChr	1716005	1716724	2	+	720	LmbE family protein	- none -	none
fig|93944.5.peg.1683	CDS	mainChr	1717341	1716931	-3	-	411	POSSIBLE CONSERVED MEMBRANE PROTEIN	- none -	none
fig|93944.5.peg.1684	CDS	mainChr	1717565	1717341	-2	-	225	hypothetical protein	- none -	none
fig|93944.5.peg.1685	CDS	mainChr	1718908	1718060	-1	-	849	Erythrocyte membrane protein 1	- none -	none
fig|93944.5.peg.1686	CDS	mainChr	1719596	1719339	-2	-	258	WhiB-like transcription regulator	WhiB and WhiB-type regulatory proteins	none
fig|93944.5.peg.1687	CDS	mainChr	1720394	1719726	-2	-	669	YpfJ protein, zinc metalloprotease superfamily	Broadly distributed proteins not in subsystems	none
fig|93944.5.peg.1688	CDS	mainChr	1721842	1720391	-1	-	1452	FIG01127487: hypothetical protein	- none -	none
fig|93944.5.peg.1689	CDS	mainChr	1722256	1723152	1	+	897	UDP-glucose 4-epimerase (EC 5.1.3.2)	Lactose and Galactose Uptake and Utilization; <br>N-linked Glycosylation in Bacteria; <br>Rhamnose containing glycans	none
fig|93944.5.peg.1690	CDS	mainChr	1724034	1723261	-3	-	774	hypothetical protein	- none -	none
fig|93944.5.peg.1691	CDS	mainChr	1725017	1724136	-2	-	882	hypothetical protein	- none -	none
fig|93944.5.peg.1692	CDS	mainChr	1725885	1725088	-3	-	798	hypothetical protein	- none -	none
fig|93944.5.peg.1693	CDS	mainChr	1726167	1727348	3	+	1182	Succinyl-CoA ligase [ADP-forming] beta chain (EC 6.2.1.5)	Serine-glyoxylate cycle; <br>TCA Cycle	none
fig|93944.5.peg.1694	CDS	mainChr	1727352	1728227	3	+	876	Succinyl-CoA ligase [ADP-forming] alpha chain (EC 6.2.1.5)	Serine-glyoxylate cycle; <br>TCA Cycle	none
fig|93944.5.peg.1695	CDS	mainChr	1728540	1730165	3	+	1626	FIG021574: Possible membrane protein related to de Novo purine biosynthesis	A hypothetical coupled to de Novo Purine Biosynthesis	none
fig|93944.5.peg.1696	CDS	mainChr	1730681	1730331	-2	-	351	hypothetical protein	- none -	none
fig|93944.5.peg.1697	CDS	mainChr	1730825	1731454	2	+	630	Phosphoribosylglycinamide formyltransferase (EC 2.1.2.2)	5-FCL-like protein; <br>A hypothetical coupled to de Novo Purine Biosynthesis; <br>De Novo Purine Biosynthesis	none
fig|93944.5.peg.1698	CDS	mainChr	1731451	1733004	1	+	1554	IMP cyclohydrolase (EC 3.5.4.10) / Phosphoribosylaminoimidazolecarboxamide formyltransferase (EC 2.1.2.3)	5-FCL-like protein; <br>A hypothetical coupled to de Novo Purine Biosynthesis; <br>A hypothetical coupled to de Novo Purine Biosynthesis; <br>De Novo Purine Biosynthesis; <br>De Novo Purine Biosynthesis	none
fig|93944.5.peg.1699	CDS	mainChr	1733123	1733305	2	+	183	hypothetical protein	- none -	none
fig|93944.5.peg.1700	CDS	mainChr	1734807	1733824	-3	-	984	Sugar kinase	- none -	none
fig|93944.5.peg.1701	CDS	mainChr	1735706	1734807	-2	-	900	POSSIBLE MALONYL COA-ACYL CARRIER PROTEIN TRANSACYLASE FABD2 (MCT) (EC 2.3.1.39)	- none -	none
fig|93944.5.peg.1702	CDS	mainChr	1735838	1736755	2	+	918	Methylenetetrahydrofolate dehydrogenase (NADP+) (EC 1.5.1.5) / Methenyltetrahydrofolate cyclohydrolase (EC 3.5.4.9)	5-FCL-like protein; <br>One-carbon metabolism by tetrahydropterines; <br>One-carbon metabolism by tetrahydropterines; <br>Serine-glyoxylate cycle; <br>Serine-glyoxylate cycle	none
fig|93944.5.peg.1703	CDS	mainChr	1738426	1736855	-1	-	1572	Benzoylformate decarboxylase (EC 4.1.1.7)	Benzoate degradation	none
fig|93944.5.peg.1704	CDS	mainChr	1738571	1738413	-2	-	159	hypothetical protein	- none -	none
fig|93944.5.peg.1705	CDS	mainChr	1738724	1739518	2	+	795	Pca regulon regulatory protein PcaR	Protocatechuate branch of beta-ketoadipate pathway	none
fig|93944.5.peg.1706	CDS	mainChr	1740437	1739574	-2	-	864	transcriptional regulator, RpiR family	- none -	none
fig|93944.5.peg.1707	CDS	mainChr	1741864	1740434	-1	-	1431	Beta-hexosaminidase (EC 3.2.1.52)	Chitin and N-acetylglucosamine utilization	none
fig|93944.5.peg.1708	CDS	mainChr	1741952	1743481	2	+	1530	COG1649 predicted glycoside hydrolase	- none -	none
fig|93944.5.peg.1709	CDS	mainChr	1744346	1743699	-2	-	648	hypothetical protein; putative SMAD/FHA domain	- none -	none
fig|93944.5.peg.1710	CDS	mainChr	1744528	1745649	1	+	1122	Citrate synthase (si) (EC 2.3.3.1)	Glyoxylate bypass; <br>Serine-glyoxylate cycle; <br>TCA Cycle	none
fig|93944.5.peg.1711	CDS	mainChr	1745625	1745951	3	+	327	hypothetical protein	- none -	none
fig|93944.5.peg.1712	CDS	mainChr	1746005	1747222	2	+	1218	Isocitrate dehydrogenase [NADP] (EC 1.1.1.42)	5-FCL-like protein; <br>TCA Cycle	none
fig|93944.5.peg.1713	CDS	mainChr	1747468	1752927	1	+	5460	Methylcrotonyl-CoA carboxylase biotin-containing subunit (EC 6.4.1.4)	HMG CoA Synthesis; <br>Leucine Degradation and HMG-CoA Metabolism; <br>Serine-glyoxylate cycle	none
fig|93944.5.peg.1714	CDS	mainChr	1753058	1754086	2	+	1029	polysaccharide deacetylase	- none -	none
fig|93944.5.peg.1715	CDS	mainChr	1755210	1754080	-3	-	1131	putative membrane protein	- none -	none
fig|93944.5.peg.1716	CDS	mainChr	1755363	1757471	3	+	2109	serine/threonine protein kinase	- none -	none
fig|93944.5.peg.1717	CDS	mainChr	1757548	1758516	1	+	969	Malate dehydrogenase (EC 1.1.1.37)	Glyoxylate bypass; <br>Serine-glyoxylate cycle; <br>TCA Cycle	none
fig|93944.5.peg.1718	CDS	mainChr	1759732	1758785	-1	-	948	UDP-glucose 4-epimerase (EC 5.1.3.2)	Lactose and Galactose Uptake and Utilization; <br>N-linked Glycosylation in Bacteria; <br>Rhamnose containing glycans	none
fig|93944.5.peg.1719	CDS	mainChr	1759819	1761132	1	+	1314	Magnesium and cobalt efflux protein CorC	CBSS-56780.10.peg.1536; <br>Copper homeostasis: copper tolerance; <br>Glycyl-tRNA synthetase containing cluster; <br>Magnesium transport	none
fig|93944.5.peg.1720	CDS	mainChr	1761147	1762151	3	+	1005	Tryptophanyl-tRNA synthetase (EC 6.1.1.2)	tRNA aminoacylation, Trp	none
fig|93944.5.peg.1721	CDS	mainChr	1762292	1763755	2	+	1464	FIG01129875: hypothetical protein	- none -	none
fig|93944.5.peg.1722	CDS	mainChr	1763768	1765210	2	+	1443	Beta-lactamase (EC 3.5.2.6)	Beta-lactamase	none
fig|93944.5.peg.1723	CDS	mainChr	1765324	1766142	1	+	819	alpha/beta hydrolase fold	- none -	none
fig|93944.5.peg.1724	CDS	mainChr	1766398	1766180	-1	-	219	hypothetical protein	- none -	none
fig|93944.5.peg.1725	CDS	mainChr	1767651	1766461	-3	-	1191	Putative transcriptional regulator	- none -	none
fig|93944.5.peg.1726	CDS	mainChr	1767869	1768726	2	+	858	FIG00986747: hypothetical protein	- none -	none
fig|93944.5.peg.1727	CDS	mainChr	1768866	1769852	3	+	987	putative membrane protein	- none -	none
fig|93944.5.peg.1728	CDS	mainChr	1770983	1769841	-2	-	1143	D-alanyl-D-alanine carboxypeptidase (EC 3.4.16.4)	CBSS-84588.1.peg.1247; <br>Metallocarboxypeptidases (EC 3.4.17.-); <br>Murein Hydrolases; <br>Peptidoglycan Biosynthesis	none
fig|93944.5.peg.1729	CDS	mainChr	1771067	1771270	2	+	204	hypothetical protein	- none -	none
fig|93944.5.peg.1730	CDS	mainChr	1772656	1771337	-1	-	1320	hypothetical protein	- none -	none
fig|93944.5.peg.1731	CDS	mainChr	1773224	1774447	2	+	1224	peptidase M20D, amidohydrolase( EC:3.5.1.32 )	- none -	none
fig|93944.5.peg.1732	CDS	mainChr	1776380	1774521	-2	-	1860	Putative Xaa-Pro dipeptidyl-peptidase (EC 3.4.14.11) (X-Pro dipeptidyl-peptidase) (X-prolyl-dipeptidyl aminopeptidase) (X-PDAP)	- none -	none
fig|93944.5.peg.1733	CDS	mainChr	1776694	1777761	1	+	1068	Nucleoside ABC transporter, periplasmic nucleoside-binding protein	- none -	none
fig|93944.5.peg.1734	CDS	mainChr	1777843	1779387	1	+	1545	ABC transporter ATP-binding protein	- none -	none
fig|93944.5.peg.1735	CDS	mainChr	1779387	1780526	3	+	1140	Nucleoside ABC transporter, permease protein 1	- none -	none
fig|93944.5.peg.1736	CDS	mainChr	1780523	1781788	2	+	1266	Nucleoside ABC transporter, permease protein 2	- none -	none
fig|93944.5.peg.1737	CDS	mainChr	1781785	1782180	1	+	396	Cytidine deaminase (EC 3.5.4.5)	pyrimidine conversions	none
fig|93944.5.peg.1738	CDS	mainChr	1782180	1783460	3	+	1281	Thymidine phosphorylase (EC 2.4.2.4)	Deoxyribose and Deoxynucleoside Catabolism; <br>pyrimidine conversions	none
fig|93944.5.peg.1739	CDS	mainChr	1783907	1783518	-2	-	390	Transcriptional regulator, MarR family	- none -	none
fig|93944.5.peg.1740	CDS	mainChr	1783995	1785407	3	+	1413	transmembrane efflux protein	- none -	none
fig|93944.5.peg.1741	CDS	mainChr	1787123	1785453	-2	-	1671	hypothetical protein	- none -	none
fig|93944.5.peg.1742	CDS	mainChr	1787248	1787868	1	+	621	hypothetical protein	- none -	none
fig|93944.5.peg.1743	CDS	mainChr	1787874	1788227	3	+	354	hypothetical protein	- none -	none
fig|93944.5.peg.1744	CDS	mainChr	1788337	1789410	1	+	1074	Adenosine deaminase (EC 3.5.4.4)	Purine conversions	none
fig|93944.5.peg.1745	CDS	mainChr	1789407	1790018	3	+	612	hypothetical protein	- none -	none
fig|93944.5.peg.1746	CDS	mainChr	1790783	1790043	-2	-	741	Enoyl-CoA hydratase (EC 4.2.1.17)	Acetyl-CoA fermentation to Butyrate; <br>Butanol Biosynthesis; <br>Butyrate metabolism cluster; <br>Fatty acid metabolism cluster; <br>Isoleucine degradation; <br>Polyhydroxybutyrate metabolism; <br>Valine degradation	none
fig|93944.5.peg.1747	CDS	mainChr	1792114	1790780	-1	-	1335	Long-chain-fatty-acid--CoA ligase (EC 6.2.1.3)	Biotin biosynthesis; <br>Fatty acid metabolism cluster	none
fig|93944.5.peg.1748	CDS	mainChr	1792982	1792281	-2	-	702	Transcriptional regulator, TetR family	- none -	none
fig|93944.5.peg.1749	CDS	mainChr	1793093	1793908	2	+	816	Transcriptional regulator, MerR family	Cobalt-zinc-cadmium resistance	none
fig|93944.5.peg.1750	CDS	mainChr	1793902	1794831	1	+	930	RNA polymerase sigma factor	- none -	none
fig|93944.5.peg.1751	CDS	mainChr	1794842	1795327	2	+	486	transcription activator, effector binding	- none -	none
fig|93944.5.peg.1752	CDS	mainChr	1797285	1795627	-3	-	1659	Phosphomannomutase (EC 5.4.2.8)	Alginate metabolism; <br>Mannose Metabolism	none
fig|93944.5.peg.1753	CDS	mainChr	1798085	1797282	-2	-	804	Purine nucleoside phosphorylase (EC 2.4.2.1)	Adenosyl nucleosidases; <br>Deoxyribose and Deoxynucleoside Catabolism; <br>Purine conversions; <br>pyrimidine conversions	none
fig|93944.5.peg.1754	CDS	mainChr	1799371	1798088	-1	-	1284	FIG016551: Putative peptidase	- none -	none
fig|93944.5.peg.1755	CDS	mainChr	1800417	1799437	-3	-	981	putative transcription regulator	- none -	none
fig|93944.5.peg.1756	CDS	mainChr	1800528	1801832	3	+	1305	putative transmembrane transport protein	- none -	none
fig|93944.5.peg.1757	CDS	mainChr	1802330	1801839	-2	-	492	FIG01122412: hypothetical protein	- none -	none
fig|93944.5.peg.1758	CDS	mainChr	1802745	1804133	3	+	1389	Dihydrolipoamide dehydrogenase (EC 1.8.1.4)	5-FCL-like protein; <br>Glycine cleavage system; <br>Leucine Degradation and HMG-CoA Metabolism; <br>TCA Cycle	none
fig|93944.5.peg.1759	CDS	mainChr	1804723	1804130	-1	-	594	hypothetical protein	- none -	none
fig|93944.5.peg.1760	CDS	mainChr	1804838	1807135	2	+	2298	Alpha-xylosidase (EC 3.2.1.-)	Xylose utilization	none
fig|93944.5.peg.1761	CDS	mainChr	1807153	1808460	1	+	1308	extracellular solute-binding protein, family 1	- none -	none
fig|93944.5.peg.1762	CDS	mainChr	1808461	1809333	1	+	873	N-Acetyl-D-glucosamine ABC transport system, permease protein 1	Chitin and N-acetylglucosamine utilization	none
fig|93944.5.peg.1763	CDS	mainChr	1809330	1810151	3	+	822	Multiple sugar ABC transporter, membrane-spanning permease protein MsmG	Fructooligosaccharides(FOS) and Raffinose Utilization	none
fig|93944.5.peg.1764	CDS	mainChr	1810162	1813044	1	+	2883	Beta-glucosidase (EC 3.2.1.21)	Fructooligosaccharides(FOS) and Raffinose Utilization	none
fig|93944.5.peg.1765	CDS	mainChr	1813094	1813849	2	+	756	hypothetical protein	- none -	none
fig|93944.5.peg.1766	CDS	mainChr	1815139	1814369	-1	-	771	3-oxoacyl-[acyl-carrier protein] reductase (EC 1.1.1.100)	CBSS-246196.1.peg.364; <br>Fatty Acid Biosynthesis FASII	none
fig|93944.5.peg.1767	CDS	mainChr	1815326	1817998	2	+	2673	putative endo-1,4-beta-glucanase	- none -	none
fig|93944.5.peg.1768	CDS	mainChr	1818479	1818069	-2	-	411	D-alanyl-D-alanine carboxypeptidase (EC 3.4.16.4)	CBSS-84588.1.peg.1247; <br>Metallocarboxypeptidases (EC 3.4.17.-); <br>Murein Hydrolases; <br>Peptidoglycan Biosynthesis	none
fig|93944.5.peg.1769	CDS	mainChr	1818629	1819099	2	+	471	hypothetical protein	- none -	none
fig|93944.5.peg.1770	CDS	mainChr	1819158	1820267	3	+	1110	Formamidase (EC 3.5.1.49)	- none -	none
fig|93944.5.peg.1771	CDS	mainChr	1820857	1820276	-1	-	582	Transcriptional regulator, TetR family	- none -	none
fig|93944.5.peg.1772	CDS	mainChr	1820957	1821817	2	+	861	dehydrogenase, putative	- none -	none
fig|93944.5.peg.1773	CDS	mainChr	1823011	1821911	-1	-	1101	Threonine dehydrogenase and related Zn-dependent dehydrogenases	Threonine degradation	none
fig|93944.5.peg.1774	CDS	mainChr	1823104	1823586	1	+	483	Transcriptional regulator, AsnC family	- none -	none
fig|93944.5.peg.1775	CDS	mainChr	1824647	1823703	-2	-	945	hypothetical protein	- none -	none
fig|93944.5.peg.1776	CDS	mainChr	1825276	1824665	-1	-	612	hypothetical protein	- none -	none
fig|93944.5.peg.1777	CDS	mainChr	1826176	1826349	1	+	174	hypothetical protein	- none -	none
fig|93944.5.peg.1778	CDS	mainChr	1826356	1827318	1	+	963	hypothetical protein	- none -	none
fig|93944.5.peg.1779	CDS	mainChr	1827315	1828463	3	+	1149	Protein-L-isoaspartate O-methyltransferase (EC 2.1.1.77)	Lanthionine Synthetases; <br>Protein-L-isoaspartate O-methyltransferase; <br>Stationary phase repair cluster	none
fig|93944.5.peg.1780	CDS	mainChr	1829603	1828683	-2	-	921	Possible alpha-xyloside ABC transporter, permease component	Xylose utilization	none
fig|93944.5.peg.1781	CDS	mainChr	1830589	1829600	-1	-	990	Possible alpha-xyloside ABC transporter, permease component	Xylose utilization	none
fig|93944.5.peg.1782	CDS	mainChr	1832287	1830647	-1	-	1641	extracellular solute-binding protein, family 1	- none -	none
fig|93944.5.peg.1783	CDS	mainChr	1832462	1833673	2	+	1212	Xylose-responsive transcription regulator, ROK family	Xylose utilization	none
fig|93944.5.peg.1784	CDS	mainChr	1833838	1836543	1	+	2706	Beta-glucosidase (EC 3.2.1.21)	Fructooligosaccharides(FOS) and Raffinose Utilization	none
fig|93944.5.peg.1785	CDS	mainChr	1836540	1837544	3	+	1005	LacI-family transcriptional regulator	- none -	none
fig|93944.5.peg.1786	CDS	mainChr	1837747	1838157	1	+	411	Gas vesicle structural protein	- none -	none
fig|93944.5.peg.1787	CDS	mainChr	1838163	1838966	3	+	804	possible gas vesicle synthesis protein	- none -	none
fig|93944.5.peg.1788	CDS	mainChr	1838981	1839205	2	+	225	possible gas vesicle synthesis protein	- none -	none
fig|93944.5.peg.1789	CDS	mainChr	1839208	1839504	1	+	297	probable gas vesicle synthesis protein	- none -	none
fig|93944.5.peg.1790	CDS	mainChr	1839506	1839850	2	+	345	putative gas vesicle synthesis protein	- none -	none
fig|93944.5.peg.1791	CDS	mainChr	1839843	1840634	3	+	792	Gas vesicle synthesis GvpLGvpF	- none -	none
fig|93944.5.peg.1792	CDS	mainChr	1840631	1840825	2	+	195	probable gas vesicle protein	- none -	none
fig|93944.5.peg.1793	CDS	mainChr	1840826	1841155	2	+	330	putative gas vesicle synthesis protein	- none -	none
fig|93944.5.peg.1794	CDS	mainChr	1841693	1841109	-2	-	585	hypothetical protein	- none -	none
fig|93944.5.peg.1795	CDS	mainChr	1842612	1842103	-3	-	510	Dihydroneopterin triphosphate pyrophosphohydolase, putative, Actinobacterial type, NudB-like	- none -	none
fig|93944.5.peg.1796	CDS	mainChr	1843241	1842609	-2	-	633	Ribosomal-protein-S5p-alanine acetyltransferase	Ribosomal protein S5p acylation; <br>Ribosome biogenesis bacterial	none
fig|93944.5.peg.1797	CDS	mainChr	1843228	1843821	1	+	594	Conserved domain protein	- none -	none
fig|93944.5.peg.1798	CDS	mainChr	1844194	1843880	-1	-	315	hypothetical protein	- none -	none
fig|93944.5.peg.1799	CDS	mainChr	1844363	1844722	2	+	360	hypothetical protein	- none -	none
fig|93944.5.peg.1800	CDS	mainChr	1845218	1844781	-2	-	438	Translation initiation inhibitor	- none -	none
fig|93944.5.peg.1801	CDS	mainChr	1845544	1845215	-1	-	330	hypothetical protein	- none -	none
fig|93944.5.peg.1802	CDS	mainChr	1845907	1846350	1	+	444	Transcriptional regulator, MarR family	- none -	none
fig|93944.5.peg.1803	CDS	mainChr	1846578	1846438	-3	-	141	hypothetical protein	- none -	none
fig|93944.5.peg.1804	CDS	mainChr	1847377	1846841	-1	-	537	hypothetical protein	- none -	none
fig|93944.5.peg.1805	CDS	mainChr	1848715	1847507	-1	-	1209	transmembrane efflux protein	- none -	none
fig|93944.5.peg.1806	CDS	mainChr	1849027	1849596	1	+	570	transcriptional regulator	- none -	none
fig|93944.5.peg.1807	CDS	mainChr	1850545	1849754	-1	-	792	Transcriptional regulator, ArsR family	CBSS-1085.1.peg.1363	none
fig|93944.5.peg.1808	CDS	mainChr	1852174	1850798	-1	-	1377	putative membrane protein	- none -	none
fig|93944.5.peg.1809	CDS	mainChr	1854089	1852344	-2	-	1746	Biotin carboxylase of acetyl-CoA carboxylase (EC 6.3.4.14) / Biotin carboxyl carrier protein of acetyl-CoA carboxylase	Fatty Acid Biosynthesis FASII; <br>Fatty Acid Biosynthesis FASII	none
fig|93944.5.peg.1810	CDS	mainChr	1854830	1854111	-2	-	720	3-oxoacyl-[acyl-carrier protein] reductase (EC 1.1.1.100)	CBSS-246196.1.peg.364; <br>Fatty Acid Biosynthesis FASII	none
fig|93944.5.peg.1811	CDS	mainChr	1854951	1855223	3	+	273	hypothetical protein	- none -	none
fig|93944.5.peg.1812	CDS	mainChr	1855343	1856485	2	+	1143	peptidase S8 and S53, subtilisin, kexin, sedolisin	- none -	none
fig|93944.5.peg.1813	CDS	mainChr	1856584	1858998	1	+	2415	N-acetylmuramoyl-L-alanine amidase (EC 3.5.1.28)	Murein Hydrolases; <br>Recycling of Peptidoglycan Amino Acids; <br>Zinc regulated enzymes	none
fig|93944.5.peg.1814	CDS	mainChr	1860135	1859053	-3	-	1083	Phage tail length tape-measure protein	Phage tail proteins; <br>Phage tail proteins 2	none
fig|93944.5.peg.1815	CDS	mainChr	1860416	1860132	-2	-	285	hypothetical protein	- none -	none
fig|93944.5.peg.1816	CDS	mainChr	1864407	1860424	-3	-	3984	FtsK/SpoIIIE family protein, putative EssC component of Type VII secretion system	- none -	none
fig|93944.5.peg.1817	CDS	mainChr	1864510	1865943	1	+	1434	putative membrane protein	- none -	none
fig|93944.5.peg.1818	CDS	mainChr	1866384	1865953	-3	-	432	hypothetical protein	- none -	none
fig|93944.5.peg.1819	CDS	mainChr	1866509	1866823	2	+	315	hypothetical protein	- none -	none
fig|93944.5.peg.1820	CDS	mainChr	1866820	1867668	1	+	849	hypothetical protein	- none -	none
fig|93944.5.peg.1821	CDS	mainChr	1867697	1868140	2	+	444	hypothetical protein	- none -	none
fig|93944.5.peg.1822	CDS	mainChr	1868268	1868591	3	+	324	hypothetical protein	- none -	none
fig|93944.5.peg.1823	CDS	mainChr	1868604	1868918	3	+	315	hypothetical protein	- none -	none
fig|93944.5.peg.1824	CDS	mainChr	1868987	1869397	2	+	411	hypothetical protein	- none -	none
fig|93944.5.peg.1825	CDS	mainChr	1869410	1870831	2	+	1422	LPXTG-motif cell wall anchor domain protein	- none -	none
fig|93944.5.peg.1826	CDS	mainChr	1870842	1871306	3	+	465	hypothetical protein	- none -	none
fig|93944.5.peg.1827	CDS	mainChr	1871324	1872625	2	+	1302	PE-PGRS virulence associated protein	- none -	none
fig|93944.5.peg.1828	CDS	mainChr	1873416	1872628	-3	-	789	N-acetylmuramoyl-L-alanine amidase (EC 3.5.1.28)	Murein Hydrolases; <br>Recycling of Peptidoglycan Amino Acids; <br>Zinc regulated enzymes	none
fig|93944.5.peg.1829	CDS	mainChr	1873444	1873614	1	+	171	hypothetical protein	- none -	none
fig|93944.5.peg.1830	CDS	mainChr	1873677	1874741	3	+	1065	conserved domain protein	- none -	none
fig|93944.5.peg.1831	CDS	mainChr	1874752	1875531	1	+	780	hypothetical protein	- none -	none
fig|93944.5.peg.1832	CDS	mainChr	1876984	1875575	-1	-	1410	protein of unknown function DUF690	- none -	none
fig|93944.5.peg.1833	CDS	mainChr	1881824	1877058	-2	-	4767	cell division-related protein	- none -	none
fig|93944.5.peg.1834	CDS	mainChr	1882128	1882799	3	+	672	putative membrane protein	- none -	none
fig|93944.5.peg.1835	CDS	mainChr	1882801	1883517	1	+	717	FIG01122752: hypothetical protein	- none -	none
fig|93944.5.peg.1836	CDS	mainChr	1883514	1884809	3	+	1296	Type II/IV secretion system ATP hydrolase TadA/VirB11/CpaF, TadA subfamily	- none -	none
fig|93944.5.peg.1837	CDS	mainChr	1884813	1885661	3	+	849	FIG00761799: membrane protein	- none -	none
fig|93944.5.peg.1838	CDS	mainChr	1885654	1886577	1	+	924	FIG00761799: membrane protein	- none -	none
fig|93944.5.peg.1839	CDS	mainChr	1886574	1886810	3	+	237	hypothetical protein	- none -	none
fig|93944.5.peg.1840	CDS	mainChr	1886807	1887238	2	+	432	putative membrane protein	- none -	none
fig|93944.5.peg.1841	CDS	mainChr	1887235	1887621	1	+	387	putative membrane protein	- none -	none
fig|93944.5.peg.1842	CDS	mainChr	1887618	1888034	3	+	417	hypothetical protein	- none -	none
fig|93944.5.peg.1843	CDS	mainChr	1888147	1891374	1	+	3228	putative integral membrane protein	- none -	none
fig|93944.5.peg.1844	CDS	mainChr	1891338	1891973	3	+	636	hypothetical protein	- none -	none
fig|93944.5.peg.1845	CDS	mainChr	1891997	1892920	2	+	924	putative secreted protein	- none -	none
fig|93944.5.peg.1846	CDS	mainChr	1893331	1892900	-1	-	432	Transcriptional regulator, MarR family	- none -	none
fig|93944.5.peg.1847	CDS	mainChr	1893424	1894578	1	+	1155	putative transmembrane efflux protein	- none -	none
fig|93944.5.peg.1848	CDS	mainChr	1895482	1894631	-1	-	852	hypothetical protein	- none -	none
fig|93944.5.peg.1849	CDS	mainChr	1896053	1895541	-2	-	513	Methylated-DNA--protein-cysteine methyltransferase (EC 2.1.1.63)	CBSS-393124.3.peg.2657; <br>DNA repair, bacterial	none
fig|93944.5.peg.1850	CDS	mainChr	1897447	1896050	-1	-	1398	Methylated-DNA--protein-cysteine methyltransferase (EC 2.1.1.63)	CBSS-393124.3.peg.2657; <br>DNA repair, bacterial	none
fig|93944.5.peg.1851	CDS	mainChr	1898738	1897506	-2	-	1233	major facilitator superfamily MFS_1	- none -	none
fig|93944.5.peg.1852	CDS	mainChr	1898790	1899776	3	+	987	putative transcriptional regulator	- none -	none
fig|93944.5.peg.1853	CDS	mainChr	1900737	1899796	-3	-	942	FIG01140510: hypothetical protein	- none -	none
fig|93944.5.peg.1854	CDS	mainChr	1902634	1901048	-1	-	1587	Acetyl-coenzyme A carboxyl transferase alpha chain (EC 6.4.1.2) / Acetyl-coenzyme A carboxyl transferase beta chain (EC 6.4.1.2); Propionyl-CoA carboxylase beta chain (EC 6.4.1.3)	Fatty Acid Biosynthesis FASII; <br>Fatty Acid Biosynthesis FASII; <br>Serine-glyoxylate cycle	none
fig|93944.5.peg.1855	CDS	mainChr	1902670	1903476	1	+	807	Methionine ABC transporter ATP-binding protein	Methionine Biosynthesis; <br>Methionine Degradation	none
fig|93944.5.peg.1856	CDS	mainChr	1903473	1905032	3	+	1560	putative integral membrane transport protein	- none -	none
fig|93944.5.peg.1857	CDS	mainChr	1905146	1907722	2	+	2577	Phosphoenolpyruvate carboxylase (EC 4.1.1.31)	Fermentations: Mixed acid; <br>Pyruvate metabolism I: anaplerotic reactions, PEP	none
fig|93944.5.peg.1858	CDS	mainChr	1908851	1907769	-2	-	1083	Epoxide hydrolase (EC 3.3.2.9)	- none -	none
fig|93944.5.peg.1859	CDS	mainChr	1909765	1908926	-1	-	840	Formate dehydrogenase chain D (EC 1.2.1.2)	Formate hydrogenase	none
fig|93944.5.peg.1860	CDS	mainChr	1909821	1910642	3	+	822	Biotin--protein ligase (EC 6.3.4.9, EC 6.3.4.10, EC 6.3.4.11, EC 6.3.4.15)	- none -	none
fig|93944.5.peg.1861	CDS	mainChr	1910692	1911210	1	+	519	membrane-flanked domain	Folate biosynthesis cluster	none
fig|93944.5.peg.1862	CDS	mainChr	1911225	1912196	3	+	972	Adenylate cyclase (EC 4.6.1.1)	cAMP signaling in bacteria	none
fig|93944.5.peg.1863	CDS	mainChr	1912212	1913297	3	+	1086	Formaldehyde dehydrogenase MscR, NAD/mycothiol-dependent (EC 1.2.1.66) / S-nitrosomycothiol reductase MscR	Glutathione analogs: mycothiol; <br>Glutathione analogs: mycothiol	none
fig|93944.5.peg.1864	CDS	mainChr	1913297	1913917	2	+	621	Putative hydrolase in cluster with formaldehyde/S-nitrosomycothiol reductase MscR	Glutathione analogs: mycothiol	none
fig|93944.5.peg.1865	CDS	mainChr	1914236	1914721	2	+	486	Bacterioferritin	- none -	none
fig|93944.5.peg.1866	CDS	mainChr	1914999	1915667	3	+	669	putative two-component system response regulator	- none -	none
fig|93944.5.peg.1867	CDS	mainChr	1915671	1916948	3	+	1278	Putative two-component system sensor kinase	- none -	none
fig|93944.5.peg.1868	CDS	mainChr	1917408	1916932	-3	-	477	putative integral membrane protein	- none -	none
fig|93944.5.peg.1869	CDS	mainChr	1917785	1918870	2	+	1086	Phosphoribosylaminoimidazole carboxylase ATPase subunit (EC 4.1.1.21)	De Novo Purine Biosynthesis	none
fig|93944.5.peg.1870	CDS	mainChr	1918929	1919423	3	+	495	Phosphoribosylaminoimidazole carboxylase catalytic subunit (EC 4.1.1.21)	De Novo Purine Biosynthesis	none
fig|93944.5.peg.1871	CDS	mainChr	1919470	1920363	1	+	894	hypothetical protein	- none -	none
fig|93944.5.peg.1872	CDS	mainChr	1921771	1920458	-1	-	1314	UDP-glucose dehydrogenase (EC 1.1.1.22)	- none -	none
fig|93944.5.peg.1873	CDS	mainChr	1921909	1923060	1	+	1152	Butyryl-CoA dehydrogenase (EC 1.3.99.2)	- none -	none
fig|93944.5.peg.1874	CDS	mainChr	1923481	1923332	-1	-	150	hypothetical protein	- none -	none
fig|93944.5.peg.1875	CDS	mainChr	1923897	1924079	3	+	183	hypothetical protein	- none -	none
fig|93944.5.peg.1876	CDS	mainChr	1924479	1927238	3	+	2760	Chaperone protein HtpG	Protein chaperones	none
fig|93944.5.peg.1877	CDS	mainChr	1929438	1929716	3	+	279	hypothetical protein	- none -	none
fig|93944.5.peg.1878	CDS	mainChr	1929838	1930437	1	+	600	cadmium resistance transporter	- none -	none
fig|93944.5.peg.1879	CDS	mainChr	1931042	1930584	-2	-	459	hypothetical protein	- none -	none
fig|93944.5.peg.1880	CDS	mainChr	1931383	1932174	1	+	792	hypothetical protein	- none -	none
fig|93944.5.peg.1881	CDS	mainChr	1932395	1933177	2	+	783	putative serine protease	- none -	none
fig|93944.5.peg.1882	CDS	mainChr	1934288	1933275	-2	-	1014	hypothetical protein	- none -	none
fig|93944.5.peg.1883	CDS	mainChr	1935085	1934333	-1	-	753	isochorismatase	- none -	none
fig|93944.5.peg.1884	CDS	mainChr	1935276	1935112	-3	-	165	hypothetical protein	- none -	none
fig|93944.5.peg.1885	CDS	mainChr	1935376	1936476	1	+	1101	hypothetical protein	- none -	none
fig|93944.5.peg.1886	CDS	mainChr	1936879	1936496	-1	-	384	hypothetical protein	- none -	none
fig|93944.5.peg.1887	CDS	mainChr	1938132	1936954	-3	-	1179	10 TMS hypothetical membrane protein	- none -	none
fig|93944.5.peg.1888	CDS	mainChr	1938293	1939021	2	+	729	hypothetical protein	- none -	none
fig|93944.5.peg.1889	CDS	mainChr	1939029	1939874	3	+	846	hypothetical protein	- none -	none
fig|93944.5.peg.1890	CDS	mainChr	1939885	1940295	1	+	411	FIG01132444: hypothetical protein	- none -	none
fig|93944.5.peg.1891	CDS	mainChr	1940968	1940306	-1	-	663	Ankyrin repeat protein	- none -	none
fig|93944.5.peg.1892	CDS	mainChr	1941602	1941138	-2	-	465	protein of unknown function DUF336	- none -	none
fig|93944.5.peg.1893	CDS	mainChr	1941920	1943080	2	+	1161	histidine autokinase	- none -	none
fig|93944.5.peg.1894	CDS	mainChr	1943077	1943700	1	+	624	response regulatory protein	- none -	none
fig|93944.5.peg.1895	CDS	mainChr	1943935	1943705	-1	-	231	Quinone oxidoreductase (EC 1.6.5.5)	Quinone oxidoreductase family	none
fig|93944.5.peg.1896	CDS	mainChr	1944084	1943932	-3	-	153	hypothetical protein	- none -	none
fig|93944.5.peg.1897	CDS	mainChr	1944288	1945811	3	+	1524	hypothetical protein	- none -	none
fig|93944.5.peg.1898	CDS	mainChr	1945801	1948632	1	+	2832	hypothetical protein	- none -	none
fig|93944.5.peg.1899	CDS	mainChr	1948876	1949265	1	+	390	hypothetical protein	- none -	none
fig|93944.5.peg.1900	CDS	mainChr	1949380	1950516	1	+	1137	hypothetical protein	- none -	none
fig|93944.5.peg.1901	CDS	mainChr	1950619	1951434	1	+	816	Beta-lactamase	Beta-lactamase	none
fig|93944.5.peg.1902	CDS	mainChr	1952314	1951655	-1	-	660	lipoprotein	- none -	none
fig|93944.5.peg.1903	CDS	mainChr	1953321	1952482	-3	-	840	FMNH2-utilizing oxygenase	- none -	none
fig|93944.5.peg.1904	CDS	mainChr	1954148	1953318	-2	-	831	hypothetical protein	- none -	none
fig|93944.5.peg.1905	CDS	mainChr	1954615	1954268	-1	-	348	Anti-sigma F factor antagonist (spoIIAA-2); Anti-sigma B factor antagonist RsbV	Sigma-B stress response cluster 1; <br>SigmaB stress responce regulation	none
fig|93944.5.peg.1906	CDS	mainChr	1956101	1954650	-2	-	1452	cell envelope-related transcriptional attenuator	- none -	none
fig|93944.5.peg.1907	CDS	mainChr	1956182	1957198	2	+	1017	Dolichol-phosphate mannosyltransferase (EC 2.4.1.83) in lipid-linked oligosaccharide synthesis cluster	Lipid-linked oligosaccharide synthesis related cluster	none
fig|93944.5.peg.1908	CDS	mainChr	1958971	1957250	-1	-	1722	putative integral membrane protein.	- none -	none
fig|93944.5.peg.1909	CDS	mainChr	1960657	1959008	-1	-	1650	2-C-methyl-D-erythritol 4-phosphate cytidylyltransferase (EC 2.7.7.60)	Isoprenoid Biosynthesis; <br>Nonmevalonate Branch of Isoprenoid Biosynthesis; <br>Stationary phase repair cluster; <br>Teichoic and lipoteichoic acids biosynthesis	none
fig|93944.5.peg.1910	CDS	mainChr	1960659	1961984	3	+	1326	putative transferase	- none -	none
fig|93944.5.peg.1911	CDS	mainChr	1961996	1962604	2	+	609	integral membrane transferase	- none -	none
fig|93944.5.peg.1912	CDS	mainChr	1962691	1963416	1	+	726	putative nucleotide sugar-1-phosphate transferase	- none -	none
fig|93944.5.peg.1913	CDS	mainChr	1963445	1964485	2	+	1041	Glycerol dehydrogenase (EC 1.1.1.6)	Respiratory dehydrogenases 1	none
fig|93944.5.peg.1914	CDS	mainChr	1964463	1965230	3	+	768	CDP-diacylglycerol--glycerol-3-phosphate 3-phosphatidyltransferase (EC 2.7.8.5)	Glycerolipid and Glycerophospholipid Metabolism in Bacteria	none
fig|93944.5.peg.1915	CDS	mainChr	1965417	1966301	3	+	885	putative glycosyltransferase	- none -	none
fig|93944.5.peg.1916	CDS	mainChr	1967043	1966330	-3	-	714	possible acetoacetate decarboxylase	- none -	none
fig|93944.5.peg.1917	CDS	mainChr	1967150	1967596	2	+	447	RNA polymerase sigma-54 factor RpoN	Transcription initiation, bacterial sigma factors	none
fig|93944.5.peg.1918	CDS	mainChr	1967610	1968491	3	+	882	hypothetical protein	- none -	none
fig|93944.5.peg.1919	CDS	mainChr	1969399	1968488	-1	-	912	glycosyltransferase (biosynthesis of lipopolisaccharide O antigen)	- none -	none
fig|93944.5.peg.1920	CDS	mainChr	1970652	1969507	-3	-	1146	membrane protein, putative	- none -	none
fig|93944.5.peg.1921	CDS	mainChr	1972537	1970915	-1	-	1623	Cell envelope-associated transcriptional attenuator LytR-CpsA-Psr, subfamily A1 (as in PMID19099556)	Cell envelope-associated LytR-CpsA-Psr transcriptional attenuators	none
fig|93944.5.peg.1922	CDS	mainChr	1972508	1972660	2	+	153	hypothetical protein	- none -	none
fig|93944.5.peg.1923	CDS	mainChr	1974244	1972712	-1	-	1533	hypothetical protein	- none -	none
fig|93944.5.peg.1924	CDS	mainChr	1974351	1976423	3	+	2073	Permeases of the major facilitator superfamily	- none -	none
fig|93944.5.peg.1925	CDS	mainChr	1976580	1977473	3	+	894	glycosyl transferase, family 2	- none -	none
fig|93944.5.peg.1926	CDS	mainChr	1977476	1978540	2	+	1065	Glycosyl transferase, group 1	- none -	none
fig|93944.5.peg.1927	CDS	mainChr	1979499	1980323	3	+	825	3-demethylubiquinone-9 3-methyltransferase (EC 2.1.1.64)	- none -	none
fig|93944.5.peg.1928	CDS	mainChr	1980332	1981216	2	+	885	hypothetical protein; putative membrane protein	- none -	none
fig|93944.5.peg.1929	CDS	mainChr	1981311	1982426	3	+	1116	Putative glycosyl transferase	- none -	none
fig|93944.5.peg.1930	CDS	mainChr	1982459	1983538	2	+	1080	D-glycero-D-manno-heptose 1-phosphate guanosyltransferase	Capsular heptose biosynthesis	none
fig|93944.5.peg.1931	CDS	mainChr	1983573	1984466	3	+	894	FIG01123068: hypothetical protein	- none -	none
fig|93944.5.peg.1932	CDS	mainChr	1984516	1987062	1	+	2547	7,8-didemethyl-8-hydroxy-5-deazariboflavin synthase subunit 1 / 7,8-didemethyl-8-hydroxy-5-deazariboflavin synthase subunit 2	Coenzyme F420 synthesis; <br>Coenzyme F420 synthesis	none
fig|93944.5.peg.1933	CDS	mainChr	1987145	1988893	2	+	1749	von Willebrand factor, type A	- none -	none
fig|93944.5.peg.1934	CDS	mainChr	1989421	1988948	-1	-	474	TspO and MBR like proteins	- none -	none
fig|93944.5.peg.1935	CDS	mainChr	1990199	1989462	-2	-	738	Chitin binding protein	Chitin and N-acetylglucosamine utilization	none
fig|93944.5.peg.1936	CDS	mainChr	1991552	1990278	-2	-	1275	Coenzyme F420-0:L-glutamate ligase @ Coenzyme F420-1:L-glutamate ligase / domain of unknown function	Coenzyme F420 synthesis; <br>Coenzyme F420 synthesis	none
fig|93944.5.peg.1937	CDS	mainChr	1992487	1991549	-1	-	939	Lactyl (2) diphospho-(5&#39;)guanosine:7,8-didemethyl-8-hydroxy-5-deazariboflavin 2-phospho-L-lactate transferase	Coenzyme F420 synthesis	none
fig|93944.5.peg.1938	CDS	mainChr	1992669	1994807	3	+	2139	High molecular weight glutenin subunit x precursor	- none -	none
fig|93944.5.peg.1939	CDS	mainChr	1995124	1995384	1	+	261	Sporulation regulatory protein WhiB	WhiB and WhiB-type regulatory proteins	none
fig|93944.5.peg.1940	CDS	mainChr	1995500	1998655	2	+	3156	Glycosyl transferase, family 2	- none -	none
fig|93944.5.peg.1941	CDS	mainChr	1998655	1999962	1	+	1308	FIG083739: Putative secreted protein	- none -	none
fig|93944.5.peg.1942	CDS	mainChr	2000222	2000689	2	+	468	hypothetical protein	- none -	none
fig|93944.5.peg.1943	CDS	mainChr	2001715	2001098	-1	-	618	Transcriptional regulator, TetR family	- none -	none
fig|93944.5.peg.1944	CDS	mainChr	2002572	2001742	-3	-	831	SAM-dependent methyltransferase( EC:2.1.1.- )	- none -	none
fig|93944.5.peg.1945	CDS	mainChr	2002800	2003042	3	+	243	hypothetical protein	- none -	none
fig|93944.5.peg.1946	CDS	mainChr	2003246	2003064	-2	-	183	hypothetical protein	- none -	none
fig|93944.5.peg.1947	CDS	mainChr	2003731	2003345	-1	-	387	hypothetical protein	- none -	none
fig|93944.5.peg.1948	CDS	mainChr	2004182	2003823	-2	-	360	FIG01121108: hypothetical protein	- none -	none
fig|93944.5.peg.1949	CDS	mainChr	2004686	2004874	2	+	189	hypothetical protein	- none -	none
fig|93944.5.peg.1950	CDS	mainChr	2004919	2006268	1	+	1350	Phosphomannomutase (EC 5.4.2.8)	Alginate metabolism; <br>Mannose Metabolism	none
fig|93944.5.peg.1951	CDS	mainChr	2006265	2006432	3	+	168	FIG002473: Protein YcaR in KDO2-Lipid A biosynthesis cluster	Broadly distributed proteins not in subsystems	none
fig|93944.5.peg.1952	CDS	mainChr	2006429	2007535	2	+	1107	Putative regulator of the mannose operon, ManO	Mannose Metabolism	none
fig|93944.5.peg.1953	CDS	mainChr	2007585	2008517	3	+	933	Cation transporter	- none -	none
fig|93944.5.peg.1954	CDS	mainChr	2008957	2008613	-1	-	345	Putative merR-family transcriptional regulator	- none -	none
fig|93944.5.peg.1955	CDS	mainChr	2009061	2010488	3	+	1428	Adenosylhomocysteinase (EC 3.3.1.1)	Methionine Biosynthesis; <br>Methionine Degradation	none
fig|93944.5.peg.1956	CDS	mainChr	2010675	2011910	3	+	1236	Adenosylhomocysteinase (EC 3.3.1.1)	Methionine Biosynthesis; <br>Methionine Degradation	none
fig|93944.5.peg.1957	CDS	mainChr	2012891	2011914	-2	-	978	Transcriptional regulator, DeoR family	- none -	none
fig|93944.5.peg.1958	CDS	mainChr	2012935	2014080	1	+	1146	Epoxide hydrolase (EC 3.3.2.9)	- none -	none
fig|93944.5.peg.1959	CDS	mainChr	2014834	2014199	-1	-	636	putative lipoprotein	- none -	none
fig|93944.5.peg.1960	CDS	mainChr	2015049	2016395	3	+	1347	putative secreted protein	- none -	none
fig|93944.5.peg.1961	CDS	mainChr	2016488	2017870	2	+	1383	putative secreted protein	- none -	none
fig|93944.5.peg.1962	CDS	mainChr	2018878	2017886	-1	-	993	Possible membrane protein	- none -	none
fig|93944.5.peg.1963	CDS	mainChr	2018942	2019934	2	+	993	FIG01417063: possible membrane protein	- none -	none
fig|93944.5.peg.1964	CDS	mainChr	2021325	2019952	-3	-	1374	Possible membrane protein	- none -	none
fig|93944.5.peg.1965	CDS	mainChr	2022313	2021354	-1	-	960	FIG022979: MoxR-like ATPases	CBSS-1140.3.peg.2017	none
fig|93944.5.peg.1966	CDS	mainChr	2023421	2022327	-2	-	1095	FIG00512629: secreted protein	- none -	none
fig|93944.5.peg.1967	CDS	mainChr	2024134	2023502	-1	-	633	putative integral membrane protein	- none -	none
fig|93944.5.peg.1968	CDS	mainChr	2025165	2024131	-3	-	1035	FIG00761799: membrane protein	- none -	none
fig|93944.5.peg.1969	CDS	mainChr	2025705	2026370	3	+	666	Two component sensory transduction transcriptional regulatory protein MtrA	- none -	none
fig|93944.5.peg.1970	CDS	mainChr	2026389	2028137	3	+	1749	Sensor histidine kinase MtrB (EC 2.7.3.-)	- none -	none
fig|93944.5.peg.1971	CDS	mainChr	2028124	2029854	1	+	1731	LpqB	- none -	none
fig|93944.5.peg.1972	CDS	mainChr	2029891	2030595	1	+	705	Competence protein F homolog, phosphoribosyltransferase domain; protein YhgH required for utilization of DNA as sole source of carbon and energy	Biotin biosynthesis Experimental; <br>CBSS-216591.1.peg.168	none
fig|93944.5.peg.1973	CDS	mainChr	2031223	2031891	1	+	669	Ribosomal subunit interface protein	Ribosome activity modulation	none
fig|93944.5.peg.1974	CDS	mainChr	2032109	2032807	2	+	699	Nitrate/nitrite response regulator protein	Nitrate and nitrite ammonification	none
fig|93944.5.peg.1975	CDS	mainChr	2034251	2033025	-2	-	1227	FIG074102: hypothetical protein	- none -	none
fig|93944.5.peg.1976	CDS	mainChr	2034715	2034455	-1	-	261	hypothetical protein	- none -	none
fig|93944.5.peg.1977	CDS	mainChr	2034940	2037729	1	+	2790	Protein export cytoplasm protein SecA ATPase RNA helicase (TC 3.A.5.1.1)	- none -	none
fig|93944.5.peg.1978	CDS	mainChr	2038217	2037849	-2	-	369	hypothetical protein	- none -	none
fig|93944.5.peg.1979	CDS	mainChr	2039667	2038384	-3	-	1284	PTS system, N-acetylglucosamine-specific IIB component (EC 2.7.1.69) / PTS system, N-acetylglucosamine-specific IIC component (EC 2.7.1.69)	Chitin and N-acetylglucosamine utilization; <br>Chitin and N-acetylglucosamine utilization; <br>Sialic Acid Metabolism; <br>Sialic Acid Metabolism	none
fig|93944.5.peg.1980	CDS	mainChr	2041091	2039748	-2	-	1344	PTS system, N-acetylglucosamine-specific IIB component (EC 2.7.1.69) / PTS system, N-acetylglucosamine-specific IIC component (EC 2.7.1.69)	Chitin and N-acetylglucosamine utilization; <br>Chitin and N-acetylglucosamine utilization; <br>Sialic Acid Metabolism; <br>Sialic Acid Metabolism	none
fig|93944.5.peg.1981	CDS	mainChr	2041128	2041265	3	+	138	hypothetical protein	- none -	none
fig|93944.5.peg.1982	CDS	mainChr	2041960	2041220	-1	-	741	Predicted transcriptional regulator of N-Acetylglucosamine utilization, GntR family	Chitin and N-acetylglucosamine utilization	none
fig|93944.5.peg.1983	CDS	mainChr	2042085	2043119	3	+	1035	Glucosamine-6-phosphate deaminase [isomerizing], alternative (EC 3.5.99.6)	Chitin and N-acetylglucosamine utilization	none
fig|93944.5.peg.1984	CDS	mainChr	2043158	2043394	2	+	237	phosphotransferase system PTS, EIIB protein	- none -	none
fig|93944.5.peg.1985	CDS	mainChr	2043441	2043851	3	+	411	PTS system, N-acetylglucosamine-specific IIA component	- none -	none
fig|93944.5.peg.1986	CDS	mainChr	2043969	2044229	3	+	261	Phosphocarrier protein of PTS system	- none -	none
fig|93944.5.peg.1987	CDS	mainChr	2044241	2045887	2	+	1647	Phosphoenolpyruvate-protein phosphotransferase of PTS system (EC 2.7.3.9)	Fructose utilization; <br>Mannitol Utilization	none
fig|93944.5.peg.1988	CDS	mainChr	2045939	2047219	2	+	1281	Beta-hexosaminidase (EC 3.2.1.52)	Chitin and N-acetylglucosamine utilization	none
fig|93944.5.peg.1989	CDS	mainChr	2048021	2047227	-2	-	795	ATP synthase F0 sector subunit a	- none -	none
fig|93944.5.peg.1990	CDS	mainChr	2048167	2048808	1	+	642	HAD-superfamily hydrolase subfamily IA, variant 3	- none -	none
fig|93944.5.peg.1991	CDS	mainChr	2048902	2049411	1	+	510	FIG01122328: hypothetical protein	- none -	none
fig|93944.5.peg.1992	CDS	mainChr	2049549	2049959	3	+	411	hypothetical protein	- none -	none
fig|93944.5.peg.1993	CDS	mainChr	2050042	2050668	1	+	627	phosphatase	- none -	none
fig|93944.5.peg.1994	CDS	mainChr	2050751	2051458	2	+	708	Haloacid dehalogenase-like hydrolase	- none -	none
fig|93944.5.peg.1995	CDS	mainChr	2053003	2051495	-1	-	1509	putative secreted penicillin binding protein	- none -	none
fig|93944.5.peg.1996	CDS	mainChr	2053151	2054071	2	+	921	LysR family transcriptional regulator YnfL	LysR-family proteins in Escherichia coli; <br>LysR-family proteins in Salmonella enterica Typhimurium	none
fig|93944.5.peg.1997	CDS	mainChr	2054068	2054925	1	+	858	Beta-lactamase (EC 3.5.2.6)	Beta-lactamase	none
fig|93944.5.peg.1998	CDS	mainChr	2054984	2056942	2	+	1959	Acetoacetyl-CoA synthetase (EC 6.2.1.16)	HMG CoA Synthesis; <br>Leucine Degradation and HMG-CoA Metabolism; <br>Polyhydroxybutyrate metabolism	none
fig|93944.5.peg.1999	CDS	mainChr	2058758	2056932	-2	-	1827	zinc-binding oxidoreductase	- none -	none
[truncated: 9,143 more rows]

## Sheet: 1B. Regulation.
Feature ID	Type	Contig	Start	Stop	Frame	Strand	Length (bp)	Function	Subsystem	Non-core region
fig|93944.5.peg.6423	CDS	mainChr	6932869	6933255	1	+	387	Probable serine/threonine protein kinase	- none -	non-core
fig|93944.5.peg.4059	CDS	mainChr	4320155	4318317	-2	-	1839	Probable serine/threonine-protein kinase pknL (EC 2.7.11.1)	- none -
fig|93944.5.peg.3110	CDS	mainChr	3296045	3299851	2	+	3807	Probable serine/threonine-protein kinase pkwA (EC 2.7.11.1)	- none -
fig|93944.5.peg.3198	CDS	mainChr	3401471	3401857	2	+	387	Probable serine/threonine-protein kinase pkwA (EC 2.7.11.1)	- none -
fig|93944.5.peg.4907	CDS	mainChr	5279336	5278569	-2	-	768	putative DeoR-family transcriptional regulator	- none -	non-core
fig|93944.5.peg.3352	CDS	mainChr	3569840	3568767	-2	-	1074	putative LacI-family transcriptional regulator	- none -
fig|93944.5.peg.4758	CDS	mainChr	5106010	5107023	1	+	1014	putative LacI-family transcriptional regulator	- none -	non-core
fig|93944.5.peg.9275	CDS	mainChr	10066225	10065218	-1	-	1008	putative LacI-family transcriptional regulator	- none -
fig|93944.5.peg.2300	CDS	mainChr	2407189	2408178	1	+	990	putative LacI-family transcriptional regulatory protein	- none -
fig|93944.5.peg.1643	CDS	mainChr	1668297	1670189	3	+	1893	Putative LuxR-family transcriptional regulator	- none -
fig|93944.5.peg.8391	CDS	mainChr	9115721	9112608	-2	-	3114	Putative LuxR-family transcriptional regulator	- none -
fig|93944.5.peg.540	CDS	mainChr	586908	585886	-3	-	1023	putative LysR-family transcriptional regulator	- none -
fig|93944.5.peg.2053	CDS	mainChr	2129143	2128283	-1	-	861	putative LysR-family transcriptional regulator	- none -
fig|93944.5.peg.2733	CDS	mainChr	2891364	2890507	-3	-	858	putative LysR-family transcriptional regulator	- none -
fig|93944.5.peg.6478	CDS	mainChr	6981316	6980423	-1	-	894	putative LysR-family transcriptional regulator	- none -	non-core
fig|93944.5.peg.6739	CDS	mainChr	7267563	7266652	-3	-	912	putative LysR-family transcriptional regulator	- none -	non-core
fig|93944.5.peg.7963	CDS	mainChr	8651368	8650451	-1	-	918	putative LysR-family transcriptional regulator	- none -
fig|93944.5.peg.8141	CDS	mainChr	8832784	8831786	-1	-	999	putative LysR-family transcriptional regulator	- none -
fig|93944.5.peg.9465	CDS	mainChr	10285485	10286417	3	+	933	putative LysR-family transcriptional regulator	- none -
fig|93944.5.peg.10356	CDS	mainChr	11224948	11225877	1	+	930	putative lysR-family transcriptional regulator	- none -
fig|93944.5.peg.10681	CDS	mainChr	11589976	11590869	1	+	894	putative LysR-family transcriptional regulator	- none -
fig|93944.5.peg.4227	CDS	mainChr	4498997	4498137	-2	-	861	putative lysR-type transcriptional regulator	- none -
fig|93944.5.peg.1954	CDS	mainChr	2008957	2008613	-1	-	345	Putative merR-family transcriptional regulator	- none -
fig|93944.5.peg.6131	CDS	mainChr	6595722	6594940	-3	-	783	putative MerR-family transcriptional regulator	- none -	non-core
fig|93944.5.peg.1027	CDS	mainChr	1077056	1077280	2	+	225	putative regulator	- none -
fig|93944.5.peg.350	CDS	mainChr	393971	393498	-2	-	474	Putative regulator of sigma factor	- none -
fig|93944.5.peg.4197	CDS	mainChr	4464214	4463837	-1	-	378	Putative regulator of sigma factor	- none -
fig|93944.5.peg.4341	CDS	mainChr	4620651	4621064	3	+	414	Putative regulator of sigma factor	- none -
fig|93944.5.peg.9526	CDS	mainChr	10348541	10348038	-2	-	504	Putative regulator of sigma factor	- none -
fig|93944.5.peg.1952	CDS	mainChr	2006429	2007535	2	+	1107	Putative regulator of the mannose operon, ManO	Mannose Metabolism
fig|93944.5.peg.3644	CDS	mainChr	3878025	3874936	-3	-	3090	putative regulatory protein	- none -
fig|93944.5.peg.5129	CDS	mainChr	5513545	5514582	1	+	1038	Putative regulatory protein	- none -	non-core
fig|93944.5.peg.6259	CDS	mainChr	6721003	6719951	-1	-	1053	Putative regulatory protein	- none -	non-core
fig|93944.5.peg.6331	CDS	mainChr	6799988	6800959	2	+	972	Putative regulatory protein	- none -	non-core
fig|93944.5.peg.10571	CDS	mainChr	11448689	11451499	2	+	2811	putative regulatory protein	- none -
fig|93944.5.peg.10686	CDS	mainChr	11596517	11593740	-2	-	2778	putative regulatory protein	- none -
fig|93944.5.peg.2028	CDS	mainChr	2088850	2091963	1	+	3114	putative regulatory protein (AfsR-like protein)	- none -
fig|93944.5.peg.6384	CDS	mainChr	6872095	6875292	1	+	3198	putative regulatory protein (AfsR-like protein)	- none -	non-core
fig|93944.5.peg.6731	CDS	mainChr	7252996	7256178	1	+	3183	putative regulatory protein (AfsR-like protein)	- none -	non-core
fig|93944.5.peg.785	CDS	mainChr	819493	820188	1	+	696	putative response regulator	- none -
fig|93944.5.peg.3979	CDS	mainChr	4238099	4237674	-2	-	426	putative response regulator	- none -
fig|93944.5.peg.9087	CDS	mainChr	9860714	9861391	2	+	678	putative response regulator	- none -
fig|93944.5.peg.473	CDS	mainChr	515375	514848	-2	-	528	putative RNA polymerase ECF-subfamily sigma factor	- none -
fig|93944.5.peg.492	CDS	mainChr	537955	538497	1	+	543	Putative RNA polymerase ECF-subfamily sigma factor	- none -
fig|93944.5.peg.668	CDS	mainChr	711539	711027	-2	-	513	Putative RNA polymerase ECF-subfamily sigma factor	- none -
fig|93944.5.peg.1381	CDS	mainChr	1433854	1434420	1	+	567	putative RNA polymerase ECF-subfamily sigma factor	- none -
fig|93944.5.peg.2770	CDS	mainChr	2928999	2929532	3	+	534	putative RNA polymerase ECF-subfamily sigma factor	- none -
fig|93944.5.peg.3012	CDS	mainChr	3199926	3199447	-3	-	480	putative RNA polymerase ECF-subfamily sigma factor	- none -
fig|93944.5.peg.5259	CDS	mainChr	5664402	5664872	3	+	471	putative RNA polymerase ECF-subfamily sigma factor	- none -	non-core
fig|93944.5.peg.8189	CDS	mainChr	8880132	8880686	3	+	555	putative RNA polymerase ECF-subfamily sigma factor	- none -
fig|93944.5.peg.10337	CDS	mainChr	11203996	11203457	-1	-	540	Putative RNA polymerase ECF-subfamily sigma factor	- none -
fig|93944.5.peg.10574	CDS	mainChr	11458327	11458866	1	+	540	Putative RNA polymerase ECF-subfamily sigma factor	- none -
fig|93944.5.peg.719	CDS	mainChr	761897	760998	-2	-	900	putative RNA polymerase sigma factor	- none -
fig|93944.5.peg.843	CDS	mainChr	879477	879974	3	+	498	putative RNA polymerase sigma factor	- none -
fig|93944.5.peg.1034	CDS	mainChr	1085022	1084519	-3	-	504	putative RNA polymerase sigma factor	- none -
fig|93944.5.peg.1063	CDS	mainChr	1114670	1113966	-2	-	705	putative RNA polymerase sigma factor	- none -
fig|93944.5.peg.1319	CDS	mainChr	1371155	1370010	-2	-	1146	putative RNA polymerase sigma factor	- none -
fig|93944.5.peg.3349	CDS	mainChr	3566935	3565994	-1	-	942	putative RNA polymerase sigma factor	- none -
fig|93944.5.peg.3569	CDS	mainChr	3804635	3805171	2	+	537	putative RNA polymerase sigma factor	- none -
fig|93944.5.peg.4697	CDS	mainChr	5032594	5033199	1	+	606	putative RNA polymerase sigma factor	- none -	non-core
fig|93944.5.peg.6613	CDS	mainChr	7114380	7113496	-3	-	885	putative RNA polymerase sigma factor	- none -	non-core
fig|93944.5.peg.7009	CDS	mainChr	7560537	7561190	3	+	654	putative RNA polymerase sigma factor	- none -	non-core
fig|93944.5.peg.7068	CDS	mainChr	7617725	7617225	-2	-	501	putative RNA polymerase sigma factor	- none -	non-core
fig|93944.5.peg.7285	CDS	mainChr	7877606	7878514	2	+	909	putative RNA polymerase sigma factor	- none -	non-core
fig|93944.5.peg.7313	CDS	mainChr	7909296	7909892	3	+	597	putative RNA polymerase sigma factor	- none -	non-core
fig|93944.5.peg.7926	CDS	mainChr	8611596	8611024	-3	-	573	putative RNA polymerase sigma factor	- none -
fig|93944.5.peg.8106	CDS	mainChr	8799189	8800091	3	+	903	putative RNA polymerase sigma factor	- none -
fig|93944.5.peg.8528	CDS	mainChr	9268492	9268989	1	+	498	putative RNA polymerase sigma factor	- none -
fig|93944.5.peg.8872	CDS	mainChr	9635263	9635790	1	+	528	putative RNA polymerase sigma factor	- none -
fig|93944.5.peg.10080	CDS	mainChr	10930887	10929997	-3	-	891	putative RNA polymerase sigma factor	- none -
fig|93944.5.peg.10552	CDS	mainChr	11431115	11431615	2	+	501	putative RNA polymerase sigma factor	- none -
fig|93944.5.peg.5069	CDS	mainChr	5450290	5449094	-1	-	1197	putative ROK-family transcriptional regulator	- none -	non-core
fig|93944.5.peg.2539	CDS	mainChr	2669197	2672406	1	+	3210	putative sensor-like histidine kinase	- none -
fig|93944.5.peg.5142	CDS	mainChr	5528071	5529675	1	+	1605	Putative sensor-like histidine kinase	- none -	non-core
fig|93944.5.peg.5483	CDS	mainChr	5909889	5912180	3	+	2292	Putative sensor-like histidine kinase	- none -	non-core
fig|93944.5.peg.181	CDS	mainChr	200213	198495	-2	-	1719	putative serine/threonine protein kinase	- none -
fig|93944.5.peg.2027	CDS	mainChr	2087325	2088830	3	+	1506	putative serine/threonine protein kinase	- none -
fig|93944.5.peg.2910	CDS	mainChr	3081107	3082894	2	+	1788	putative serine/threonine protein kinase	- none -
fig|93944.5.peg.3042	CDS	mainChr	3228345	3226192	-3	-	2154	putative serine/threonine protein kinase	- none -
fig|93944.5.peg.3966	CDS	mainChr	4224496	4226517	1	+	2022	putative serine/threonine protein kinase	- none -
fig|93944.5.peg.4124	CDS	mainChr	4381145	4382683	2	+	1539	putative serine/threonine protein kinase	- none -
fig|93944.5.peg.4424	CDS	mainChr	4717185	4714972	-3	-	2214	putative serine/threonine protein kinase	- none -
fig|93944.5.peg.4584	CDS	mainChr	4907429	4905624	-2	-	1806	putative serine/threonine protein kinase	- none -
fig|93944.5.peg.4632	CDS	mainChr	4959888	4961411	3	+	1524	putative serine/threonine protein kinase	- none -	non-core
fig|93944.5.peg.6408	CDS	mainChr	6911698	6913176	1	+	1479	putative serine/threonine protein kinase	- none -	non-core
fig|93944.5.peg.7893	CDS	mainChr	8575944	8577113	3	+	1170	putative serine/threonine protein kinase	- none -
fig|93944.5.peg.8586	CDS	mainChr	9328693	9328307	-1	-	387	putative serine/threonine protein kinase	- none -
fig|93944.5.peg.8587	CDS	mainChr	9330114	9328717	-3	-	1398	putative serine/threonine protein kinase	- none -
fig|93944.5.peg.9113	CDS	mainChr	9890275	9888488	-1	-	1788	putative serine/threonine protein kinase	- none -
fig|93944.5.peg.9245	CDS	mainChr	10032675	10034228	3	+	1554	putative serine/threonine protein kinase	- none -
fig|93944.5.peg.9794	CDS	mainChr	10616751	10619237	3	+	2487	putative serine/threonine protein kinase	- none -
fig|93944.5.peg.9820	CDS	mainChr	10640891	10644643	2	+	3753	putative serine/threonine protein kinase	- none -
fig|93944.5.peg.10026	CDS	mainChr	10867817	10866597	-2	-	1221	putative serine/threonine protein kinase	- none -
fig|93944.5.peg.10028	CDS	mainChr	10871634	10869664	-3	-	1971	putative serine/threonine protein kinase	- none -
fig|93944.5.peg.10399	CDS	mainChr	11269470	11270516	3	+	1047	putative serine/threonine protein kinase	- none -
fig|93944.5.peg.5169	CDS	mainChr	5564738	5565670	2	+	933	putative sigma factor	- none -	non-core
fig|93944.5.peg.6128	CDS	mainChr	6593920	6593366	-1	-	555	putative sigma factor	- none -	non-core
fig|93944.5.peg.6360	CDS	mainChr	6833804	6834733	2	+	930	putative sigma factor	- none -	non-core
fig|93944.5.peg.6937	CDS	mainChr	7472551	7471610	-1	-	942	putative sigma factor	- none -	non-core
fig|93944.5.peg.7039	CDS	mainChr	7590227	7591105	2	+	879	putative sigma factor	- none -	non-core
fig|93944.5.peg.9312	CDS	mainChr	10106190	10105309	-3	-	882	putative sigma factor	- none -
fig|93944.5.peg.10845	CDS	mainChr	11766231	11766806	3	+	576	putative sigma factor	- none -
fig|93944.5.peg.2900	CDS	mainChr	3067049	3071101	2	+	4053	Putative SigmaB asociated two-component system sensor protein	SigmaB stress responce regulation
fig|93944.5.peg.4490	CDS	mainChr	4794158	4795822	2	+	1665	Putative SigmaB asociated two-component system sensor protein	SigmaB stress responce regulation
fig|93944.5.peg.4702	CDS	mainChr	5045051	5041101	-2	-	3951	Putative SigmaB asociated two-component system sensor protein	SigmaB stress responce regulation	non-core
fig|93944.5.peg.8195	CDS	mainChr	8890728	8886526	-3	-	4203	Putative SigmaB asociated two-component system sensor protein	SigmaB stress responce regulation
fig|93944.5.peg.9461	CDS	mainChr	10281741	10283351	3	+	1611	Putative SigmaB asociated two-component system sensor protein	SigmaB stress responce regulation
fig|93944.5.peg.1113	CDS	mainChr	1162648	1163799	1	+	1152	putative signal transduction histidine kinase	- none -
fig|93944.5.peg.1755	CDS	mainChr	1800417	1799437	-3	-	981	putative transcription regulator	- none -
fig|93944.5.peg.289	CDS	mainChr	320215	319028	-1	-	1188	putative transcriptional regulator	- none -
fig|93944.5.peg.526	CDS	mainChr	573637	574506	1	+	870	putative transcriptional regulator	- none -
fig|93944.5.peg.1363	CDS	mainChr	1417726	1415453	-1	-	2274	putative transcriptional regulator	- none -
fig|93944.5.peg.1481	CDS	mainChr	1525454	1526296	2	+	843	Putative transcriptional regulator	- none -
fig|93944.5.peg.1725	CDS	mainChr	1767651	1766461	-3	-	1191	Putative transcriptional regulator	- none -
fig|93944.5.peg.1852	CDS	mainChr	1898790	1899776	3	+	987	putative transcriptional regulator	- none -
fig|93944.5.peg.2498	CDS	mainChr	2626136	2626930	2	+	795	putative transcriptional regulator	- none -
fig|93944.5.peg.3674	CDS	mainChr	3904708	3901913	-1	-	2796	putative transcriptional regulator	- none -
fig|93944.5.peg.4393	CDS	mainChr	4676140	4675169	-1	-	972	putative transcriptional regulator	- none -
fig|93944.5.peg.4568	CDS	mainChr	4887306	4887818	3	+	513	Putative transcriptional regulator	- none -
fig|93944.5.peg.4673	CDS	mainChr	5011602	5012759	3	+	1158	putative transcriptional regulator	- none -	non-core
fig|93944.5.peg.4924	CDS	mainChr	5296730	5297530	2	+	801	putative transcriptional regulator	- none -	non-core
fig|93944.5.peg.5165	CDS	mainChr	5560291	5561289	1	+	999	putative transcriptional regulator	- none -	non-core
fig|93944.5.peg.6029	CDS	mainChr	6499646	6500545	2	+	900	putative transcriptional regulator	- none -	non-core
fig|93944.5.peg.6162	CDS	mainChr	6626244	6623608	-3	-	2637	putative transcriptional regulator	- none -	non-core
fig|93944.5.peg.6164	CDS	mainChr	6628292	6627132	-2	-	1161	putative transcriptional regulator	- none -	non-core
fig|93944.5.peg.6165	CDS	mainChr	6629937	6628435	-3	-	1503	putative transcriptional regulator	- none -	non-core
fig|93944.5.peg.6640	CDS	mainChr	7142470	7143501	1	+	1032	putative transcriptional regulator	- none -	non-core
fig|93944.5.peg.6902	CDS	mainChr	7433193	7432183	-3	-	1011	putative transcriptional regulator	- none -	non-core
fig|93944.5.peg.8186	CDS	mainChr	8877565	8874719	-1	-	2847	putative transcriptional regulator	- none -
fig|93944.5.peg.8204	CDS	mainChr	8900597	8903260	2	+	2664	putative transcriptional regulator	- none -
fig|93944.5.peg.8268	CDS	mainChr	8978913	8979224	3	+	312	putative transcriptional regulator	- none -
fig|93944.5.peg.10560	CDS	mainChr	11438067	11439053	3	+	987	putative transcriptional regulator	- none -
fig|93944.5.peg.10615	CDS	mainChr	11515413	11514199	-3	-	1215	Putative transcriptional regulator	- none -
fig|93944.5.peg.4664	CDS	mainChr	5001507	5001866	3	+	360	putative transcriptional regulator, ArsR family	- none -	non-core
fig|93944.5.peg.7384	CDS	mainChr	7994304	7993309	-3	-	996	putative transcriptional regulator, LacI family	- none -	non-core
fig|93944.5.peg.6288	CDS	mainChr	6749999	6748887	-2	-	1113	putative two component sensor kinase	- none -	non-core
fig|93944.5.peg.225	CDS	mainChr	242229	242969	3	+	741	putative two-component system response regulator	- none -
fig|93944.5.peg.318	CDS	mainChr	351657	352325	3	+	669	putative two-component system response regulator	- none -
fig|93944.5.peg.589	CDS	mainChr	630256	629600	-1	-	657	putative two-component system response regulator	- none -
fig|93944.5.peg.748	CDS	mainChr	785883	786524	3	+	642	putative two-component system response regulator	- none -
fig|93944.5.peg.1866	CDS	mainChr	1914999	1915667	3	+	669	putative two-component system response regulator	- none -
fig|93944.5.peg.3867	CDS	mainChr	4124555	4123950	-2	-	606	putative two-component system response regulator	- none -
fig|93944.5.peg.3994	CDS	mainChr	4253710	4254372	1	+	663	putative two-component system response regulator	- none -
fig|93944.5.peg.4037	CDS	mainChr	4298022	4298651	3	+	630	putative two-component system response regulator	- none -
fig|93944.5.peg.4553	CDS	mainChr	4868478	4867801	-3	-	678	putative two-component system response regulator	- none -
fig|93944.5.peg.4600	CDS	mainChr	4926970	4927575	1	+	606	putative two-component system response regulator	- none -
fig|93944.5.peg.4973	CDS	mainChr	5348095	5347472	-1	-	624	putative two-component system response regulator	- none -	non-core
fig|93944.5.peg.5681	CDS	mainChr	6122496	6121579	-3	-	918	putative two-component system response regulator	- none -	non-core
fig|93944.5.peg.6071	CDS	mainChr	6541791	6541147	-3	-	645	putative two-component system response regulator	- none -	non-core
fig|93944.5.peg.6951	CDS	mainChr	7488144	7488881	3	+	738	putative two-component system response regulator	- none -	non-core
fig|93944.5.peg.7367	CDS	mainChr	7973264	7973989	2	+	726	putative two-component system response regulator	- none -	non-core
fig|93944.5.peg.7375	CDS	mainChr	7983672	7984343	3	+	672	putative two-component system response regulator	- none -	non-core
fig|93944.5.peg.7414	CDS	mainChr	8048159	8047515	-2	-	645	putative two-component system response regulator	- none -	non-core
fig|93944.5.peg.7678	CDS	mainChr	8338499	8338218	-2	-	282	putative two-component system response regulator	- none -
fig|93944.5.peg.8687	CDS	mainChr	9431450	9430863	-2	-	588	putative two-component system response regulator	- none -
fig|93944.5.peg.9160	CDS	mainChr	9943998	9944594	3	+	597	putative two-component system response regulator	- none -
fig|93944.5.peg.9737	CDS	mainChr	10569264	10569947	3	+	684	putative two-component system response regulator	- none -
fig|93944.5.peg.10161	CDS	mainChr	11015728	11016351	1	+	624	putative two-component system response regulator	- none -
fig|93944.5.peg.10410	CDS	mainChr	11284449	11285123	3	+	675	putative two-component system response regulator	- none -
fig|93944.5.peg.10567	CDS	mainChr	11445203	11445871	2	+	669	putative two-component system response regulator	- none -
fig|93944.5.peg.145	CDS	mainChr	161710	160529	-1	-	1182	Putative two-component system sensor kinase	- none -
fig|93944.5.peg.205	CDS	mainChr	225641	224481	-2	-	1161	Putative two-component system sensor kinase	- none -
fig|93944.5.peg.747	CDS	mainChr	784608	785822	3	+	1215	putative two-component system sensor kinase	- none -
fig|93944.5.peg.1011	CDS	mainChr	1060789	1061913	1	+	1125	putative two-component system sensor kinase	- none -
fig|93944.5.peg.1678	CDS	mainChr	1709891	1711033	2	+	1143	putative two-component system sensor kinase	- none -
fig|93944.5.peg.1867	CDS	mainChr	1915671	1916948	3	+	1278	Putative two-component system sensor kinase	- none -
fig|93944.5.peg.2380	CDS	mainChr	2508508	2509770	1	+	1263	putative two-component system sensor kinase	- none -
fig|93944.5.peg.3993	CDS	mainChr	4252421	4253713	2	+	1293	Putative two-component system sensor kinase	- none -
fig|93944.5.peg.4495	CDS	mainChr	4803353	4801830	-2	-	1524	Putative two-component system sensor kinase	- none -
fig|93944.5.peg.4789	CDS	mainChr	5143000	5143773	1	+	774	putative two-component system sensor kinase	- none -	non-core
fig|93944.5.peg.4790	CDS	mainChr	5144036	5144356	2	+	321	putative two-component system sensor kinase	- none -	non-core
fig|93944.5.peg.5083	CDS	mainChr	5465427	5464300	-3	-	1128	Putative two-component system sensor kinase	- none -	non-core
fig|93944.5.peg.5251	CDS	mainChr	5658428	5657034	-2	-	1395	putative two-component system sensor kinase	- none -	non-core
fig|93944.5.peg.5601	CDS	mainChr	6038015	6036606	-2	-	1410	putative two-component system sensor kinase	- none -	non-core
fig|93944.5.peg.6072	CDS	mainChr	6542888	6541782	-2	-	1107	putative two-component system sensor kinase	- none -	non-core
fig|93944.5.peg.6388	CDS	mainChr	6879824	6881089	2	+	1266	Putative two-component system sensor kinase	- none -	non-core
fig|93944.5.peg.7415	CDS	mainChr	8049403	8048171	-1	-	1233	putative two-component system sensor kinase	- none -	non-core
fig|93944.5.peg.7821	CDS	mainChr	8490542	8491234	2	+	693	putative two-component system sensor kinase	- none -
fig|93944.5.peg.8688	CDS	mainChr	9432571	9431459	-1	-	1113	Putative two-component system sensor kinase	- none -
fig|93944.5.peg.9736	CDS	mainChr	10567550	10569271	2	+	1722	putative two-component system sensor kinase	- none -
fig|93944.5.peg.10067	CDS	mainChr	10917024	10918112	3	+	1089	Putative two-component system sensor kinase	- none -
fig|93944.5.peg.10348	CDS	mainChr	11213417	11212299	-2	-	1119	putative two-component system sensor kinase	- none -
fig|93944.5.peg.10797	CDS	mainChr	11708551	11709681	1	+	1131	putative two-component system sensor kinase	- none -
fig|93944.5.peg.776	CDS	mainChr	812984	813415	2	+	432	Redox-sensing transcriptional regulator QorR, putative	- none -
fig|93944.5.peg.5826	CDS	mainChr	6282842	6282441	-2	-	402	Redox-sensing transcriptional regulator QorR, putative	- none -	non-core
fig|93944.5.peg.594	CDS	mainChr	634426	634923	1	+	498	Redox-sensitive transcriptional activator SoxR	Oxidative stress
fig|93944.5.peg.5578	CDS	mainChr	6019598	6019143	-2	-	456	Redox-sensitive transcriptional activator SoxR	Oxidative stress	non-core
fig|93944.5.peg.1067	CDS	mainChr	1116745	1117422	1	+	678	Redox-sensitive transcriptional regulator (AT-rich DNA-binding protein)	Oxidative stress
fig|93944.5.peg.3428	CDS	mainChr	3647308	3650694	1	+	3387	regulator	- none -
fig|93944.5.peg.3818	CDS	mainChr	4074415	4073921	-1	-	495	regulator	- none -
fig|93944.5.peg.9142	CDS	mainChr	9927920	9928396	2	+	477	regulator	- none -
fig|93944.5.peg.9688	CDS	mainChr	10512309	10515710	3	+	3402	regulator	- none -
fig|93944.5.peg.4331	CDS	mainChr	4611833	4612924	2	+	1092	Regulator of polyketide synthase expression	- none -
fig|93944.5.peg.6983	CDS	mainChr	7529658	7531244	3	+	1587	Regulator of polyketide synthase expression	- none -	non-core
fig|93944.5.peg.8792	CDS	mainChr	9549588	9550757	3	+	1170	Regulator of polyketide synthase expression	- none -
fig|93944.5.peg.8865	CDS	mainChr	9628461	9629633	3	+	1173	Regulator of polyketide synthase expression	- none -
fig|93944.5.peg.9254	CDS	mainChr	10044735	10043722	-3	-	1014	Regulator of polyketide synthase expression	- none -
fig|93944.5.peg.9501	CDS	mainChr	10319476	10317800	-1	-	1677	Regulator of polyketide synthase expression	- none -
fig|93944.5.peg.9795	CDS	mainChr	10619348	10620862	2	+	1515	Regulator of polyketide synthase expression	- none -
fig|93944.5.peg.9977	CDS	mainChr	10813841	10812699	-2	-	1143	Regulator of polyketide synthase expression	- none -
fig|93944.5.peg.10404	CDS	mainChr	11276024	11277955	2	+	1932	Regulator of polyketide synthase expression	- none -
fig|93944.5.peg.9894	CDS	mainChr	10728452	10729345	2	+	894	regulator of sigma factor	- none -
fig|93944.5.peg.246	CDS	mainChr	267138	268502	3	+	1365	regulatory protein	- none -
fig|93944.5.peg.911	CDS	mainChr	950605	951933	1	+	1329	regulatory protein	- none -
fig|93944.5.peg.1201	CDS	mainChr	1254416	1254814	2	+	399	regulatory protein	- none -
fig|93944.5.peg.1240	CDS	mainChr	1290895	1288028	-1	-	2868	regulatory protein	- none -
fig|93944.5.peg.2158	CDS	mainChr	2228684	2228274	-2	-	411	regulatory protein	- none -
fig|93944.5.peg.2686	CDS	mainChr	2835269	2836987	2	+	1719	regulatory protein	- none -
fig|93944.5.peg.3059	CDS	mainChr	3245641	3244562	-1	-	1080	regulatory protein	- none -
fig|93944.5.peg.3197	CDS	mainChr	3400021	3401202	1	+	1182	regulatory protein	- none -
fig|93944.5.peg.3854	CDS	mainChr	4109829	4111052	3	+	1224	regulatory protein	- none -
fig|93944.5.peg.3855	CDS	mainChr	4111042	4111317	1	+	276	regulatory protein	- none -
fig|93944.5.peg.4043	CDS	mainChr	4303456	4304205	1	+	750	regulatory protein	- none -
fig|93944.5.peg.4407	CDS	mainChr	4691673	4689307	-3	-	2367	regulatory protein	- none -
fig|93944.5.peg.6167	CDS	mainChr	6631037	6633238	2	+	2202	regulatory protein	- none -	non-core
fig|93944.5.peg.7167	CDS	mainChr	7726358	7727635	2	+	1278	regulatory protein	- none -	non-core
fig|93944.5.peg.9320	CDS	mainChr	10118981	10116096	-2	-	2886	regulatory protein	- none -
fig|93944.5.peg.10613	CDS	mainChr	11513482	11513150	-1	-	333	regulatory protein	- none -
fig|93944.5.peg.10805	CDS	mainChr	11718650	11717454	-2	-	1197	regulatory protein	- none -
fig|93944.5.peg.6	CDS	mainChr	8795	7872	-2	-	924	Regulatory protein for C-P lyase	- none -
fig|93944.5.peg.2938	CDS	mainChr	3116994	3117470	3	+	477	Regulatory protein RecX	DNA repair system including RecA, MutS and a hypothetical protein; <br>RecA and RecX
fig|93944.5.peg.1212	CDS	mainChr	1263753	1263424	-3	-	330	regulatory protein, ArsR	- none -
fig|93944.5.peg.9859	CDS	mainChr	10686487	10687461	1	+	975	regulatory protein, ArsR	- none -
fig|93944.5.peg.2650	CDS	mainChr	2786470	2786000	-1	-	471	regulatory protein, AsnC/Lrp family	- none -
fig|93944.5.peg.3328	CDS	mainChr	3542740	3543774	1	+	1035	regulatory protein, LacI	- none -
fig|93944.5.peg.415	CDS	mainChr	455724	455512	-3	-	213	regulatory protein, LuxR	- none -
fig|93944.5.peg.2164	CDS	mainChr	2236891	2234363	-1	-	2529	regulatory protein, LuxR	- none -
fig|93944.5.peg.3213	CDS	mainChr	3418785	3415987	-3	-	2799	regulatory protein, LuxR	- none -
fig|93944.5.peg.3744	CDS	mainChr	3982716	3981811	-3	-	906	regulatory protein, LuxR	- none -
fig|93944.5.peg.7464	CDS	mainChr	8105780	8103603	-2	-	2178	regulatory protein, LuxR	- none -	non-core
fig|93944.5.peg.7466	CDS	mainChr	8108586	8105992	-3	-	2595	regulatory protein, LuxR	- none -	non-core
fig|93944.5.peg.7972	CDS	mainChr	8661498	8663369	3	+	1872	regulatory protein, LuxR	- none -
fig|93944.5.peg.8838	CDS	mainChr	9600999	9602921	3	+	1923	regulatory protein, LuxR	- none -
fig|93944.5.peg.10352	CDS	mainChr	11220929	11218053	-2	-	2877	regulatory protein, LuxR	- none -
fig|93944.5.peg.11039	CDS	pNon2 (scaffold00006)	36973	36380	-1	-	594	regulatory protein, LuxR	- none -
fig|93944.5.peg.11042	CDS	pNon2 (scaffold00006)	39428	40480	2	+	1053	regulatory protein, LuxR	- none -
fig|93944.5.peg.1679	CDS	mainChr	1711030	1711662	1	+	633	regulatory protein, LuxR:Response regulator receiver	- none -
fig|93944.5.peg.2098	CDS	mainChr	2168501	2171209	2	+	2709	regulatory protein, LuxR:Response regulator receiver	- none -
fig|93944.5.peg.3610	CDS	mainChr	3834911	3835561	2	+	651	regulatory protein, LuxR:Response regulator receiver	- none -
fig|93944.5.peg.6546	CDS	mainChr	7049179	7049820	1	+	642	regulatory protein, LuxR:Response regulator receiver	- none -	non-core
fig|93944.5.peg.9584	CDS	mainChr	10412687	10413403	2	+	717	regulatory protein, LuxR:Response regulator receiver	- none -
fig|93944.5.peg.2114	CDS	mainChr	2186185	2185679	-1	-	507	regulatory protein, MarR	- none -
fig|93944.5.peg.2516	CDS	mainChr	2645040	2645321	3	+	282	regulatory protein, MarR	- none -
fig|93944.5.peg.2791	CDS	mainChr	2948145	2948600	3	+	456	regulatory protein, MarR	- none -
fig|93944.5.peg.5985	CDS	mainChr	6454973	6454485	-2	-	489	regulatory protein, MarR	- none -	non-core
fig|93944.5.peg.1478	CDS	mainChr	1523406	1523822	3	+	417	regulatory protein, MerR	- none -
fig|93944.5.peg.4655	CDS	mainChr	4993334	4992705	-2	-	630	Regulatory protein, MerR	- none -	non-core
fig|93944.5.peg.6328	CDS	mainChr	6797672	6796890	-2	-	783	regulatory protein, MerR	- none -	non-core
fig|93944.5.peg.8262	CDS	mainChr	8970275	8971063	2	+	789	regulatory protein, MerR	- none -
fig|93944.5.peg.9875	CDS	mainChr	10706804	10706445	-2	-	360	regulatory protein, MerR	- none -
fig|93944.5.peg.2520	CDS	mainChr	2647688	2648473	2	+	786	regulatory protein, TetR	- none -
fig|93944.5.peg.4429	CDS	mainChr	4721794	4722414	1	+	621	regulatory protein, TetR	- none -
fig|93944.5.peg.8768	CDS	mainChr	9522003	9522545	3	+	543	regulatory protein, TetR	- none -
fig|93944.5.peg.10333	CDS	mainChr	11200848	11201465	3	+	618	regulatory protein, TetR	- none -
fig|93944.5.peg.5485	CDS	mainChr	5912608	5913000	1	+	393	regulatory system-9	- none -	non-core
fig|93944.5.peg.4229	CDS	mainChr	4500148	4500711	1	+	564	response regulator	- none -
fig|93944.5.peg.4779	CDS	mainChr	5132466	5131783	-3	-	684	Response regulator CitB of citrate metabolism	Citrate Utilization System (CitAB, CitH, and tctABC)	non-core
fig|93944.5.peg.9991	CDS	mainChr	10829458	10828802	-1	-	657	Response regulator CitB of citrate metabolism	Citrate Utilization System (CitAB, CitH, and tctABC)
fig|93944.5.peg.2660	CDS	mainChr	2800076	2800735	2	+	660	response regulator of two-component system	- none -
fig|93944.5.peg.4893	CDS	mainChr	5261548	5260850	-1	-	699	response regulator of two-component system	- none -	non-core
fig|93944.5.peg.2201	CDS	mainChr	2303058	2303444	3	+	387	Response regulator receiver	- none -
fig|93944.5.peg.4618	CDS	mainChr	4948225	4947551	-1	-	675	response regulator receiver	- none -
fig|93944.5.peg.8420	CDS	mainChr	9147430	9150726	1	+	3297	response regulator receiver domain/DnaJ domain protein	- none -
fig|93944.5.peg.3040	CDS	mainChr	3224705	3224040	-2	-	666	response regulator, two-component system	- none -
fig|93944.5.peg.1894	CDS	mainChr	1943077	1943700	1	+	624	response regulatory protein	- none -
fig|93944.5.peg.311	CDS	mainChr	345530	346030	2	+	501	RNA polymerase ECF sigma factor	- none -
fig|93944.5.peg.839	CDS	mainChr	876014	875421	-2	-	594	RNA polymerase ECF sigma factor	- none -
fig|93944.5.peg.5378	CDS	mainChr	5794798	5795301	1	+	504	RNA polymerase ECF sigma factor	- none -	non-core
fig|93944.5.peg.6445	CDS	mainChr	6948041	6948526	2	+	486	RNA polymerase ECF sigma factor	- none -	non-core
fig|93944.5.peg.9034	CDS	mainChr	9812625	9813092	3	+	468	RNA polymerase ECF sigma factor	- none -
fig|93944.5.peg.320	CDS	mainChr	354053	353544	-2	-	510	RNA polymerase ECF-subfamily sigma factor	- none -
fig|93944.5.peg.966	CDS	mainChr	1014243	1014794	3	+	552	RNA polymerase ECF-subfamily sigma factor	- none -
fig|93944.5.peg.1059	CDS	mainChr	1110781	1111359	1	+	579	RNA polymerase ECF-subfamily sigma factor	- none -
fig|93944.5.peg.1506	CDS	mainChr	1544380	1543829	-1	-	552	RNA polymerase ECF-subfamily sigma factor	- none -
fig|93944.5.peg.2160	CDS	mainChr	2230293	2229781	-3	-	513	RNA polymerase ECF-subfamily sigma factor	- none -
fig|93944.5.peg.2984	CDS	mainChr	3166622	3167218	2	+	597	RNA polymerase ECF-subfamily sigma factor	- none -
fig|93944.5.peg.3065	CDS	mainChr	3250555	3251145	1	+	591	RNA polymerase ECF-subfamily sigma factor	- none -
fig|93944.5.peg.4625	CDS	mainChr	4953664	4954254	1	+	591	RNA polymerase ECF-subfamily sigma factor	- none -	non-core
fig|93944.5.peg.4786	CDS	mainChr	5141128	5140577	-1	-	552	RNA polymerase ECF-subfamily sigma factor	- none -	non-core
fig|93944.5.peg.5470	CDS	mainChr	5895709	5895119	-1	-	591	RNA polymerase ECF-subfamily sigma factor	- none -	non-core
fig|93944.5.peg.5519	CDS	mainChr	5939291	5939536	2	+	246	RNA polymerase ECF-subfamily sigma factor	- none -	non-core
fig|93944.5.peg.6208	CDS	mainChr	6673679	6673089	-2	-	591	RNA polymerase ECF-subfamily sigma factor	- none -	non-core
fig|93944.5.peg.8150	CDS	mainChr	8842864	8842334	-1	-	531	RNA polymerase ECF-subfamily sigma factor	- none -
fig|93944.5.peg.8184	CDS	mainChr	8872968	8872378	-3	-	591	RNA polymerase ECF-subfamily sigma factor	- none -
fig|93944.5.peg.8412	CDS	mainChr	9136908	9136321	-3	-	588	RNA polymerase ECF-subfamily sigma factor	- none -
fig|93944.5.peg.10436	CDS	mainChr	11310285	11310830	3	+	546	RNA polymerase ECF-subfamily sigma factor	- none -
fig|93944.5.peg.10691	CDS	mainChr	11600344	11600853	1	+	510	RNA polymerase ECF-subfamily sigma factor	- none -
fig|93944.5.peg.5054	CDS	mainChr	5432258	5430897	-2	-	1362	RNA polymerase principal sigma factor HrdC	Transcription initiation, bacterial sigma factors	non-core
fig|93944.5.peg.6647	CDS	mainChr	7148845	7147946	-1	-	900	RNA polymerase principal sigma factor HrdC	Transcription initiation, bacterial sigma factors	non-core
fig|93944.5.peg.9671	CDS	mainChr	10498267	10497374	-1	-	894	RNA polymerase principal sigma factor HrdC	Transcription initiation, bacterial sigma factors
fig|93944.5.peg.1750	CDS	mainChr	1793902	1794831	1	+	930	RNA polymerase sigma factor	- none -
fig|93944.5.peg.3888	CDS	mainChr	4145736	4146818	3	+	1083	RNA polymerase sigma factor	- none -
fig|93944.5.peg.4340	CDS	mainChr	4619864	4620634	2	+	771	RNA polymerase sigma factor	- none -
fig|93944.5.peg.7359	CDS	mainChr	7961218	7961991	1	+	774	RNA polymerase sigma factor	- none -	non-core
fig|93944.5.peg.10172	CDS	mainChr	11025878	11025282	-2	-	597	RNA polymerase sigma factor	- none -
fig|93944.5.peg.907	CDS	mainChr	943672	944610	1	+	939	RNA polymerase sigma factor RpoD	CBSS-349161.4.peg.2417; <br>Macromolecular synthesis operon; <br>Sigma-B stress response cluster 1; <br>Transcription initiation, bacterial sigma factors
fig|93944.5.peg.3144	CDS	mainChr	3332896	3334032	1	+	1137	RNA polymerase sigma factor RpoD	CBSS-349161.4.peg.2417; <br>Macromolecular synthesis operon; <br>Sigma-B stress response cluster 1; <br>Transcription initiation, bacterial sigma factors
fig|93944.5.peg.5631	CDS	mainChr	6066738	6067664	3	+	927	RNA polymerase sigma factor RpoD	CBSS-349161.4.peg.2417; <br>Macromolecular synthesis operon; <br>Sigma-B stress response cluster 1; <br>Transcription initiation, bacterial sigma factors	non-core
fig|93944.5.peg.6961	CDS	mainChr	7502043	7501063	-3	-	981	RNA polymerase sigma factor RpoD	CBSS-349161.4.peg.2417; <br>Macromolecular synthesis operon; <br>Sigma-B stress response cluster 1; <br>Transcription initiation, bacterial sigma factors	non-core
fig|93944.5.peg.8899	CDS	mainChr	9670675	9669164	-1	-	1512	RNA polymerase sigma factor RpoD	CBSS-349161.4.peg.2417; <br>Macromolecular synthesis operon; <br>Sigma-B stress response cluster 1; <br>Transcription initiation, bacterial sigma factors
fig|93944.5.peg.3453	CDS	mainChr	3676313	3676942	2	+	630	RNA polymerase sigma factor RpoE	Transcription initiation, bacterial sigma factors
fig|93944.5.peg.2503	CDS	mainChr	2631422	2632363	2	+	942	RNA polymerase sigma factor SigB	Sigma-B stress response cluster 1; <br>SigmaB stress responce regulation; <br>Transcription initiation, bacterial sigma factors
fig|93944.5.peg.9457	CDS	mainChr	10278518	10279330	2	+	813	RNA polymerase sigma factor SigB	Sigma-B stress response cluster 1; <br>SigmaB stress responce regulation; <br>Transcription initiation, bacterial sigma factors
fig|93944.5.peg.10153	CDS	mainChr	11008183	11008962	1	+	780	RNA polymerase sigma factor SigB	Sigma-B stress response cluster 1; <br>SigmaB stress responce regulation; <br>Transcription initiation, bacterial sigma factors
fig|93944.5.peg.1211	CDS	mainChr	1262844	1263413	3	+	570	RNA polymerase sigma factor SigZ	Transcription initiation, bacterial sigma factors
fig|93944.5.peg.1517	CDS	mainChr	1554893	1555432	2	+	540	RNA polymerase sigma-54 factor RpoN	Transcription initiation, bacterial sigma factors
fig|93944.5.peg.1917	CDS	mainChr	1967150	1967596	2	+	447	RNA polymerase sigma-54 factor RpoN	Transcription initiation, bacterial sigma factors
fig|93944.5.peg.3733	CDS	mainChr	3972758	3973189	2	+	432	RNA polymerase sigma-54 factor RpoN	Transcription initiation, bacterial sigma factors
fig|93944.5.peg.621	CDS	mainChr	662826	663461	3	+	636	RNA polymerase sigma-70 factor	CBSS-313593.3.peg.2729; <br>Transcription initiation, bacterial sigma factors
fig|93944.5.peg.1615	CDS	mainChr	1639736	1640257	2	+	522	RNA polymerase sigma-70 factor	CBSS-313593.3.peg.2729; <br>Transcription initiation, bacterial sigma factors
fig|93944.5.peg.2709	CDS	mainChr	2864929	2865885	1	+	957	RNA polymerase sigma-70 factor	CBSS-313593.3.peg.2729; <br>Transcription initiation, bacterial sigma factors
fig|93944.5.peg.2763	CDS	mainChr	2923879	2923019	-1	-	861	RNA polymerase sigma-70 factor	CBSS-313593.3.peg.2729; <br>Transcription initiation, bacterial sigma factors
fig|93944.5.peg.3654	CDS	mainChr	3885535	3884612	-1	-	924	RNA polymerase sigma-70 factor	CBSS-313593.3.peg.2729; <br>Transcription initiation, bacterial sigma factors
fig|93944.5.peg.3824	CDS	mainChr	4077934	4078194	1	+	261	RNA polymerase sigma-70 factor	CBSS-313593.3.peg.2729; <br>Transcription initiation, bacterial sigma factors
fig|93944.5.peg.6409	CDS	mainChr	6913259	6914305	2	+	1047	RNA polymerase sigma-70 factor	CBSS-313593.3.peg.2729; <br>Transcription initiation, bacterial sigma factors	non-core
fig|93944.5.peg.6824	CDS	mainChr	7351088	7351612	2	+	525	RNA polymerase sigma-70 factor	CBSS-313593.3.peg.2729; <br>Transcription initiation, bacterial sigma factors	non-core
fig|93944.5.peg.7137	CDS	mainChr	7694725	7693793	-1	-	933	RNA polymerase sigma-70 factor	CBSS-313593.3.peg.2729; <br>Transcription initiation, bacterial sigma factors	non-core
fig|93944.5.peg.7209	CDS	mainChr	7773949	7773080	-1	-	870	RNA polymerase sigma-70 factor	CBSS-313593.3.peg.2729; <br>Transcription initiation, bacterial sigma factors	non-core
fig|93944.5.peg.8600	CDS	mainChr	9341580	9341029	-3	-	552	RNA polymerase sigma-70 factor	CBSS-313593.3.peg.2729; <br>Transcription initiation, bacterial sigma factors
fig|93944.5.peg.9895	CDS	mainChr	10729926	10729342	-3	-	585	RNA polymerase sigma-70 factor	CBSS-313593.3.peg.2729; <br>Transcription initiation, bacterial sigma factors
fig|93944.5.peg.10091	CDS	mainChr	10939610	10940599	2	+	990	RNA polymerase sigma-70 factor	CBSS-313593.3.peg.2729; <br>Transcription initiation, bacterial sigma factors
fig|93944.5.peg.10275	CDS	mainChr	11138201	11137605	-2	-	597	RNA polymerase sigma-70 factor	CBSS-313593.3.peg.2729; <br>Transcription initiation, bacterial sigma factors
fig|93944.5.peg.528	CDS	mainChr	575477	576028	2	+	552	RNA polymerase sigma-70 factor, ECF subfamily	- none -
fig|93944.5.peg.1361	CDS	mainChr	1414168	1414692	1	+	525	RNA polymerase sigma-70 factor, ECF subfamily	- none -
fig|93944.5.peg.1376	CDS	mainChr	1430277	1430834	3	+	558	RNA polymerase sigma-70 factor, ECF subfamily	- none -
fig|93944.5.peg.3392	CDS	mainChr	3610037	3611293	2	+	1257	RNA polymerase sigma-70 factor, ECF subfamily	- none -
fig|93944.5.peg.4531	CDS	mainChr	4840461	4839211	-3	-	1251	RNA polymerase sigma-70 factor, ECF subfamily	- none -
fig|93944.5.peg.5141	CDS	mainChr	5526468	5527676	3	+	1209	RNA polymerase sigma-70 factor, ECF subfamily	- none -	non-core
fig|93944.5.peg.5503	CDS	mainChr	5925844	5927049	1	+	1206	RNA polymerase sigma-70 factor, ECF subfamily	- none -	non-core
fig|93944.5.peg.5518	CDS	mainChr	5939078	5939290	2	+	213	RNA polymerase sigma-70 factor, ECF subfamily	- none -	non-core
fig|93944.5.peg.6858	CDS	mainChr	7381892	7383178	2	+	1287	RNA polymerase sigma-70 factor, ECF subfamily	- none -	non-core
fig|93944.5.peg.7900	CDS	mainChr	8584371	8583364	-3	-	1008	RNA polymerase sigma-70 factor, ECF subfamily	- none -
fig|93944.5.peg.8582	CDS	mainChr	9323944	9324492	1	+	549	RNA polymerase sigma-70 factor, ECF subfamily	- none -
fig|93944.5.peg.9448	CDS	mainChr	10269863	10271182	2	+	1320	RNA polymerase sigma-70 factor, ECF subfamily	- none -
fig|93944.5.peg.10530	CDS	mainChr	11410439	11409186	-2	-	1254	RNA polymerase sigma-70 factor, ECF subfamily	- none -
fig|93944.5.peg.5791	CDS	mainChr	6251394	6251816	3	+	423	RNA polymerase sigma-70 factor( EC:2.7.7.6 )	- none -	non-core
fig|93944.5.peg.1198	CDS	mainChr	1252096	1253103	1	+	1008	RNA polymerase, sigma-24 subunit, ECF subfamily	- none -
fig|93944.5.peg.5842	CDS	mainChr	6299261	6299755	2	+	495	RNA polymerase, sigma-24 subunit, ECF subfamily	- none -	non-core
fig|93944.5.peg.6555	CDS	mainChr	7057177	7058061	1	+	885	RNA polymerase, sigma-24 subunit, ECF subfamily	- none -	non-core
fig|93944.5.peg.9661	CDS	mainChr	10485574	10488081	1	+	2508	Transcription accessory protein (S1 RNA-binding domain)	Cell division-ribosomal stress proteins cluster; <br>Transcription factors bacterial
fig|93944.5.peg.1751	CDS	mainChr	1794842	1795327	2	+	486	transcription activator, effector binding	- none -
fig|93944.5.peg.1524	CDS	mainChr	1560645	1561409	3	+	765	Transcription antitermination protein NusG	LSU ribosomal proteins cluster; <br>Transcription factors bacterial
fig|93944.5.peg.10424	CDS	mainChr	11298886	11298386	-1	-	501	Transcription elongation factor GreA	Transcription factors bacterial
fig|93944.5.peg.4635	CDS	mainChr	4965745	4964858	-1	-	888	Transcription regulator [contains diacylglycerol kinase catalytic domain]	- none -	non-core
fig|93944.5.peg.8354	CDS	mainChr	9069164	9068220	-2	-	945	Transcription regulator [contains diacylglycerol kinase catalytic domain]	- none -
fig|93944.5.peg.10155	CDS	mainChr	11009523	11010479	3	+	957	Transcription regulator [contains diacylglycerol kinase catalytic domain]	- none -
fig|93944.5.peg.4591	CDS	mainChr	4914237	4915145	3	+	909	Transcription regulator in CO-DH cluster	CBSS-314269.3.peg.1840; <br>CO Dehydrogenase; <br>Carbon monoxide oxidation
fig|93944.5.peg.914	CDS	mainChr	956361	955255	-3	-	1107	Transcription termination factor Rho	Transcription factors bacterial
fig|93944.5.peg.2379	CDS	mainChr	2506273	2508372	1	+	2100	Transcription termination factor Rho	Transcription factors bacterial
fig|93944.5.peg.2844	CDS	mainChr	3001675	3002679	1	+	1005	Transcription termination protein NusA	CBSS-350688.3.peg.1509; <br>NusA-TFII Cluster; <br>Transcription factors bacterial
fig|93944.5.peg.4127	CDS	mainChr	4384379	4384789	2	+	411	Transcription termination protein NusB	Riboflavin synthesis cluster; <br>Transcription factors bacterial
fig|93944.5.peg.10478	CDS	mainChr	11352566	11349057	-2	-	3510	Transcription-repair coupling factor	Cell division-ribosomal stress proteins cluster; <br>Transcription factors bacterial; <br>Transcription repair cluster
fig|93944.5.peg.563	CDS	mainChr	609443	610687	2	+	1245	transcriptional regulator	- none -
fig|93944.5.peg.678	CDS	mainChr	718786	718157	-1	-	630	transcriptional regulator	- none -
fig|93944.5.peg.687	CDS	mainChr	730974	727858	-3	-	3117	Transcriptional regulator	- none -
fig|93944.5.peg.824	CDS	mainChr	857805	859091	3	+	1287	Transcriptional regulator	- none -
fig|93944.5.peg.1618	CDS	mainChr	1641779	1640784	-2	-	996	transcriptional regulator	- none -
fig|93944.5.peg.1806	CDS	mainChr	1849027	1849596	1	+	570	transcriptional regulator	- none -
fig|93944.5.peg.2217	CDS	mainChr	2320491	2320078	-3	-	414	Transcriptional regulator	- none -
fig|93944.5.peg.2618	CDS	mainChr	2750582	2749125	-2	-	1458	transcriptional regulator	- none -
fig|93944.5.peg.2767	CDS	mainChr	2926646	2926026	-2	-	621	transcriptional regulator	- none -
fig|93944.5.peg.2959	CDS	mainChr	3139368	3138370	-3	-	999	transcriptional regulator	- none -
fig|93944.5.peg.3260	CDS	mainChr	3466917	3467531	3	+	615	Transcriptional regulator	- none -
fig|93944.5.peg.3263	CDS	mainChr	3468235	3469359	1	+	1125	Transcriptional regulator	- none -
fig|93944.5.peg.3360	CDS	mainChr	3577966	3578550	1	+	585	Transcriptional regulator	- none -
fig|93944.5.peg.3566	CDS	mainChr	3803740	3802040	-1	-	1701	transcriptional regulator	- none -
fig|93944.5.peg.4962	CDS	mainChr	5335565	5334921	-2	-	645	Transcriptional regulator	- none -	non-core
fig|93944.5.peg.5085	CDS	mainChr	5467232	5466192	-2	-	1041	transcriptional regulator	- none -	non-core
fig|93944.5.peg.5088	CDS	mainChr	5474617	5471804	-1	-	2814	Transcriptional regulator	- none -	non-core
fig|93944.5.peg.5930	CDS	mainChr	6396524	6397621	2	+	1098	Transcriptional regulator	- none -	non-core
fig|93944.5.peg.7218	CDS	mainChr	7781742	7782650	3	+	909	Transcriptional regulator	- none -	non-core
fig|93944.5.peg.7421	CDS	mainChr	8053221	8055077	3	+	1857	transcriptional regulator	- none -	non-core
fig|93944.5.peg.7662	CDS	mainChr	8321545	8321330	-1	-	216	transcriptional regulator	- none -
fig|93944.5.peg.8033	CDS	mainChr	8717174	8717668	2	+	495	Transcriptional regulator	- none -
fig|93944.5.peg.8079	CDS	mainChr	8767795	8768835	1	+	1041	transcriptional regulator	- none -
fig|93944.5.peg.8223	CDS	mainChr	8923183	8925612	1	+	2430	Transcriptional regulator	- none -
fig|93944.5.peg.8557	CDS	mainChr	9298354	9296744	-1	-	1611	transcriptional regulator	- none -
fig|93944.5.peg.9006	CDS	mainChr	9784691	9785212	2	+	522	transcriptional regulator	- none -
fig|93944.5.peg.10046	CDS	mainChr	10885152	10886333	3	+	1182	Transcriptional regulator	- none -
fig|93944.5.peg.10144	CDS	mainChr	11002006	11000648	-1	-	1359	transcriptional regulator	- none -
fig|93944.5.peg.2308	CDS	mainChr	2419347	2418352	-3	-	996	Transcriptional regulator AglR, LacI family	Periplasmic-Binding-Protein-Dependent Transport System for &#945;-Glucosides
fig|93944.5.peg.2130	CDS	mainChr	2201435	2200485	-2	-	951	Transcriptional regulator containing an amidase domain and an AraC-type DNA-binding HTH domain	- none -
fig|93944.5.peg.2136	CDS	mainChr	2207219	2206278	-2	-	942	Transcriptional regulator containing an amidase domain and an AraC-type DNA-binding HTH domain	- none -
fig|93944.5.peg.6253	CDS	mainChr	6714259	6713369	-1	-	891	Transcriptional regulator containing an amidase domain and an AraC-type DNA-binding HTH domain	- none -	non-core
fig|93944.5.peg.1192	CDS	mainChr	1240497	1239715	-3	-	783	Transcriptional regulator KorSA, GntR family	- none -
fig|93944.5.peg.856	CDS	mainChr	890648	890196	-2	-	453	transcriptional regulator marR family	- none -
fig|93944.5.peg.3441	CDS	mainChr	3664264	3665478	1	+	1215	Transcriptional regulator of rhamnose utilization, LacI family	- none -
fig|93944.5.peg.7671	CDS	mainChr	8332587	8331568	-3	-	1020	Transcriptional regulator of rhamnose utilization, LacI family	- none -
fig|93944.5.peg.7801	CDS	mainChr	8468292	8469293	3	+	1002	Transcriptional regulator of rhamnose utilization, LacI family	- none -
fig|93944.5.peg.10716	CDS	mainChr	11629038	11630072	3	+	1035	Transcriptional regulator of rhamnose utilization, LacI family	- none -
fig|93944.5.peg.2779	CDS	mainChr	2938697	2938221	-2	-	477	Transcriptional regulator of succinyl CoA synthetase operon	TCA Cycle
fig|93944.5.peg.2875	CDS	mainChr	3036936	3036469	-3	-	468	Transcriptional regulator of succinyl CoA synthetase operon	TCA Cycle
fig|93944.5.peg.9490	CDS	mainChr	10310202	10309486	-3	-	717	transcriptional regulator with cyclic nucleotide-binding domain	- none -
fig|93944.5.peg.970	CDS	mainChr	1017175	1017933	1	+	759	Transcriptional regulator, AraC family	- none -
fig|93944.5.peg.1258	CDS	mainChr	1307104	1308021	1	+	918	Transcriptional regulator, AraC family	- none -
fig|93944.5.peg.2000	CDS	mainChr	2058991	2059830	1	+	840	Transcriptional regulator, AraC family	- none -
fig|93944.5.peg.2026	CDS	mainChr	2086354	2087298	1	+	945	Transcriptional regulator, AraC family	- none -
fig|93944.5.peg.2105	CDS	mainChr	2178575	2177652	-2	-	924	Transcriptional regulator, AraC family	- none -
fig|93944.5.peg.2667	CDS	mainChr	2806738	2807670	1	+	933	Transcriptional regulator, AraC family	- none -
fig|93944.5.peg.3552	CDS	mainChr	3787794	3787093	-3	-	702	Transcriptional regulator, AraC family	- none -
fig|93944.5.peg.3617	CDS	mainChr	3841230	3842177	3	+	948	Transcriptional regulator, AraC family	- none -
fig|93944.5.peg.3705	CDS	mainChr	3943345	3942374	-1	-	972	Transcriptional regulator, AraC family	- none -
fig|93944.5.peg.3707	CDS	mainChr	3945537	3944551	-3	-	987	Transcriptional regulator, AraC family	- none -
fig|93944.5.peg.3941	CDS	mainChr	4202227	4201271	-1	-	957	Transcriptional regulator, AraC family	- none -
fig|93944.5.peg.4162	CDS	mainChr	4425902	4425060	-2	-	843	Transcriptional regulator, AraC family	- none -
fig|93944.5.peg.4176	CDS	mainChr	4446148	4445264	-1	-	885	Transcriptional regulator, AraC family	- none -
fig|93944.5.peg.4328	CDS	mainChr	4609086	4608115	-3	-	972	Transcriptional regulator, AraC family	- none -
fig|93944.5.peg.5108	CDS	mainChr	5491100	5492068	2	+	969	Transcriptional regulator, AraC family	- none -	non-core
fig|93944.5.peg.5262	CDS	mainChr	5666830	5667294	1	+	465	Transcriptional regulator, AraC family	- none -	non-core
fig|93944.5.peg.5377	CDS	mainChr	5794364	5793570	-2	-	795	transcriptional regulator, AraC family	- none -	non-core
fig|93944.5.peg.5881	CDS	mainChr	6341971	6341105	-1	-	867	Transcriptional regulator, AraC family	- none -	non-core
fig|93944.5.peg.6037	CDS	mainChr	6507503	6506529	-2	-	975	transcriptional regulator, AraC family	- none -	non-core
fig|93944.5.peg.6056	CDS	mainChr	6527934	6527008	-3	-	927	Transcriptional regulator, AraC family	- none -	non-core
fig|93944.5.peg.6299	CDS	mainChr	6758002	6758661	1	+	660	transcriptional regulator, AraC family	- none -	non-core
fig|93944.5.peg.6363	CDS	mainChr	6837458	6836682	-2	-	777	Transcriptional regulator, AraC family	- none -	non-core
fig|93944.5.peg.6395	CDS	mainChr	6898083	6898940	3	+	858	Transcriptional regulator, AraC family	- none -	non-core
fig|93944.5.peg.6504	CDS	mainChr	7007621	7008601	2	+	981	transcriptional regulator, AraC family	- none -	non-core
fig|93944.5.peg.6750	CDS	mainChr	7277900	7278931	2	+	1032	transcriptional regulator, AraC family	- none -	non-core
fig|93944.5.peg.7054	CDS	mainChr	7607676	7606720	-3	-	957	Transcriptional regulator, AraC family	- none -	non-core
fig|93944.5.peg.7265	CDS	mainChr	7851132	7852085	3	+	954	transcriptional regulator, AraC family	- none -	non-core
fig|93944.5.peg.8039	CDS	mainChr	8721850	8720951	-1	-	900	Transcriptional regulator, AraC family	- none -
fig|93944.5.peg.8133	CDS	mainChr	8824010	8824948	2	+	939	Transcriptional regulator, AraC family	- none -
fig|93944.5.peg.8143	CDS	mainChr	8833589	8833999	2	+	411	Transcriptional regulator, AraC family	- none -
fig|93944.5.peg.8977	CDS	mainChr	9748697	9749641	2	+	945	Transcriptional regulator, AraC family	- none -
fig|93944.5.peg.9007	CDS	mainChr	9785771	9785319	-2	-	453	transcriptional regulator, AraC family	- none -
fig|93944.5.peg.9028	CDS	mainChr	9807407	9808381	2	+	975	Transcriptional regulator, AraC family	- none -
fig|93944.5.peg.9045	CDS	mainChr	9821239	9822210	1	+	972	Transcriptional regulator, AraC family	- none -
fig|93944.5.peg.9146	CDS	mainChr	9930277	9930720	1	+	444	Transcriptional regulator, AraC family	- none -
fig|93944.5.peg.9329	CDS	mainChr	10130049	10129645	-3	-	405	Transcriptional regulator, AraC family	- none -
fig|93944.5.peg.10662	CDS	mainChr	11571201	11570215	-3	-	987	Transcriptional regulator, AraC family	- none -
fig|93944.5.peg.485	CDS	mainChr	533104	533436	1	+	333	Transcriptional regulator, ArsR family	CBSS-1085.1.peg.1363
fig|93944.5.peg.514	CDS	mainChr	558105	558437	3	+	333	transcriptional regulator, ArsR family	- none -
fig|93944.5.peg.673	CDS	mainChr	714407	714799	2	+	393	Transcriptional regulator, ArsR family	CBSS-1085.1.peg.1363
fig|93944.5.peg.1251	CDS	mainChr	1302193	1301861	-1	-	333	Transcriptional regulator, ArsR family	CBSS-1085.1.peg.1363
fig|93944.5.peg.1807	CDS	mainChr	1850545	1849754	-1	-	792	Transcriptional regulator, ArsR family	CBSS-1085.1.peg.1363
fig|93944.5.peg.2056	CDS	mainChr	2130386	2130976	2	+	591	Transcriptional regulator, ArsR family	CBSS-1085.1.peg.1363
fig|93944.5.peg.2128	CDS	mainChr	2198999	2198436	-2	-	564	Transcriptional regulator, ArsR family	CBSS-1085.1.peg.1363
fig|93944.5.peg.2589	CDS	mainChr	2720762	2721388	2	+	627	transcriptional regulator, ArsR family	- none -
fig|93944.5.peg.2724	CDS	mainChr	2881440	2880799	-3	-	642	Transcriptional regulator, ArsR family	CBSS-1085.1.peg.1363
fig|93944.5.peg.3896	CDS	mainChr	4151167	4150718	-1	-	450	Transcriptional regulator, ArsR family	CBSS-1085.1.peg.1363
fig|93944.5.peg.3901	CDS	mainChr	4157789	4158763	2	+	975	Transcriptional regulator, ArsR family	- none -
fig|93944.5.peg.4326	CDS	mainChr	4606293	4606877	3	+	585	Transcriptional regulator, ArsR family	CBSS-1085.1.peg.1363
fig|93944.5.peg.4515	CDS	mainChr	4822023	4822367	3	+	345	Transcriptional regulator, ArsR family	CBSS-1085.1.peg.1363
fig|93944.5.peg.5284	CDS	mainChr	5683822	5683478	-1	-	345	Transcriptional regulator, ArsR family	CBSS-1085.1.peg.1363	non-core
fig|93944.5.peg.6006	CDS	mainChr	6475787	6475473	-2	-	315	Transcriptional regulator, ArsR family	CBSS-1085.1.peg.1363	non-core
fig|93944.5.peg.6114	CDS	mainChr	6580982	6580629	-2	-	354	Transcriptional regulator, ArsR family	CBSS-1085.1.peg.1363	non-core
fig|93944.5.peg.6243	CDS	mainChr	6706469	6706119	-2	-	351	Transcriptional regulator, ArsR family	CBSS-1085.1.peg.1363	non-core
fig|93944.5.peg.6430	CDS	mainChr	6937928	6937587	-2	-	342	transcriptional regulator, ArsR family	- none -	non-core
fig|93944.5.peg.6439	CDS	mainChr	6944005	6943637	-1	-	369	Transcriptional regulator, ArsR family	CBSS-1085.1.peg.1363	non-core
fig|93944.5.peg.6457	CDS	mainChr	6961041	6960586	-3	-	456	Transcriptional regulator, ArsR family	CBSS-1085.1.peg.1363	non-core
fig|93944.5.peg.7036	CDS	mainChr	7587143	7587982	2	+	840	transcriptional regulator, ArsR family	- none -	non-core
fig|93944.5.peg.7085	CDS	mainChr	7636181	7635609	-2	-	573	Transcriptional regulator, ArsR family	CBSS-1085.1.peg.1363	non-core
fig|93944.5.peg.7966	CDS	mainChr	8654870	8654163	-2	-	708	Transcriptional regulator, ArsR family	CBSS-1085.1.peg.1363
fig|93944.5.peg.8718	CDS	mainChr	9465936	9466454	3	+	519	transcriptional regulator, ArsR family	- none -
fig|93944.5.peg.10090	CDS	mainChr	10939505	10939167	-2	-	339	Transcriptional regulator, ArsR family	CBSS-1085.1.peg.1363
fig|93944.5.peg.10107	CDS	mainChr	10957631	10957050	-2	-	582	Transcriptional regulator, ArsR family	CBSS-1085.1.peg.1363
fig|93944.5.peg.10127	CDS	mainChr	10978575	10978009	-3	-	567	Transcriptional regulator, ArsR family	CBSS-1085.1.peg.1363
fig|93944.5.peg.734	CDS	mainChr	774381	774833	3	+	453	Transcriptional regulator, AsnC family	- none -
fig|93944.5.peg.1510	CDS	mainChr	1547383	1546922	-1	-	462	Transcriptional regulator, AsnC family	- none -
fig|93944.5.peg.1774	CDS	mainChr	1823104	1823586	1	+	483	Transcriptional regulator, AsnC family	- none -
fig|93944.5.peg.2622	CDS	mainChr	2754186	2753692	-3	-	495	Transcriptional regulator, AsnC family	- none -
fig|93944.5.peg.2671	CDS	mainChr	2818870	2819328	1	+	459	Transcriptional regulator, AsnC family	- none -
fig|93944.5.peg.3069	CDS	mainChr	3254930	3254451	-2	-	480	Transcriptional regulator, AsnC family	- none -
fig|93944.5.peg.3202	CDS	mainChr	3406506	3406979	3	+	474	Transcriptional regulator, AsnC family	- none -
fig|93944.5.peg.3985	CDS	mainChr	4243021	4242734	-1	-	288	Transcriptional regulator, AsnC family	- none -
fig|93944.5.peg.5066	CDS	mainChr	5446356	5446844	3	+	489	Transcriptional regulator, AsnC family	- none -	non-core
fig|93944.5.peg.5648	CDS	mainChr	6083450	6082800	-2	-	651	Transcriptional regulator, AsnC family	- none -	non-core
fig|93944.5.peg.6736	CDS	mainChr	7264558	7265013	1	+	456	Transcriptional regulator, AsnC family	- none -	non-core
fig|93944.5.peg.9918	CDS	mainChr	10755840	10756073	3	+	234	Transcriptional regulator, AsnC family	- none -
fig|93944.5.peg.10432	CDS	mainChr	11307061	11306582	-1	-	480	Transcriptional regulator, AsnC family	- none -
fig|93944.5.peg.10536	CDS	mainChr	11414688	11415188	3	+	501	Transcriptional regulator, AsnC family	- none -
fig|93944.5.peg.3210	CDS	mainChr	3414249	3413494	-3	-	756	Transcriptional regulator, Cro/CI family	- none -
fig|93944.5.peg.4122	CDS	mainChr	4380385	4380176	-1	-	210	Transcriptional regulator, Cro/CI family	- none -
fig|93944.5.peg.25	CDS	mainChr	25557	26189	3	+	633	transcriptional regulator, Crp/Fnr family	Oxidative stress
fig|93944.5.peg.941	CDS	mainChr	984874	985893	1	+	1020	Transcriptional regulator, DeoR family	- none -
fig|93944.5.peg.1957	CDS	mainChr	2012891	2011914	-2	-	978	Transcriptional regulator, DeoR family	- none -
fig|93944.5.peg.4663	CDS	mainChr	5001169	5001396	1	+	228	Transcriptional regulator, DeoR family	- none -	non-core
fig|93944.5.peg.4718	CDS	mainChr	5061215	5060226	-2	-	990	Transcriptional regulator, DeoR family	- none -	non-core
fig|93944.5.peg.4727	CDS	mainChr	5067000	5067977	3	+	978	Transcriptional regulator, DeoR family	- none -	non-core
fig|93944.5.peg.5018	CDS	mainChr	5390463	5389519	-3	-	945	Transcriptional regulator, DeoR family	- none -	non-core
fig|93944.5.peg.5270	CDS	mainChr	5673016	5674026	1	+	1011	Transcriptional regulator, DeoR family	- none -	non-core
fig|93944.5.peg.5279	CDS	mainChr	5680743	5679775	-3	-	969	Transcriptional regulator, DeoR family	- none -	non-core
fig|93944.5.peg.6153	CDS	mainChr	6614436	6615416	3	+	981	Transcriptional regulator, DeoR family	- none -	non-core
fig|93944.5.peg.6216	CDS	mainChr	6683341	6682391	-1	-	951	Transcriptional regulator, DeoR family	- none -	non-core
fig|93944.5.peg.6452	CDS	mainChr	6956895	6957875	3	+	981	Transcriptional regulator, DeoR family	- none -	non-core
fig|93944.5.peg.8758	CDS	mainChr	9512026	9511070	-1	-	957	Transcriptional regulator, DeoR family	- none -
fig|93944.5.peg.8763	CDS	mainChr	9515710	9516849	1	+	1140	Transcriptional regulator, DeoR family	- none -
fig|93944.5.peg.8860	CDS	mainChr	9625069	9624344	-1	-	726	Transcriptional regulator, DeoR family	- none -
fig|93944.5.peg.9097	CDS	mainChr	9870255	9871265	3	+	1011	Transcriptional regulator, DeoR family	- none -
fig|93944.5.peg.5280	CDS	mainChr	5680797	5681540	3	+	744	Transcriptional regulator, DeoR family precursor	- none -	non-core
fig|93944.5.peg.5970	CDS	mainChr	6440720	6439941	-2	-	780	transcriptional regulator, DeoR family, putative	- none -	non-core
fig|93944.5.peg.730	CDS	mainChr	772053	771619	-3	-	435	Transcriptional regulator, FUR family	Oxidative stress
fig|93944.5.peg.1397	CDS	mainChr	1450214	1450627	2	+	414	Transcriptional regulator, FUR family	Oxidative stress
fig|93944.5.peg.6972	CDS	mainChr	7513902	7514264	3	+	363	Transcriptional regulator, FUR family	Oxidative stress	non-core
fig|93944.5.peg.136	CDS	mainChr	151625	152356	2	+	732	Transcriptional regulator, GntR family	- none -
fig|93944.5.peg.150	CDS	mainChr	164887	165249	1	+	363	Transcriptional regulator, GntR family	- none -
fig|93944.5.peg.266	CDS	mainChr	289028	289690	2	+	663	Transcriptional regulator, GntR family	- none -
fig|93944.5.peg.381	CDS	mainChr	422780	423409	2	+	630	Transcriptional regulator, GntR family	- none -
fig|93944.5.peg.460	CDS	mainChr	502865	502215	-2	-	651	Transcriptional regulator, GntR family	- none -
fig|93944.5.peg.584	CDS	mainChr	626073	626747	3	+	675	Transcriptional regulator, GntR family	- none -
fig|93944.5.peg.656	CDS	mainChr	700250	700933	2	+	684	Transcriptional regulator, GntR family	- none -
fig|93944.5.peg.937	CDS	mainChr	981306	980707	-3	-	600	Transcriptional regulator, GntR family	- none -
fig|93944.5.peg.1127	CDS	mainChr	1175810	1176454	2	+	645	Transcriptional regulator, GntR family	- none -
fig|93944.5.peg.1302	CDS	mainChr	1351415	1350675	-2	-	741	Transcriptional regulator, GntR family	- none -
fig|93944.5.peg.1502	CDS	mainChr	1541054	1541599	2	+	546	Transcriptional regulator, GntR family	- none -
fig|93944.5.peg.1589	CDS	mainChr	1615135	1614611	-1	-	525	Transcriptional regulator, GntR family	- none -
fig|93944.5.peg.2119	CDS	mainChr	2189556	2189164	-3	-	393	Transcriptional regulator, GntR family	- none -
fig|93944.5.peg.2819	CDS	mainChr	2973050	2973787	2	+	738	Transcriptional regulator, GntR family	- none -
fig|93944.5.peg.2877	CDS	mainChr	3041356	3040640	-1	-	717	Transcriptional regulator, GntR family	- none -
fig|93944.5.peg.2929	CDS	mainChr	3104617	3103949	-1	-	669	Transcriptional regulator, GntR family	- none -
fig|93944.5.peg.3247	CDS	mainChr	3453314	3453030	-2	-	285	Transcriptional regulator, GntR family	- none -
fig|93944.5.peg.3248	CDS	mainChr	3453493	3453281	-1	-	213	Transcriptional regulator, GntR family	- none -
fig|93944.5.peg.3271	CDS	mainChr	3475613	3474972	-2	-	642	Transcriptional regulator, GntR family	- none -
fig|93944.5.peg.3299	CDS	mainChr	3511897	3511094	-1	-	804	Transcriptional regulator, GntR family	- none -
fig|93944.5.peg.3365	CDS	mainChr	3583444	3584058	1	+	615	Transcriptional regulator, GntR family	- none -
fig|93944.5.peg.3425	CDS	mainChr	3645987	3645328	-3	-	660	Transcriptional regulator, GntR family	- none -
fig|93944.5.peg.3607	CDS	mainChr	3831455	3832063	2	+	609	Transcriptional regulator, GntR family	- none -
fig|93944.5.peg.3662	CDS	mainChr	3891855	3891166	-3	-	690	Transcriptional regulator, GntR family	- none -
fig|93944.5.peg.3686	CDS	mainChr	3917773	3917030	-1	-	744	Transcriptional regulator, GntR family	- none -
fig|93944.5.peg.3950	CDS	mainChr	4211223	4211570	3	+	348	Transcriptional regulator, GntR family	- none -
fig|93944.5.peg.4580	CDS	mainChr	4900452	4901171	3	+	720	Transcriptional regulator, GntR family	- none -
fig|93944.5.peg.4766	CDS	mainChr	5118329	5119084	2	+	756	Transcriptional regulator, GntR family	- none -	non-core
fig|93944.5.peg.4806	CDS	mainChr	5160550	5159798	-1	-	753	Transcriptional regulator, GntR family	- none -	non-core
fig|93944.5.peg.5128	CDS	mainChr	5512500	5513180	3	+	681	Transcriptional regulator, GntR family	- none -	non-core
fig|93944.5.peg.5202	CDS	mainChr	5599212	5599964	3	+	753	Transcriptional regulator, GntR family	- none -	non-core
fig|93944.5.peg.5437	CDS	mainChr	5861037	5860609	-3	-	429	Transcriptional regulator, GntR family	- none -	non-core
fig|93944.5.peg.5701	CDS	mainChr	6149316	6150368	3	+	1053	Transcriptional regulator, GntR family	- none -	non-core
fig|93944.5.peg.5713	CDS	mainChr	6162185	6161442	-2	-	744	Transcriptional regulator, GntR family	- none -	non-core
fig|93944.5.peg.5734	CDS	mainChr	6184316	6184954	2	+	639	Transcriptional regulator, GntR family	- none -	non-core
fig|93944.5.peg.5990	CDS	mainChr	6461760	6461005	-3	-	756	Transcriptional regulator, GntR family	- none -	non-core
fig|93944.5.peg.7476	CDS	mainChr	8116094	8116720	2	+	627	Transcriptional regulator, GntR family	- none -	non-core
fig|93944.5.peg.7481	CDS	mainChr	8120246	8120986	2	+	741	Transcriptional regulator, GntR family	- none -	non-core
fig|93944.5.peg.8012	CDS	mainChr	8695673	8696368	2	+	696	Transcriptional regulator, GntR family	- none -
fig|93944.5.peg.8061	CDS	mainChr	8744209	8743529	-1	-	681	Transcriptional regulator, GntR family	- none -
fig|93944.5.peg.8136	CDS	mainChr	8827785	8827006	-3	-	780	Transcriptional regulator, GntR family	- none -
fig|93944.5.peg.8170	CDS	mainChr	8861396	8860698	-2	-	699	Transcriptional regulator, GntR family	- none -
fig|93944.5.peg.8490	CDS	mainChr	9231423	9230794	-3	-	630	Transcriptional regulator, GntR family	- none -
fig|93944.5.peg.8824	CDS	mainChr	9584144	9584803	2	+	660	Transcriptional regulator, GntR family	- none -
fig|93944.5.peg.9239	CDS	mainChr	10027984	10027217	-1	-	768	Transcriptional regulator, GntR family	- none -
fig|93944.5.peg.9369	CDS	mainChr	10179612	10178902	-3	-	711	transcriptional regulator, GntR family	- none -
fig|93944.5.peg.9841	CDS	mainChr	10670988	10671698	3	+	711	Transcriptional regulator, GntR family	- none -
fig|93944.5.peg.10094	CDS	mainChr	10942871	10943551	2	+	681	Transcriptional regulator, GntR family	- none -
fig|93944.5.peg.10614	CDS	mainChr	11513627	11514010	2	+	384	Transcriptional regulator, GntR family	- none -
fig|93944.5.peg.1405	CDS	mainChr	1457318	1458229	2	+	912	Transcriptional regulator, GntR family / Transcriptional regulator, TetR family	- none -
fig|93944.5.peg.3677	CDS	mainChr	3907434	3906505	-3	-	930	Transcriptional regulator, GntR family / Transcriptional regulator, TetR family	- none -
fig|93944.5.peg.5813	CDS	mainChr	6273356	6273976	2	+	621	Transcriptional regulator, GntR family / Transcriptional regulator, TetR family	- none -	non-core
fig|93944.5.peg.9107	CDS	mainChr	9883917	9883024	-3	-	894	Transcriptional regulator, GntR family / Transcriptional regulator, TetR family	- none -
fig|93944.5.peg.524	CDS	mainChr	572545	570839	-1	-	1707	Transcriptional regulator, GntR family domain / Aspartate aminotransferase (EC 2.6.1.1)	CBSS-216591.1.peg.168; <br>Glutamine, Glutamate, Aspartate and Asparagine Biosynthesis; <br>Threonine and Homoserine Biosynthesis
fig|93944.5.peg.689	CDS	mainChr	733030	731639	-1	-	1392	Transcriptional regulator, GntR family domain / Aspartate aminotransferase (EC 2.6.1.1)	CBSS-216591.1.peg.168; <br>Glutamine, Glutamate, Aspartate and Asparagine Biosynthesis; <br>Threonine and Homoserine Biosynthesis
fig|93944.5.peg.2871	CDS	mainChr	3031501	3029951	-1	-	1551	Transcriptional regulator, GntR family domain / Aspartate aminotransferase (EC 2.6.1.1)	CBSS-216591.1.peg.168; <br>Glutamine, Glutamate, Aspartate and Asparagine Biosynthesis; <br>Threonine and Homoserine Biosynthesis
fig|93944.5.peg.3911	CDS	mainChr	4171179	4169824	-3	-	1356	Transcriptional regulator, GntR family domain / Aspartate aminotransferase (EC 2.6.1.1)	CBSS-216591.1.peg.168; <br>Glutamine, Glutamate, Aspartate and Asparagine Biosynthesis; <br>Threonine and Homoserine Biosynthesis
fig|93944.5.peg.7151	CDS	mainChr	7707933	7707028	-3	-	906	Transcriptional regulator, GntR family domain / Aspartate aminotransferase (EC 2.6.1.1)	CBSS-216591.1.peg.168; <br>Glutamine, Glutamate, Aspartate and Asparagine Biosynthesis; <br>Threonine and Homoserine Biosynthesis	non-core
fig|93944.5.peg.7152	CDS	mainChr	7708509	7708174	-3	-	336	Transcriptional regulator, GntR family domain / Aspartate aminotransferase (EC 2.6.1.1)	CBSS-216591.1.peg.168; <br>Glutamine, Glutamate, Aspartate and Asparagine Biosynthesis; <br>Threonine and Homoserine Biosynthesis	non-core
fig|93944.5.peg.7606	CDS	mainChr	8253058	8251646	-1	-	1413	Transcriptional regulator, GntR family domain / Aspartate aminotransferase (EC 2.6.1.1)	CBSS-216591.1.peg.168; <br>Glutamine, Glutamate, Aspartate and Asparagine Biosynthesis; <br>Threonine and Homoserine Biosynthesis
fig|93944.5.peg.7894	CDS	mainChr	8578446	8577121	-3	-	1326	Transcriptional regulator, GntR family domain / Aspartate aminotransferase (EC 2.6.1.1)	CBSS-216591.1.peg.168; <br>Glutamine, Glutamate, Aspartate and Asparagine Biosynthesis; <br>Threonine and Homoserine Biosynthesis
fig|93944.5.peg.9070	CDS	mainChr	9847058	9848527	2	+	1470	Transcriptional regulator, GntR family domain / Aspartate aminotransferase (EC 2.6.1.1)	CBSS-216591.1.peg.168; <br>Glutamine, Glutamate, Aspartate and Asparagine Biosynthesis; <br>Threonine and Homoserine Biosynthesis
fig|93944.5.peg.10313	CDS	mainChr	11177364	11178701	3	+	1338	Transcriptional regulator, GntR family domain / Aspartate aminotransferase (EC 2.6.1.1)	CBSS-216591.1.peg.168; <br>Glutamine, Glutamate, Aspartate and Asparagine Biosynthesis; <br>Threonine and Homoserine Biosynthesis
fig|93944.5.peg.10394	CDS	mainChr	11265227	11263740	-2	-	1488	Transcriptional regulator, GntR family domain / Aspartate aminotransferase (EC 2.6.1.1)	CBSS-216591.1.peg.168; <br>Glutamine, Glutamate, Aspartate and Asparagine Biosynthesis; <br>Threonine and Homoserine Biosynthesis
fig|93944.5.peg.2488	CDS	mainChr	2615372	2616079	2	+	708	Transcriptional regulator, GntR family, in hypothetical Actinobacterial gene cluster	CBSS-262316.1.peg.2929
fig|93944.5.peg.549	CDS	mainChr	596712	597179	3	+	468	Transcriptional regulator, HxlR family	- none -
fig|93944.5.peg.857	CDS	mainChr	891001	890645	-1	-	357	Transcriptional regulator, HxlR family	- none -
fig|93944.5.peg.2152	CDS	mainChr	2221032	2221385	3	+	354	Transcriptional regulator, HxlR family	- none -
fig|93944.5.peg.2267	CDS	mainChr	2374995	2375441	3	+	447	Transcriptional regulator, HxlR family	- none -
fig|93944.5.peg.2350	CDS	mainChr	2470051	2469110	-1	-	942	Transcriptional regulator, HxlR family	- none -
fig|93944.5.peg.3797	CDS	mainChr	4053810	4054220	3	+	411	Transcriptional regulator, HxlR family	- none -
fig|93944.5.peg.4073	CDS	mainChr	4332040	4331621	-1	-	420	Transcriptional regulator, HxlR family	- none -
fig|93944.5.peg.5092	CDS	mainChr	5477705	5477328	-2	-	378	Transcriptional regulator, HxlR family	- none -	non-core
fig|93944.5.peg.5264	CDS	mainChr	5668122	5667769	-3	-	354	Transcriptional regulator, HxlR family	- none -	non-core
fig|93944.5.peg.5482	CDS	mainChr	5909194	5909574	1	+	381	Transcriptional regulator, HxlR family	- none -	non-core
fig|93944.5.peg.5778	CDS	mainChr	6240496	6240155	-1	-	342	Transcriptional regulator, HxlR family	- none -	non-core
fig|93944.5.peg.5815	CDS	mainChr	6274590	6274204	-3	-	387	Transcriptional regulator, HxlR family	- none -	non-core
fig|93944.5.peg.5821	CDS	mainChr	6280583	6279936	-2	-	648	Transcriptional regulator, HxlR family	- none -	non-core
fig|93944.5.peg.5940	CDS	mainChr	6408720	6409061	3	+	342	Transcriptional regulator, HxlR family	- none -	non-core
fig|93944.5.peg.6442	CDS	mainChr	6945742	6946197	1	+	456	Transcriptional regulator, HxlR family	- none -	non-core
fig|93944.5.peg.6907	CDS	mainChr	7437528	7437121	-3	-	408	Transcriptional regulator, HxlR family	- none -	non-core
fig|93944.5.peg.7282	CDS	mainChr	7876306	7875791	-1	-	516	Transcriptional regulator, HxlR family	- none -	non-core
fig|93944.5.peg.7599	CDS	mainChr	8244726	8244361	-3	-	366	Transcriptional regulator, HxlR family	- none -
fig|93944.5.peg.8001	CDS	mainChr	8688437	8688781	2	+	345	Transcriptional regulator, HxlR family	- none -
fig|93944.5.peg.8964	CDS	mainChr	9732457	9731927	-1	-	531	Transcriptional regulator, HxlR family	- none -
fig|93944.5.peg.9761	CDS	mainChr	10590623	10590973	2	+	351	Transcriptional regulator, HxlR family	- none -
fig|93944.5.peg.2051	CDS	mainChr	2127423	2120962	-3	-	6462	Transcriptional regulator, IclR family	Homogentisate pathway of aromatic compound degradation
fig|93944.5.peg.2891	CDS	mainChr	3058427	3057657	-2	-	771	Transcriptional regulator, IclR family	Homogentisate pathway of aromatic compound degradation
fig|93944.5.peg.2974	CDS	mainChr	3155309	3154569	-2	-	741	Transcriptional regulator, IclR family	Homogentisate pathway of aromatic compound degradation
fig|93944.5.peg.2975	CDS	mainChr	3156053	3155319	-2	-	735	Transcriptional regulator, IclR family	Homogentisate pathway of aromatic compound degradation
fig|93944.5.peg.3422	CDS	mainChr	3642334	3643044	1	+	711	Transcriptional regulator, IclR family	Homogentisate pathway of aromatic compound degradation
fig|93944.5.peg.3496	CDS	mainChr	3721399	3719921	-1	-	1479	Transcriptional regulator, IclR family	Homogentisate pathway of aromatic compound degradation
fig|93944.5.peg.4353	CDS	mainChr	4627521	4628291	3	+	771	Transcriptional regulator, IclR family	Homogentisate pathway of aromatic compound degradation
fig|93944.5.peg.4357	CDS	mainChr	4632903	4633664	3	+	762	Transcriptional regulator, IclR family	Homogentisate pathway of aromatic compound degradation
fig|93944.5.peg.4586	CDS	mainChr	4909671	4908874	-3	-	798	Transcriptional regulator, IclR family	Homogentisate pathway of aromatic compound degradation
fig|93944.5.peg.5461	CDS	mainChr	5886111	5886890	3	+	780	Transcriptional regulator, IclR family	Homogentisate pathway of aromatic compound degradation	non-core
fig|93944.5.peg.5739	CDS	mainChr	6188961	6189764	3	+	804	Transcriptional regulator, IclR family	Homogentisate pathway of aromatic compound degradation	non-core
fig|93944.5.peg.6470	CDS	mainChr	6975270	6974452	-3	-	819	Transcriptional regulator, IclR family	Homogentisate pathway of aromatic compound degradation	non-core
fig|93944.5.peg.6930	CDS	mainChr	7465576	7464776	-1	-	801	Transcriptional regulator, IclR family	Homogentisate pathway of aromatic compound degradation	non-core
fig|93944.5.peg.7293	CDS	mainChr	7884509	7885378	2	+	870	Transcriptional regulator, IclR family	Homogentisate pathway of aromatic compound degradation	non-core
fig|93944.5.peg.7338	CDS	mainChr	7937545	7936814	-1	-	732	Transcriptional regulator, IclR family	Homogentisate pathway of aromatic compound degradation	non-core
fig|93944.5.peg.7980	CDS	mainChr	8670375	8671106	3	+	732	Transcriptional regulator, IclR family	Homogentisate pathway of aromatic compound degradation
fig|93944.5.peg.8128	CDS	mainChr	8819558	8820325	2	+	768	Transcriptional regulator, IclR family	Homogentisate pathway of aromatic compound degradation
fig|93944.5.peg.8230	CDS	mainChr	8931756	8932505	3	+	750	Transcriptional regulator, IclR family	Homogentisate pathway of aromatic compound degradation
fig|93944.5.peg.8409	CDS	mainChr	9134030	9133278	-2	-	753	Transcriptional regulator, IclR family	Homogentisate pathway of aromatic compound degradation
fig|93944.5.peg.9831	CDS	mainChr	10659358	10660161	1	+	804	Transcriptional regulator, IclR family	Homogentisate pathway of aromatic compound degradation
fig|93944.5.peg.9930	CDS	mainChr	10764429	10765145	3	+	717	Transcriptional regulator, IclR family	Homogentisate pathway of aromatic compound degradation
fig|93944.5.peg.10652	CDS	mainChr	11558162	11558917	2	+	756	Transcriptional regulator, IclR family	Homogentisate pathway of aromatic compound degradation
fig|93944.5.peg.10831	CDS	mainChr	11752649	11753278	2	+	630	Transcriptional regulator, IclR family	Homogentisate pathway of aromatic compound degradation
fig|93944.5.peg.5525	CDS	mainChr	5946550	5944730	-1	-	1821	Transcriptional regulator, LacI (Ribose operon repressor) family	- none -	non-core
fig|93944.5.peg.2239	CDS	mainChr	2345347	2346300	1	+	954	Transcriptional regulator, LacI family	- none -
fig|93944.5.peg.2265	CDS	mainChr	2372967	2373956	3	+	990	Transcriptional regulator, LacI family	- none -
fig|93944.5.peg.2896	CDS	mainChr	3062604	3063566	3	+	963	Transcriptional regulator, LacI family	- none -
fig|93944.5.peg.3250	CDS	mainChr	3454455	3455435	3	+	981	transcriptional regulator, LacI family	- none -
fig|93944.5.peg.3332	CDS	mainChr	3546768	3547847	3	+	1080	Transcriptional regulator, LacI family	- none -
fig|93944.5.peg.3516	CDS	mainChr	3741341	3740406	-2	-	936	Transcriptional regulator, LacI family	- none -
fig|93944.5.peg.3764	CDS	mainChr	4005255	4006262	3	+	1008	transcriptional regulator, LacI family	- none -
fig|93944.5.peg.4899	CDS	mainChr	5268392	5269420	2	+	1029	Transcriptional regulator, LacI family	- none -	non-core
fig|93944.5.peg.5238	CDS	mainChr	5642464	5643471	1	+	1008	transcriptional regulator, LacI family	- none -	non-core
fig|93944.5.peg.5749	CDS	mainChr	6201012	6199990	-3	-	1023	Transcriptional regulator, LacI family	- none -	non-core
fig|93944.5.peg.5750	CDS	mainChr	6202245	6201091	-3	-	1155	Transcriptional regulator, LacI family	- none -	non-core
fig|93944.5.peg.5751	CDS	mainChr	6203370	6202324	-3	-	1047	Transcriptional regulator, LacI family	- none -	non-core
fig|93944.5.peg.5759	CDS	mainChr	6213833	6212775	-2	-	1059	Transcriptional regulator, LacI family	- none -	non-core
fig|93944.5.peg.5868	CDS	mainChr	6327449	6328483	2	+	1035	Transcriptional regulator, LacI family	D-ribose utilization	non-core
fig|93944.5.peg.6955	CDS	mainChr	7493280	7492267	-3	-	1014	Transcriptional regulator, LacI family	- none -	non-core
fig|93944.5.peg.7281	CDS	mainChr	7874440	7875456	1	+	1017	Transcriptional regulator, LacI family	- none -	non-core
fig|93944.5.peg.7385	CDS	mainChr	7995404	7994505	-2	-	900	Transcriptional regulator, LacI family	- none -	non-core
fig|93944.5.peg.7622	CDS	mainChr	8271970	8272524	1	+	555	Transcriptional regulator, LacI family	- none -
fig|93944.5.peg.8044	CDS	mainChr	8727079	8728095	1	+	1017	Transcriptional regulator, LacI family	- none -
fig|93944.5.peg.8076	CDS	mainChr	8763850	8762852	-1	-	999	transcriptional regulator, LacI family	- none -
fig|93944.5.peg.8320	CDS	mainChr	9032979	9031936	-3	-	1044	transcriptional regulator, LacI family	- none -
fig|93944.5.peg.8644	CDS	mainChr	9383311	9382319	-1	-	993	Transcriptional regulator, LacI family	- none -
fig|93944.5.peg.9058	CDS	mainChr	9832765	9831752	-1	-	1014	Transcriptional regulator, LacI family	- none -
fig|93944.5.peg.9067	CDS	mainChr	9842611	9841598	-1	-	1014	Transcriptional regulator, LacI family	- none -
fig|93944.5.peg.9285	CDS	mainChr	10076790	10077872	3	+	1083	Transcriptional regulator, LacI family	- none -
fig|93944.5.peg.9376	CDS	mainChr	10187703	10186729	-3	-	975	Transcriptional regulator, LacI family	- none -
fig|93944.5.peg.9449	CDS	mainChr	10271266	10272279	1	+	1014	Transcriptional regulator, LacI family	- none -
fig|93944.5.peg.9556	CDS	mainChr	10382887	10383843	1	+	957	Transcriptional regulator, LacI family	- none -
fig|93944.5.peg.9697	CDS	mainChr	10522229	10523281	2	+	1053	Transcriptional regulator, LacI family	- none -
fig|93944.5.peg.5063	CDS	mainChr	5441185	5444490	1	+	3306	transcriptional regulator, LuxR family	- none -	non-core
fig|93944.5.peg.5366	CDS	mainChr	5776862	5779630	2	+	2769	transcriptional regulator, LuxR family	- none -	non-core
fig|93944.5.peg.5565	CDS	mainChr	5994060	5993413	-3	-	648	transcriptional regulator, LuxR family	- none -	non-core
fig|93944.5.peg.6675	CDS	mainChr	7171331	7170228	-2	-	1104	Transcriptional regulator, LuxR family	- none -	non-core
fig|93944.5.peg.6712	CDS	mainChr	7220160	7219969	-3	-	192	Transcriptional regulator, LuxR family	- none -	non-core
fig|93944.5.peg.6714	CDS	mainChr	7223512	7220585	-1	-	2928	Transcriptional regulator, LuxR family	- none -	non-core
fig|93944.5.peg.6721	CDS	mainChr	7231912	7234371	1	+	2460	Transcriptional regulator, LuxR family	- none -	non-core
fig|93944.5.peg.8144	CDS	mainChr	8836728	8833966	-3	-	2763	Transcriptional regulator, LuxR family	- none -
fig|93944.5.peg.8670	CDS	mainChr	9413088	9414125	3	+	1038	Transcriptional regulator, LuxR family	- none -
fig|93944.5.peg.9350	CDS	mainChr	10161319	10158521	-1	-	2799	Transcriptional regulator, LuxR family	- none -
fig|93944.5.peg.9353	CDS	mainChr	10161842	10164523	2	+	2682	Transcriptional regulator, LuxR family	- none -
fig|93944.5.peg.4888	CDS	mainChr	5256825	5254054	-3	-	2772	transcriptional regulator, LuxR family, putative	- none -	non-core
fig|93944.5.peg.9824	CDS	mainChr	10652345	10649640	-2	-	2706	transcriptional regulator, LuxR family, putative	- none -
fig|93944.5.peg.2793	CDS	mainChr	2950931	2951770	2	+	840	Transcriptional regulator, LysR family	- none -
fig|93944.5.peg.3296	CDS	mainChr	3507275	3508159	2	+	885	transcriptional regulator, LysR family	- none -
fig|93944.5.peg.3790	CDS	mainChr	4048588	4047656	-1	-	933	transcriptional regulator, LysR family	- none -
fig|93944.5.peg.4381	CDS	mainChr	4661528	4662472	2	+	945	transcriptional regulator, LysR family	- none -
fig|93944.5.peg.6103	CDS	mainChr	6573627	6572671	-3	-	957	Transcriptional regulator, LysR family	- none -	non-core
fig|93944.5.peg.7132	CDS	mainChr	7688457	7689347	3	+	891	Transcriptional regulator, LysR family	- none -	non-core
fig|93944.5.peg.8156	CDS	mainChr	8847797	8846886	-2	-	912	Transcriptional regulator, LysR family	- none -
fig|93944.5.peg.8383	CDS	mainChr	9104837	9103947	-2	-	891	Transcriptional regulator, LysR family	- none -
fig|93944.5.peg.8846	CDS	mainChr	9609599	9610312	2	+	714	Transcriptional regulator, LysR family	- none -
fig|93944.5.peg.35	CDS	mainChr	36456	36872	3	+	417	Transcriptional regulator, MarR family	- none -
fig|93944.5.peg.365	CDS	mainChr	410729	410283	-2	-	447	Transcriptional regulator, MarR family	- none -
fig|93944.5.peg.404	CDS	mainChr	443164	443634	1	+	471	Transcriptional regulator, MarR family	- none -
fig|93944.5.peg.587	CDS	mainChr	627926	628375	2	+	450	Transcriptional regulator, MarR family	- none -
fig|93944.5.peg.844	CDS	mainChr	880470	879943	-3	-	528	Transcriptional regulator, MarR family	- none -
fig|93944.5.peg.1739	CDS	mainChr	1783907	1783518	-2	-	390	Transcriptional regulator, MarR family	- none -
fig|93944.5.peg.1802	CDS	mainChr	1845907	1846350	1	+	444	Transcriptional regulator, MarR family	- none -
fig|93944.5.peg.1846	CDS	mainChr	1893331	1892900	-1	-	432	Transcriptional regulator, MarR family	- none -
fig|93944.5.peg.2123	CDS	mainChr	2193891	2193436	-3	-	456	Transcriptional regulator, MarR family	- none -
fig|93944.5.peg.2429	CDS	mainChr	2561907	2562458	3	+	552	Transcriptional regulator, MarR family	- none -
fig|93944.5.peg.2989	CDS	mainChr	3174814	3174470	-1	-	345	Transcriptional regulator, MarR family	- none -
fig|93944.5.peg.3060	CDS	mainChr	3245689	3246132	1	+	444	Transcriptional regulator, MarR family	- none -
fig|93944.5.peg.3472	CDS	mainChr	3697292	3697795	2	+	504	Transcriptional regulator, MarR family	- none -
fig|93944.5.peg.3480	CDS	mainChr	3704726	3704292	-2	-	435	Transcriptional regulator, MarR family	- none -
fig|93944.5.peg.3485	CDS	mainChr	3709180	3709668	1	+	489	Transcriptional regulator, MarR family	- none -
fig|93944.5.peg.3611	CDS	mainChr	3835667	3836119	2	+	453	Transcriptional regulator, MarR family	- none -
fig|93944.5.peg.4018	CDS	mainChr	4278023	4277478	-2	-	546	Transcriptional regulator, MarR family	- none -
fig|93944.5.peg.4302	CDS	mainChr	4583907	4583449	-3	-	459	Transcriptional regulator, MarR family	- none -
fig|93944.5.peg.4936	CDS	mainChr	5312514	5312041	-3	-	474	Transcriptional regulator, MarR family	- none -	non-core
fig|93944.5.peg.5182	CDS	mainChr	5576690	5576229	-2	-	462	Transcriptional regulator, MarR family	- none -	non-core
fig|93944.5.peg.5428	CDS	mainChr	5849220	5849723	3	+	504	Transcriptional regulator, MarR family	- none -	non-core
fig|93944.5.peg.5547	CDS	mainChr	5972190	5971711	-3	-	480	transcriptional regulator, MarR family	- none -	non-core
fig|93944.5.peg.5613	CDS	mainChr	6048636	6048163	-3	-	474	Transcriptional regulator, MarR family	- none -	non-core
fig|93944.5.peg.5764	CDS	mainChr	6218784	6218368	-3	-	417	transcriptional regulator, MarR family	- none -	non-core
fig|93944.5.peg.5852	CDS	mainChr	6307260	6307742	3	+	483	Transcriptional regulator, MarR family	- none -	non-core
fig|93944.5.peg.5880	CDS	mainChr	6340646	6341092	2	+	447	Transcriptional regulator, MarR family	- none -	non-core
fig|93944.5.peg.5883	CDS	mainChr	6343212	6343655	3	+	444	Transcriptional regulator, MarR family	- none -	non-core
fig|93944.5.peg.5913	CDS	mainChr	6372870	6373334	3	+	465	Transcriptional regulator, MarR family	- none -	non-core
fig|93944.5.peg.6140	CDS	mainChr	6603929	6603405	-2	-	525	Transcriptional regulator, MarR family	- none -	non-core
fig|93944.5.peg.6143	CDS	mainChr	6606114	6606614	3	+	501	Transcriptional regulator, MarR family	- none -	non-core
fig|93944.5.peg.6462	CDS	mainChr	6967056	6966622	-3	-	435	Transcriptional regulator, MarR family	- none -	non-core
fig|93944.5.peg.6540	CDS	mainChr	7044063	7044503	3	+	441	Transcriptional regulator, MarR family	- none -	non-core
fig|93944.5.peg.6767	CDS	mainChr	7295282	7295785	2	+	504	Transcriptional regulator, MarR family	- none -	non-core
fig|93944.5.peg.6836	CDS	mainChr	7362117	7362605	3	+	489	Transcriptional regulator, MarR family	- none -	non-core
fig|93944.5.peg.7781	CDS	mainChr	8447672	8447229	-2	-	444	Transcriptional regulator, MarR family	- none -
fig|93944.5.peg.7883	CDS	mainChr	8564284	8563892	-1	-	393	Transcriptional regulator, MarR family	- none -
fig|93944.5.peg.8050	CDS	mainChr	8733427	8733903	1	+	477	Transcriptional regulator, MarR family	- none -
fig|93944.5.peg.8118	CDS	mainChr	8809979	8809449	-2	-	531	Transcriptional regulator, MarR family	- none -
fig|93944.5.peg.8540	CDS	mainChr	9281963	9281541	-2	-	423	Transcriptional regulator, MarR family	- none -
fig|93944.5.peg.8807	CDS	mainChr	9566106	9566543	3	+	438	Transcriptional regulator, MarR family	- none -
fig|93944.5.peg.9036	CDS	mainChr	9815201	9814311	-2	-	891	Transcriptional regulator, MarR family	CBSS-216591.1.peg.168
fig|93944.5.peg.9473	CDS	mainChr	10293689	10294117	2	+	429	Transcriptional regulator, MarR family	- none -
fig|93944.5.peg.9649	CDS	mainChr	10474310	10474789	2	+	480	Transcriptional regulator, MarR family	- none -
fig|93944.5.peg.10066	CDS	mainChr	10916478	10916939	3	+	462	Transcriptional regulator, MarR family	- none -
fig|93944.5.peg.10269	CDS	mainChr	11133006	11132524	-3	-	483	Transcriptional regulator, MarR family	- none -
fig|93944.5.peg.10508	CDS	mainChr	11384357	11384764	2	+	408	Transcriptional regulator, MarR family	- none -
fig|93944.5.peg.10761	CDS	mainChr	11672902	11673339	1	+	438	Transcriptional regulator, MarR family	- none -
fig|93944.5.peg.10860	CDS	mainChr	11783039	11782773	-2	-	267	Transcriptional regulator, MarR family	- none -
fig|93944.5.peg.1412	CDS	mainChr	1462346	1461990	-2	-	357	Transcriptional regulator, MecI family	- none -
fig|93944.5.peg.6692	CDS	mainChr	7185470	7185886	2	+	417	Transcriptional regulator, MecI family	- none -	non-core
fig|93944.5.peg.9478	CDS	mainChr	10296593	10296967	2	+	375	Transcriptional regulator, MecI family	- none -
fig|93944.5.peg.9834	CDS	mainChr	10662308	10662682	2	+	375	Transcriptional regulator, MecI family	- none -
fig|93944.5.peg.5841	CDS	mainChr	6298256	6299167	2	+	912	transcriptional regulator, Mer family	- none -	non-core
fig|93944.5.peg.1749	CDS	mainChr	1793093	1793908	2	+	816	Transcriptional regulator, MerR family	Cobalt-zinc-cadmium resistance
fig|93944.5.peg.2153	CDS	mainChr	2221417	2222262	1	+	846	transcriptional regulator, MerR family	- none -
fig|93944.5.peg.3741	CDS	mainChr	3979741	3979472	-1	-	270	Transcriptional regulator, MerR family	Cobalt-zinc-cadmium resistance
fig|93944.5.peg.5043	CDS	mainChr	5421469	5422122	1	+	654	transcriptional regulator, MerR family	- none -	non-core
fig|93944.5.peg.5045	CDS	mainChr	5422873	5423493	1	+	621	transcriptional regulator, MerR family	- none -	non-core
fig|93944.5.peg.5274	CDS	mainChr	5676729	5677100	3	+	372	transcriptional regulator, MerR family	- none -	non-core
fig|93944.5.peg.6008	CDS	mainChr	6476671	6477546	1	+	876	Transcriptional regulator, MerR family	Cobalt-zinc-cadmium resistance	non-core
fig|93944.5.peg.6589	CDS	mainChr	7092277	7091558	-1	-	720	Transcriptional regulator, MerR family	Cobalt-zinc-cadmium resistance	non-core
fig|93944.5.peg.6699	CDS	mainChr	7193333	7194364	2	+	1032	Transcriptional regulator, MerR family	- none -	non-core
fig|93944.5.peg.6812	CDS	mainChr	7338244	7337399	-1	-	846	transcriptional regulator, MerR family	- none -	non-core
fig|93944.5.peg.6888	CDS	mainChr	7413767	7412979	-2	-	789	Transcriptional regulator, MerR family	Cobalt-zinc-cadmium resistance	non-core
fig|93944.5.peg.7071	CDS	mainChr	7621103	7620414	-2	-	690	Transcriptional regulator, MerR family	Cobalt-zinc-cadmium resistance	non-core
fig|93944.5.peg.7298	CDS	mainChr	7890486	7890076	-3	-	411	Transcriptional regulator, MerR family	Cobalt-zinc-cadmium resistance	non-core
fig|93944.5.peg.7772	CDS	mainChr	8434665	8435105	3	+	441	transcriptional regulator, MerR family	- none -
fig|93944.5.peg.8288	CDS	mainChr	8997816	8997457	-3	-	360	Transcriptional regulator, MerR family	Cobalt-zinc-cadmium resistance
fig|93944.5.peg.8310	CDS	mainChr	9020962	9020246	-1	-	717	Transcriptional regulator, MerR family	Cobalt-zinc-cadmium resistance
fig|93944.5.peg.9677	CDS	mainChr	10502598	10502954	3	+	357	transcriptional regulator, MerR family	- none -
fig|93944.5.peg.10524	CDS	mainChr	11406054	11405656	-3	-	399	Transcriptional regulator, MerR family	Cobalt-zinc-cadmium resistance
fig|93944.5.peg.10528	CDS	mainChr	11408525	11408070	-2	-	456	Transcriptional regulator, MerR family	Cobalt-zinc-cadmium resistance
fig|93944.5.peg.2061	CDS	mainChr	2135480	2134380	-2	-	1101	Transcriptional regulator, MerR family / putative protein phosphatase	Cobalt-zinc-cadmium resistance
fig|93944.5.peg.292	CDS	mainChr	326561	326851	2	+	291	Transcriptional regulator, PadR family	CBSS-1352.1.peg.856
fig|93944.5.peg.516	CDS	mainChr	559106	559600	2	+	495	Transcriptional regulator, PadR family	CBSS-1352.1.peg.856
fig|93944.5.peg.612	CDS	mainChr	651605	652171	2	+	567	Transcriptional regulator, PadR family	CBSS-1352.1.peg.856
fig|93944.5.peg.2360	CDS	mainChr	2480141	2480647	2	+	507	Transcriptional regulator, PadR family	CBSS-1352.1.peg.856
fig|93944.5.peg.2813	CDS	mainChr	2967931	2967602	-1	-	330	Transcriptional regulator, PadR family	CBSS-1352.1.peg.856
fig|93944.5.peg.3051	CDS	mainChr	3238256	3237933	-2	-	324	Transcriptional regulator, PadR family	CBSS-1352.1.peg.856
fig|93944.5.peg.4270	CDS	mainChr	4550483	4551016	2	+	534	Transcriptional regulator, PadR family	CBSS-1352.1.peg.856
fig|93944.5.peg.4512	CDS	mainChr	4820494	4820829	1	+	336	Transcriptional regulator, PadR family	CBSS-1352.1.peg.856
fig|93944.5.peg.4717	CDS	mainChr	5060077	5059550	-1	-	528	Transcriptional regulator, PadR family	CBSS-1352.1.peg.856	non-core
fig|93944.5.peg.5523	CDS	mainChr	5942446	5943087	1	+	642	Transcriptional regulator, PadR family	CBSS-1352.1.peg.856	non-core
fig|93944.5.peg.5554	CDS	mainChr	5978822	5978487	-2	-	336	Transcriptional regulator, PadR family	CBSS-1352.1.peg.856	non-core
fig|93944.5.peg.5706	CDS	mainChr	6155443	6154880	-1	-	564	Transcriptional regulator, PadR family	CBSS-1352.1.peg.856	non-core
fig|93944.5.peg.6258	CDS	mainChr	6718661	6718314	-2	-	348	Transcriptional regulator, PadR family	CBSS-1352.1.peg.856	non-core
fig|93944.5.peg.6485	CDS	mainChr	6987512	6986949	-2	-	564	Transcriptional regulator, PadR family	CBSS-1352.1.peg.856	non-core
fig|93944.5.peg.7032	CDS	mainChr	7584843	7584196	-3	-	648	Transcriptional regulator, PadR family	CBSS-1352.1.peg.856	non-core
fig|93944.5.peg.7195	CDS	mainChr	7759438	7759755	1	+	318	Transcriptional regulator, PadR family	CBSS-1352.1.peg.856	non-core
fig|93944.5.peg.7354	CDS	mainChr	7957630	7957028	-1	-	603	Transcriptional regulator, PadR family	CBSS-1352.1.peg.856	non-core
fig|93944.5.peg.8398	CDS	mainChr	9122778	9123287	3	+	510	Transcriptional regulator, PadR family	CBSS-1352.1.peg.856
fig|93944.5.peg.8516	CDS	mainChr	9258444	9258055	-3	-	390	Transcriptional regulator, PadR family	CBSS-1352.1.peg.856
fig|93944.5.peg.8673	CDS	mainChr	9418212	9418961	3	+	750	Transcriptional regulator, PadR family	CBSS-1352.1.peg.856
fig|93944.5.peg.8682	CDS	mainChr	9428503	9428829	1	+	327	Transcriptional regulator, PadR family	CBSS-1352.1.peg.856
fig|93944.5.peg.8708	CDS	mainChr	9456364	9456026	-1	-	339	Transcriptional regulator, PadR family	CBSS-1352.1.peg.856
fig|93944.5.peg.9938	CDS	mainChr	10773964	10773410	-1	-	555	Transcriptional regulator, PadR family	CBSS-1352.1.peg.856
fig|93944.5.peg.9967	CDS	mainChr	10803661	10803152	-1	-	510	Transcriptional regulator, PadR family	CBSS-1352.1.peg.856
fig|93944.5.peg.9982	CDS	mainChr	10818226	10817651	-1	-	576	Transcriptional regulator, PadR family	CBSS-1352.1.peg.856
fig|93944.5.peg.10132	CDS	mainChr	10984382	10985122	2	+	741	Transcriptional regulator, PadR family	CBSS-1352.1.peg.856
fig|93944.5.peg.10340	CDS	mainChr	11205630	11206211	3	+	582	Transcriptional regulator, PadR family	CBSS-1352.1.peg.856
fig|93944.5.peg.10469	CDS	mainChr	11342409	11342083	-3	-	327	Transcriptional regulator, PadR family	CBSS-1352.1.peg.856
fig|93944.5.peg.4266	CDS	mainChr	4546471	4546707	1	+	237	transcriptional regulator, PbsX family	- none -
fig|93944.5.peg.2324	CDS	mainChr	2437656	2436499	-3	-	1158	Transcriptional regulator, ROK family	- none -
fig|93944.5.peg.9364	CDS	mainChr	10173816	10174955	3	+	1140	Transcriptional regulator, ROK family	- none -
fig|93944.5.peg.7619	CDS	mainChr	8269355	8268234	-2	-	1122	transcriptional regulator, ROK family protein	- none -
fig|93944.5.peg.10122	CDS	mainChr	10972547	10971390	-2	-	1158	transcriptional regulator, ROK family protein	- none -
fig|93944.5.peg.1706	CDS	mainChr	1740437	1739574	-2	-	864	transcriptional regulator, RpiR family	- none -
fig|93944.5.peg.2773	CDS	mainChr	2931805	2932671	1	+	867	transcriptional regulator, RpiR family	- none -
fig|93944.5.peg.2783	CDS	mainChr	2940936	2941808	3	+	873	transcriptional regulator, RpiR family	- none -
fig|93944.5.peg.3370	CDS	mainChr	3587203	3586328	-1	-	876	transcriptional regulator, RpiR family	- none -
fig|93944.5.peg.4368	CDS	mainChr	4645653	4646516	3	+	864	transcriptional regulator, RpiR family	- none -
fig|93944.5.peg.6122	CDS	mainChr	6587477	6588292	2	+	816	Transcriptional regulator, RpiR family	- none -	non-core
fig|93944.5.peg.290	CDS	mainChr	320358	323774	3	+	3417	transcriptional regulator, SARP family	- none -
fig|93944.5.peg.934	CDS	mainChr	973591	977292	1	+	3702	transcriptional regulator, SARP family	- none -
fig|93944.5.peg.1372	CDS	mainChr	1428290	1424817	-2	-	3474	transcriptional regulator, SARP family	- none -
fig|93944.5.peg.3548	CDS	mainChr	3780828	3783152	3	+	2325	transcriptional regulator, SARP family	- none -
fig|93944.5.peg.3856	CDS	mainChr	4114041	4111333	-3	-	2709	transcriptional regulator, SARP family	- none -
fig|93944.5.peg.3898	CDS	mainChr	4154506	4153067	-1	-	1440	Transcriptional regulator, SARP family	- none -
fig|93944.5.peg.4369	CDS	mainChr	4646561	4649632	2	+	3072	transcriptional regulator, SARP family	- none -
fig|93944.5.peg.4921	CDS	mainChr	5295015	5294128	-3	-	888	transcriptional regulator, SARP family	- none -	non-core
fig|93944.5.peg.5076	CDS	mainChr	5456989	5460369	1	+	3381	transcriptional regulator, SARP family	- none -	non-core
fig|93944.5.peg.5217	CDS	mainChr	5616110	5618980	2	+	2871	transcriptional regulator, SARP family	- none -	non-core
fig|93944.5.peg.5362	CDS	mainChr	5773962	5770855	-3	-	3108	transcriptional regulator, SARP family	- none -	non-core
fig|93944.5.peg.5644	CDS	mainChr	6077890	6080538	1	+	2649	transcriptional regulator, SARP family	- none -	non-core
fig|93944.5.peg.6285	CDS	mainChr	6747490	6744605	-1	-	2886	transcriptional regulator, SARP family	- none -	non-core
fig|93944.5.peg.6467	CDS	mainChr	6972205	6970559	-1	-	1647	transcriptional regulator, SARP family	- none -	non-core
fig|93944.5.peg.6871	CDS	mainChr	7394877	7396655	3	+	1779	transcriptional regulator, SARP family	- none -	non-core
fig|93944.5.peg.6872	CDS	mainChr	7396649	7397683	2	+	1035	transcriptional regulator, SARP family	- none -	non-core
fig|93944.5.peg.7263	CDS	mainChr	7850977	7850123	-1	-	855	transcriptional regulator, SARP family	- none -	non-core
fig|93944.5.peg.8163	CDS	mainChr	8856061	8856786	1	+	726	Transcriptional regulator, SARP family	- none -
fig|93944.5.peg.8783	CDS	mainChr	9537346	9539466	1	+	2121	Transcriptional regulator, SARP family	- none -
fig|93944.5.peg.8790	CDS	mainChr	9547242	9544750	-3	-	2493	Transcriptional regulator, SARP family	- none -
fig|93944.5.peg.9348	CDS	mainChr	10157490	10154908	-3	-	2583	Transcriptional regulator, SARP family	- none -
fig|93944.5.peg.9349	CDS	mainChr	10157715	10158491	3	+	777	Transcriptional regulator, SARP family	- none -
fig|93944.5.peg.10629	CDS	mainChr	11538623	11535873	-2	-	2751	Transcriptional regulator, SARP family	- none -
fig|93944.5.peg.28	CDS	mainChr	29067	28423	-3	-	645	transcriptional regulator, TetR family	- none -
fig|93944.5.peg.42	CDS	mainChr	44312	43740	-2	-	573	Transcriptional regulator, TetR family	- none -
fig|93944.5.peg.139	CDS	mainChr	155208	155756	3	+	549	Transcriptional regulator, TetR family	- none -
fig|93944.5.peg.141	CDS	mainChr	156682	156077	-1	-	606	transcriptional regulator, TetR family	- none -
fig|93944.5.peg.147	CDS	mainChr	163615	162962	-1	-	654	transcriptional regulator, TetR family	- none -
fig|93944.5.peg.180	CDS	mainChr	197843	198427	2	+	585	Transcriptional regulator, TetR family	- none -
fig|93944.5.peg.189	CDS	mainChr	206612	207262	2	+	651	Transcriptional regulator, TetR family	- none -
fig|93944.5.peg.228	CDS	mainChr	246934	247515	1	+	582	Transcriptional regulator, TetR family	- none -
fig|93944.5.peg.252	CDS	mainChr	274931	274272	-2	-	660	Transcriptional regulator, TetR family	- none -
fig|93944.5.peg.265	CDS	mainChr	288885	288295	-3	-	591	Transcriptional regulator, TetR family	- none -
fig|93944.5.peg.281	CDS	mainChr	309887	310525	2	+	639	Transcriptional regulator, TetR family	- none -
fig|93944.5.peg.314	CDS	mainChr	348691	348113	-1	-	579	Transcriptional regulator, TetR family	- none -
fig|93944.5.peg.391	CDS	mainChr	433572	432991	-3	-	582	Transcriptional regulator, TetR family	- none -
fig|93944.5.peg.511	CDS	mainChr	556501	555941	-1	-	561	Transcriptional regulator, TetR family	- none -
fig|93944.5.peg.547	CDS	mainChr	596116	595520	-1	-	597	Transcriptional regulator, TetR family	- none -
fig|93944.5.peg.556	CDS	mainChr	603577	602969	-1	-	609	Transcriptional regulator, TetR family	- none -
fig|93944.5.peg.675	CDS	mainChr	716186	715584	-2	-	603	Transcriptional regulator, TetR family	- none -
fig|93944.5.peg.739	CDS	mainChr	778386	777778	-3	-	609	Transcriptional regulator, TetR family	- none -
fig|93944.5.peg.812	CDS	mainChr	844903	845451	1	+	549	transcriptional regulator, TetR family	- none -
fig|93944.5.peg.886	CDS	mainChr	921958	922530	1	+	573	Transcriptional regulator, TetR family	- none -
fig|93944.5.peg.1032	CDS	mainChr	1082908	1083471	1	+	564	Transcriptional regulator, TetR family	- none -
fig|93944.5.peg.1120	CDS	mainChr	1169330	1169902	2	+	573	Transcriptional regulator, TetR family	- none -
fig|93944.5.peg.1214	CDS	mainChr	1264952	1265545	2	+	594	Transcriptional regulator, TetR family	- none -
fig|93944.5.peg.1277	CDS	mainChr	1326282	1326851	3	+	570	Transcriptional regulator, TetR family	- none -
fig|93944.5.peg.1507	CDS	mainChr	1544991	1544449	-3	-	543	Transcriptional regulator, TetR family	- none -
fig|93944.5.peg.1535	CDS	mainChr	1568390	1568947	2	+	558	Transcriptional regulator, TetR family	- none -
fig|93944.5.peg.1642	CDS	mainChr	1667701	1668222	1	+	522	Transcriptional regulator, TetR family	- none -
fig|93944.5.peg.1748	CDS	mainChr	1792982	1792281	-2	-	702	Transcriptional regulator, TetR family	- none -
fig|93944.5.peg.1771	CDS	mainChr	1820857	1820276	-1	-	582	Transcriptional regulator, TetR family	- none -
fig|93944.5.peg.1943	CDS	mainChr	2001715	2001098	-1	-	618	Transcriptional regulator, TetR family	- none -
fig|93944.5.peg.2096	CDS	mainChr	2167732	2167193	-1	-	540	transcriptional regulator, TetR family	- none -
fig|93944.5.peg.2122	CDS	mainChr	2193216	2193476	3	+	261	Transcriptional regulator, TetR family	- none -
fig|93944.5.peg.2145	CDS	mainChr	2214172	2214669	1	+	498	Transcriptional regulator, TetR family	- none -
fig|93944.5.peg.2156	CDS	mainChr	2227263	2226925	-3	-	339	Transcriptional regulator, TetR family	- none -
fig|93944.5.peg.2292	CDS	mainChr	2399694	2399164	-3	-	531	Transcriptional regulator, TetR family	- none -
fig|93944.5.peg.2405	CDS	mainChr	2531934	2531383	-3	-	552	Transcriptional regulator, TetR family	- none -
fig|93944.5.peg.2422	CDS	mainChr	2554842	2555519	3	+	678	Transcriptional regulator, TetR family	- none -
fig|93944.5.peg.2438	CDS	mainChr	2570485	2571111	1	+	627	Transcriptional regulator, TetR family	- none -
fig|93944.5.peg.2441	CDS	mainChr	2573078	2572470	-2	-	609	Transcriptional regulator, TetR family	- none -
fig|93944.5.peg.2504	CDS	mainChr	2633020	2632451	-1	-	570	Transcriptional regulator, TetR family	- none -
fig|93944.5.peg.2536	CDS	mainChr	2666116	2665511	-1	-	606	Transcriptional regulator, TetR family	- none -
fig|93944.5.peg.2544	CDS	mainChr	2675866	2675222	-1	-	645	Transcriptional regulator, TetR family	- none -
fig|93944.5.peg.2679	CDS	mainChr	2827714	2827013	-1	-	702	Transcriptional regulator, TetR family	- none -
fig|93944.5.peg.2687	CDS	mainChr	2837579	2836953	-2	-	627	Transcriptional regulator, TetR family	- none -
fig|93944.5.peg.2719	CDS	mainChr	2877058	2876531	-1	-	528	transcriptional regulator, TetR family	- none -
fig|93944.5.peg.2753	CDS	mainChr	2912399	2912992	2	+	594	Transcriptional regulator, TetR family	- none -
fig|93944.5.peg.2761	CDS	mainChr	2921659	2922231	1	+	573	Transcriptional regulator, TetR family	- none -
fig|93944.5.peg.2795	CDS	mainChr	2953117	2952452	-1	-	666	Transcriptional regulator, TetR family	- none -
fig|93944.5.peg.2853	CDS	mainChr	3012030	3011434	-3	-	597	Transcriptional regulator, TetR family	- none -
fig|93944.5.peg.2932	CDS	mainChr	3108090	3107485	-3	-	606	Transcriptional regulator, TetR family	- none -
fig|93944.5.peg.3049	CDS	mainChr	3236395	3237009	1	+	615	Transcriptional regulator, TetR family	- none -
fig|93944.5.peg.3052	CDS	mainChr	3238973	3238281	-2	-	693	Transcriptional regulator, TetR family	- none -
fig|93944.5.peg.3168	CDS	mainChr	3358782	3359504	3	+	723	Transcriptional regulator, TetR family	- none -
fig|93944.5.peg.3172	CDS	mainChr	3364045	3363470	-1	-	576	Transcriptional regulator, TetR family	- none -
fig|93944.5.peg.3204	CDS	mainChr	3409278	3408700	-3	-	579	Transcriptional regulator, TetR family	- none -
fig|93944.5.peg.3207	CDS	mainChr	3412125	3411325	-3	-	801	Transcriptional regulator, TetR family	- none -
fig|93944.5.peg.3224	CDS	mainChr	3427981	3428574	1	+	594	Transcriptional regulator, TetR family	- none -
fig|93944.5.peg.3239	CDS	mainChr	3446601	3445882	-3	-	720	Transcriptional regulator, TetR family	- none -
fig|93944.5.peg.3320	CDS	mainChr	3534152	3534727	2	+	576	Transcriptional regulator, TetR family	- none -
fig|93944.5.peg.3366	CDS	mainChr	3584051	3584632	2	+	582	Transcriptional regulator, TetR family	- none -
fig|93944.5.peg.3406	CDS	mainChr	3624116	3624715	2	+	600	Transcriptional regulator, TetR family	- none -
fig|93944.5.peg.3451	CDS	mainChr	3674670	3674065	-3	-	606	Transcriptional regulator, TetR family	- none -
fig|93944.5.peg.3461	CDS	mainChr	3684430	3683723	-1	-	708	Transcriptional regulator, TetR family	- none -
fig|93944.5.peg.3505	CDS	mainChr	3728041	3728700	1	+	660	Transcriptional regulator, TetR family	- none -
fig|93944.5.peg.3507	CDS	mainChr	3730398	3729859	-3	-	540	Transcriptional regulator, TetR family	- none -
fig|93944.5.peg.3540	CDS	mainChr	3772955	3772242	-2	-	714	Transcriptional regulator, TetR family	- none -
fig|93944.5.peg.3546	CDS	mainChr	3778731	3779366	3	+	636	Transcriptional regulator, TetR family	- none -
fig|93944.5.peg.3604	CDS	mainChr	3830803	3830150	-1	-	654	Transcriptional regulator, TetR family	- none -
fig|93944.5.peg.3676	CDS	mainChr	3905742	3906446	3	+	705	Transcriptional regulator, TetR family	- none -
fig|93944.5.peg.3724	CDS	mainChr	3964155	3963619	-3	-	537	Transcriptional regulator, TetR family	- none -
fig|93944.5.peg.3746	CDS	mainChr	3983441	3984049	2	+	609	Transcriptional regulator, TetR family	- none -
fig|93944.5.peg.3753	CDS	mainChr	3992503	3993141	1	+	639	Transcriptional regulator, TetR family	- none -
fig|93944.5.peg.3758	CDS	mainChr	3997723	3998388	1	+	666	Transcriptional regulator, TetR family	- none -
fig|93944.5.peg.3812	CDS	mainChr	4066830	4067423	3	+	594	Transcriptional regulator, TetR family	- none -
fig|93944.5.peg.3878	CDS	mainChr	4135812	4136435	3	+	624	Transcriptional regulator, TetR family	- none -
fig|93944.5.peg.3884	CDS	mainChr	4142123	4142887	2	+	765	Transcriptional regulator, TetR family	- none -
fig|93944.5.peg.3886	CDS	mainChr	4144095	4144802	3	+	708	Transcriptional regulator, TetR family	- none -
fig|93944.5.peg.3934	CDS	mainChr	4195126	4195740	1	+	615	Transcriptional regulator, TetR family	- none -
fig|93944.5.peg.4027	CDS	mainChr	4286575	4285979	-1	-	597	Transcriptional regulator, TetR family	- none -
fig|93944.5.peg.4295	CDS	mainChr	4575099	4575728	3	+	630	Transcriptional regulator, TetR family	- none -
fig|93944.5.peg.4347	CDS	mainChr	4624843	4624226	-1	-	618	Transcriptional regulator, TetR family	- none -
fig|93944.5.peg.4467	CDS	mainChr	4770584	4769967	-2	-	618	Transcriptional regulator, TetR family	- none -
fig|93944.5.peg.4483	CDS	mainChr	4789126	4788530	-1	-	597	Transcriptional regulator, TetR family	- none -
fig|93944.5.peg.4536	CDS	mainChr	4848336	4847653	-3	-	684	Transcriptional regulator, TetR family	- none -
fig|93944.5.peg.4565	CDS	mainChr	4883239	4882688	-1	-	552	Transcriptional regulator, TetR family	- none -
fig|93944.5.peg.4599	CDS	mainChr	4925873	4926658	2	+	786	Transcriptional regulator, TetR family	- none -
fig|93944.5.peg.4667	CDS	mainChr	5004758	5004183	-2	-	576	Transcriptional regulator, TetR family	- none -	non-core
fig|93944.5.peg.4709	CDS	mainChr	5052754	5052140	-1	-	615	Transcriptional regulator, TetR family	- none -	non-core
fig|93944.5.peg.4825	CDS	mainChr	5176678	5176031	-1	-	648	Transcriptional regulator, TetR family	- none -	non-core
fig|93944.5.peg.4916	CDS	mainChr	5289794	5290369	2	+	576	Transcriptional regulator, TetR family	- none -	non-core
fig|93944.5.peg.4957	CDS	mainChr	5331905	5331321	-2	-	585	transcriptional regulator, TetR family	- none -	non-core
fig|93944.5.peg.4988	CDS	mainChr	5359475	5358930	-2	-	546	transcriptional regulator, TetR family	- none -	non-core
fig|93944.5.peg.5005	CDS	mainChr	5377416	5377994	3	+	579	Transcriptional regulator, TetR family	- none -	non-core
fig|93944.5.peg.5052	CDS	mainChr	5430072	5429512	-3	-	561	Transcriptional regulator, TetR family	- none -	non-core
fig|93944.5.peg.5200	CDS	mainChr	5598039	5598752	3	+	714	Transcriptional regulator, TetR family	- none -	non-core
fig|93944.5.peg.5222	CDS	mainChr	5626551	5627183	3	+	633	Transcriptional regulator, TetR family	- none -	non-core
fig|93944.5.peg.5230	CDS	mainChr	5633105	5633761	2	+	657	Transcriptional regulator, TetR family	- none -	non-core
fig|93944.5.peg.5256	CDS	mainChr	5661614	5662237	2	+	624	Transcriptional regulator, TetR family	- none -	non-core
fig|93944.5.peg.5267	CDS	mainChr	5670241	5670822	1	+	582	Transcriptional regulator, TetR family	- none -	non-core
fig|93944.5.peg.5402	CDS	mainChr	5815981	5815430	-1	-	552	Transcriptional regulator, TetR family	- none -	non-core
fig|93944.5.peg.5438	CDS	mainChr	5861630	5861130	-2	-	501	Transcriptional regulator, TetR family	- none -	non-core
fig|93944.5.peg.5449	CDS	mainChr	5873242	5872736	-1	-	507	Transcriptional regulator, TetR family	- none -	non-core
fig|93944.5.peg.5453	CDS	mainChr	5875581	5876159	3	+	579	Transcriptional regulator, TetR family	- none -	non-core
fig|93944.5.peg.5471	CDS	mainChr	5896366	5895839	-1	-	528	Transcriptional regulator, TetR family	- none -	non-core
fig|93944.5.peg.5656	CDS	mainChr	6090336	6091010	3	+	675	Transcriptional regulator, TetR family	- none -	non-core
fig|93944.5.peg.5708	CDS	mainChr	6156849	6156280	-3	-	570	Transcriptional regulator, TetR family	- none -	non-core
fig|93944.5.peg.5758	CDS	mainChr	6212080	6212721	1	+	642	Transcriptional regulator, TetR family	- none -	non-core
fig|93944.5.peg.5767	CDS	mainChr	6223166	6222570	-2	-	597	Transcriptional regulator, TetR family	- none -	non-core
fig|93944.5.peg.5800	CDS	mainChr	6258560	6259207	2	+	648	Transcriptional regulator, TetR family	- none -	non-core
fig|93944.5.peg.5802	CDS	mainChr	6261492	6260884	-3	-	609	Transcriptional regulator, TetR family	- none -	non-core
fig|93944.5.peg.5888	CDS	mainChr	6347170	6346424	-1	-	747	Transcriptional regulator, TetR family	- none -	non-core
fig|93944.5.peg.5890	CDS	mainChr	6349476	6348886	-3	-	591	Transcriptional regulator, TetR family	- none -	non-core
fig|93944.5.peg.5899	CDS	mainChr	6360242	6359571	-2	-	672	Transcriptional regulator, TetR family	- none -	non-core
fig|93944.5.peg.5908	CDS	mainChr	6369006	6370190	3	+	1185	Transcriptional regulator, TetR family	- none -	non-core
fig|93944.5.peg.5909	CDS	mainChr	6370825	6370208	-1	-	618	Transcriptional regulator, TetR family	- none -	non-core
fig|93944.5.peg.5942	CDS	mainChr	6410189	6409476	-2	-	714	Transcriptional regulator, TetR family	- none -	non-core
fig|93944.5.peg.6016	CDS	mainChr	6486040	6486624	1	+	585	Transcriptional regulator, TetR family	- none -	non-core
fig|93944.5.peg.6085	CDS	mainChr	6556721	6556128	-2	-	594	Transcriptional regulator, TetR family	- none -	non-core
fig|93944.5.peg.6132	CDS	mainChr	6596371	6595766	-1	-	606	Transcriptional regulator, TetR family	- none -	non-core
fig|93944.5.peg.6146	CDS	mainChr	6607991	6608581	2	+	591	Transcriptional regulator, TetR family	- none -	non-core
fig|93944.5.peg.6147	CDS	mainChr	6608656	6609222	1	+	567	transcriptional regulator, TetR family	- none -	non-core
fig|93944.5.peg.6183	CDS	mainChr	6651495	6652067	3	+	573	Transcriptional regulator, TetR family	- none -	non-core
fig|93944.5.peg.6237	CDS	mainChr	6702207	6702866	3	+	660	Transcriptional regulator, TetR family	- none -	non-core
fig|93944.5.peg.6261	CDS	mainChr	6722248	6721697	-1	-	552	Transcriptional regulator, TetR family	- none -	non-core
fig|93944.5.peg.6282	CDS	mainChr	6742416	6743066	3	+	651	transcriptional regulator, TetR family	- none -	non-core
fig|93944.5.peg.6290	CDS	mainChr	6752302	6751703	-1	-	600	Transcriptional regulator, TetR family	- none -	non-core
fig|93944.5.peg.6349	CDS	mainChr	6817710	6818042	3	+	333	Transcriptional regulator, TetR family	- none -	non-core
fig|93944.5.peg.6355	CDS	mainChr	6830946	6830332	-3	-	615	Transcriptional regulator, TetR family	- none -	non-core
fig|93944.5.peg.6376	CDS	mainChr	6863503	6864258	1	+	756	Transcriptional regulator, TetR family	- none -	non-core
fig|93944.5.peg.6406	CDS	mainChr	6909475	6910056	1	+	582	Transcriptional regulator, TetR family	- none -	non-core
fig|93944.5.peg.6436	CDS	mainChr	6942153	6941608	-3	-	546	Transcriptional regulator, TetR family	- none -	non-core
fig|93944.5.peg.6500	CDS	mainChr	7003344	7002781	-3	-	564	Transcriptional regulator, TetR family	- none -	non-core
fig|93944.5.peg.6515	CDS	mainChr	7019242	7019883	1	+	642	Transcriptional regulator, TetR family	- none -	non-core
fig|93944.5.peg.6518	CDS	mainChr	7022016	7022675	3	+	660	Transcriptional regulator, TetR family	- none -	non-core
fig|93944.5.peg.6529	CDS	mainChr	7031106	7030522	-3	-	585	Transcriptional regulator, TetR family	- none -	non-core
fig|93944.5.peg.6550	CDS	mainChr	7052850	7053428	3	+	579	Transcriptional regulator, TetR family	- none -	non-core
fig|93944.5.peg.6582	CDS	mainChr	7082594	7083265	2	+	672	Transcriptional regulator, TetR family	- none -	non-core
fig|93944.5.peg.6608	CDS	mainChr	7109110	7108481	-1	-	630	Transcriptional regulator, TetR family	- none -	non-core
fig|93944.5.peg.6618	CDS	mainChr	7119557	7120153	2	+	597	Transcriptional regulator, TetR family	- none -	non-core
fig|93944.5.peg.6669	CDS	mainChr	7166438	7167094	2	+	657	Transcriptional regulator, TetR family	- none -	non-core
fig|93944.5.peg.6688	CDS	mainChr	7181053	7181649	1	+	597	Transcriptional regulator, TetR family	- none -	non-core
fig|93944.5.peg.6738	CDS	mainChr	7266610	7266023	-1	-	588	Transcriptional regulator, TetR family	- none -	non-core
fig|93944.5.peg.6744	CDS	mainChr	7274239	7273619	-1	-	621	Transcriptional regulator, TetR family	- none -	non-core
fig|93944.5.peg.6762	CDS	mainChr	7290331	7291401	1	+	1071	Transcriptional regulator, TetR family	- none -	non-core
fig|93944.5.peg.6777	CDS	mainChr	7303263	7304597	3	+	1335	Transcriptional regulator, TetR family	- none -	non-core
fig|93944.5.peg.6789	CDS	mainChr	7317821	7317240	-2	-	582	transcriptional regulator, TetR family	- none -	non-core
fig|93944.5.peg.6820	CDS	mainChr	7345358	7346026	2	+	669	Transcriptional regulator, TetR family	- none -	non-core
fig|93944.5.peg.6844	CDS	mainChr	7368675	7369430	3	+	756	transcriptional regulator, TetR family	- none -	non-core
fig|93944.5.peg.7019	CDS	mainChr	7571983	7571375	-1	-	609	Transcriptional regulator, TetR family	- none -	non-core
fig|93944.5.peg.7034	CDS	mainChr	7586252	7585533	-2	-	720	Transcriptional regulator, TetR family	- none -	non-core
fig|93944.5.peg.7063	CDS	mainChr	7614136	7613480	-1	-	657	Transcriptional regulator, TetR family	- none -	non-core
fig|93944.5.peg.7120	CDS	mainChr	7679503	7678886	-1	-	618	transcriptional regulator, TetR family	- none -	non-core
fig|93944.5.peg.7123	CDS	mainChr	7682189	7681455	-2	-	735	Transcriptional regulator, TetR family	- none -	non-core
fig|93944.5.peg.7148	CDS	mainChr	7704303	7703680	-3	-	624	Transcriptional regulator, TetR family	- none -	non-core
fig|93944.5.peg.7158	CDS	mainChr	7713721	7714305	1	+	585	Transcriptional regulator, TetR family	- none -	non-core
fig|93944.5.peg.7178	CDS	mainChr	7740064	7740660	1	+	597	Transcriptional regulator, TetR family	- none -	non-core
fig|93944.5.peg.7207	CDS	mainChr	7771626	7772183	3	+	558	Transcriptional regulator, TetR family	- none -	non-core
fig|93944.5.peg.7229	CDS	mainChr	7793407	7792784	-1	-	624	Transcriptional regulator, TetR family	- none -	non-core
fig|93944.5.peg.7290	CDS	mainChr	7881616	7881026	-1	-	591	Transcriptional regulator, TetR family	- none -	non-core
fig|93944.5.peg.7297	CDS	mainChr	7889955	7889323	-3	-	633	Transcriptional regulator, TetR family	- none -	non-core
fig|93944.5.peg.7365	CDS	mainChr	7970053	7969457	-1	-	597	Transcriptional regulator, TetR family	- none -	non-core
fig|93944.5.peg.7471	CDS	mainChr	8111686	8112309	1	+	624	transcriptional regulator, TetR family	- none -	non-core
fig|93944.5.peg.7672	CDS	mainChr	8333326	8332748	-1	-	579	Transcriptional regulator, TetR family	- none -
fig|93944.5.peg.7727	CDS	mainChr	8389756	8389184	-1	-	573	Transcriptional regulator, TetR family	- none -
fig|93944.5.peg.8157	CDS	mainChr	8848514	8847894	-2	-	621	Transcriptional regulator, TetR family	- none -
fig|93944.5.peg.8219	CDS	mainChr	8917448	8918059	2	+	612	Transcriptional regulator, TetR family	- none -
fig|93944.5.peg.8293	CDS	mainChr	9003165	9003740	3	+	576	Transcriptional regulator, TetR family	- none -
fig|93944.5.peg.8381	CDS	mainChr	9101796	9102350	3	+	555	Transcriptional regulator, TetR family	- none -
fig|93944.5.peg.8397	CDS	mainChr	9122033	9122626	2	+	594	Transcriptional regulator, TetR family	- none -
fig|93944.5.peg.8439	CDS	mainChr	9177200	9176487	-2	-	714	Transcriptional regulator, TetR family	- none -
fig|93944.5.peg.8449	CDS	mainChr	9188005	9188559	1	+	555	Transcriptional regulator, TetR family	- none -
fig|93944.5.peg.8472	CDS	mainChr	9212196	9211549	-3	-	648	Transcriptional regulator, TetR family	- none -
fig|93944.5.peg.8562	CDS	mainChr	9304650	9305174	3	+	525	Transcriptional regulator, TetR family	- none -
fig|93944.5.peg.8570	CDS	mainChr	9314244	9314726	3	+	483	Transcriptional regulator, TetR family	- none -
fig|93944.5.peg.9047	CDS	mainChr	9824167	9823517	-1	-	651	Transcriptional regulator, TetR family	- none -
fig|93944.5.peg.9081	CDS	mainChr	9857263	9856637	-1	-	627	Transcriptional regulator, TetR family	- none -
fig|93944.5.peg.9085	CDS	mainChr	9860204	9859602	-2	-	603	Transcriptional regulator, TetR family	- none -
fig|93944.5.peg.9189	CDS	mainChr	9972477	9971851	-3	-	627	Transcriptional regulator, TetR family	- none -
fig|93944.5.peg.9205	CDS	mainChr	9987900	9987289	-3	-	612	Transcriptional regulator, TetR family	- none -
fig|93944.5.peg.9246	CDS	mainChr	10034952	10034404	-3	-	549	Transcriptional regulator, TetR family	- none -
fig|93944.5.peg.9250	CDS	mainChr	10040285	10039632	-2	-	654	Transcriptional regulator, TetR family	- none -
fig|93944.5.peg.9282	CDS	mainChr	10074033	10073476	-3	-	558	Transcriptional regulator, TetR family	- none -
fig|93944.5.peg.9397	CDS	mainChr	10216013	10215387	-2	-	627	Transcriptional regulator, TetR family	- none -
fig|93944.5.peg.9401	CDS	mainChr	10219327	10218770	-1	-	558	Transcriptional regulator, TetR family	- none -
fig|93944.5.peg.9467	CDS	mainChr	10287262	10287957	1	+	696	Transcriptional regulator, TetR family	- none -
fig|93944.5.peg.9574	CDS	mainChr	10400891	10400322	-2	-	570	Transcriptional regulator, TetR family	- none -
fig|93944.5.peg.9658	CDS	mainChr	10483786	10483265	-1	-	522	Transcriptional regulator, TetR family	- none -
fig|93944.5.peg.9683	CDS	mainChr	10507888	10508451	1	+	564	Transcriptional regulator, TetR family	- none -
fig|93944.5.peg.9756	CDS	mainChr	10585891	10586475	1	+	585	Transcriptional regulator, TetR family	- none -
fig|93944.5.peg.9789	CDS	mainChr	10611983	10612609	2	+	627	Transcriptional regulator, TetR family	- none -
fig|93944.5.peg.9805	CDS	mainChr	10629590	10630183	2	+	594	Transcriptional regulator, TetR family	- none -
fig|93944.5.peg.9877	CDS	mainChr	10708434	10707859	-3	-	576	Transcriptional regulator, TetR family	- none -
fig|93944.5.peg.9886	CDS	mainChr	10719669	10720190	3	+	522	Transcriptional regulator, TetR family	- none -
fig|93944.5.peg.10009	CDS	mainChr	10850547	10851044	3	+	498	Transcriptional regulator, TetR family	- none -
fig|93944.5.peg.10047	CDS	mainChr	10887053	10886415	-2	-	639	Transcriptional regulator, TetR family	- none -
fig|93944.5.peg.10087	CDS	mainChr	10937456	10938052	2	+	597	Transcriptional regulator, TetR family	- none -
fig|93944.5.peg.10181	CDS	mainChr	11036307	11037137	3	+	831	Transcriptional regulator, TetR family	- none -
fig|93944.5.peg.10207	CDS	mainChr	11069817	11069188	-3	-	630	Transcriptional regulator, TetR family	- none -
fig|93944.5.peg.10242	CDS	mainChr	11108649	11109269	3	+	621	Transcriptional regulator, TetR family	- none -
fig|93944.5.peg.10383	CDS	mainChr	11255645	11255037	-2	-	609	Transcriptional regulator, TetR family	- none -
fig|93944.5.peg.10387	CDS	mainChr	11257970	11257359	-2	-	612	Transcriptional regulator, TetR family	- none -
fig|93944.5.peg.10391	CDS	mainChr	11261393	11260803	-2	-	591	Transcriptional regulator, TetR family	- none -
fig|93944.5.peg.10501	CDS	mainChr	11376385	11377311	1	+	927	Transcriptional regulator, TetR family	- none -
fig|93944.5.peg.10511	CDS	mainChr	11388425	11387823	-2	-	603	Transcriptional regulator, TetR family	- none -
fig|93944.5.peg.10561	CDS	mainChr	11439657	11439109	-3	-	549	Transcriptional regulator, TetR family	- none -
fig|93944.5.peg.10568	CDS	mainChr	11446464	11445892	-3	-	573	Transcriptional regulator, TetR family	- none -
fig|93944.5.peg.10598	CDS	mainChr	11484153	11484689	3	+	537	Transcriptional regulator, TetR family	- none -
fig|93944.5.peg.10633	CDS	mainChr	11541112	11541714	1	+	603	Transcriptional regulator, TetR family	- none -
fig|93944.5.peg.10660	CDS	mainChr	11569419	11568835	-3	-	585	Transcriptional regulator, TetR family	- none -
fig|93944.5.peg.10707	CDS	mainChr	11618000	11618608	2	+	609	Transcriptional regulator, TetR family	- none -
fig|93944.5.peg.10773	CDS	mainChr	11685593	11686126	2	+	534	Transcriptional regulator, TetR family	- none -
fig|93944.5.peg.10777	CDS	mainChr	11689933	11690592	1	+	660	Transcriptional regulator, TetR family	- none -
fig|93944.5.peg.10792	CDS	mainChr	11704976	11704362	-2	-	615	Transcriptional regulator, TetR family	- none -
fig|93944.5.peg.10803	CDS	mainChr	11715065	11715670	2	+	606	Transcriptional regulator, TetR family	- none -
fig|93944.5.peg.10869	CDS	mainChr	11793877	11794494	1	+	618	Transcriptional regulator, TetR family	- none -
fig|93944.5.peg.4760	CDS	mainChr	5110598	5111566	2	+	969	Transcriptional regulator, TrmB family / Transcriptional regulator, LuxR family	- none -	non-core
fig|93944.5.peg.660	CDS	mainChr	702178	703407	1	+	1230	transcriptional regulator, XRE family	- none -
fig|93944.5.peg.1410	CDS	mainChr	1461027	1460536	-3	-	492	Transcriptional regulator, XRE family	- none -
fig|93944.5.peg.2517	CDS	mainChr	2645646	2645344	-3	-	303	Transcriptional regulator, XRE family	- none -
fig|93944.5.peg.2827	CDS	mainChr	2983971	2986076	3	+	2106	transcriptional regulator, XRE family	- none -
fig|93944.5.peg.2865	CDS	mainChr	3025969	3025376	-1	-	594	transcriptional regulator, XRE family	- none -
fig|93944.5.peg.4634	CDS	mainChr	4963345	4964817	1	+	1473	Transcriptional regulator, XRE family	- none -	non-core
fig|93944.5.peg.5028	CDS	mainChr	5405661	5406458	3	+	798	transcriptional regulator, XRE family	- none -	non-core
fig|93944.5.peg.5577	CDS	mainChr	6016391	6018877	2	+	2487	transcriptional regulator, XRE family	- none -	non-core
fig|93944.5.peg.5696	CDS	mainChr	6140095	6142434	1	+	2340	transcriptional regulator, XRE family	- none -	non-core
fig|93944.5.peg.10021	CDS	mainChr	10861792	10861010	-1	-	783	transcriptional regulator, XRE family	- none -
fig|93944.5.peg.3619	CDS	mainChr	3844997	3844419	-2	-	579	transcriptional regulator, XRE family with cupin sensor	- none -
fig|93944.5.peg.7829	CDS	mainChr	8506237	8505065	-1	-	1173	Transcriptional regulator/sugar kinase	- none -
fig|93944.5.peg.10438	CDS	mainChr	11312709	11311534	-3	-	1176	Transcriptional regulator/sugar kinase	- none -
fig|93944.5.peg.4505	CDS	mainChr	4813772	4813452	-2	-	321	transcriptional regulators, marR/emrR family	- none -
fig|93944.5.peg.10174	CDS	mainChr	11027326	11026994	-1	-	333	transcriptional regulators, TraR/DksA family	- none -
fig|93944.5.peg.9892	CDS	mainChr	10727451	10726840	-3	-	612	transcriptional regulatory protein	- none -
fig|93944.5.peg.10841	CDS	mainChr	11762911	11761769	-1	-	1143	transcriptional regulatory protein	- none -
fig|93944.5.peg.1373	CDS	mainChr	1429106	1428414	-2	-	693	Transcriptional regulatory protein glnR	- none -
fig|93944.5.peg.4933	CDS	mainChr	5309147	5309905	2	+	759	Transcriptional repressor of the fructose operon, DeoR family	Fructose utilization	non-core
fig|93944.5.peg.4954	CDS	mainChr	5329653	5328892	-3	-	762	Transcriptional repressor of the fructose operon, DeoR family	Fructose utilization	non-core
fig|93944.5.peg.3228	CDS	mainChr	3434300	3435418	2	+	1119	transcriptional repressor protein	- none -
fig|93944.5.peg.8024	CDS	mainChr	8707710	8708939	3	+	1230	xylose repressor, putative	- none -
fig|93944.5.peg.931	CDS	mainChr	970796	971908	2	+	1113	Xylose-responsive transcription regulator, ROK family	Xylose utilization
fig|93944.5.peg.1783	CDS	mainChr	1832462	1833673	2	+	1212	Xylose-responsive transcription regulator, ROK family	Xylose utilization
fig|93944.5.peg.3696	CDS	mainChr	3929470	3928136	-1	-	1335	Xylose-responsive transcription regulator, ROK family	Xylose utilization
fig|93944.5.peg.3697	CDS	mainChr	3929713	3930990	1	+	1278	Xylose-responsive transcription regulator, ROK family	Xylose utilization
fig|93944.5.peg.4597	CDS	mainChr	4922409	4923623	3	+	1215	Xylose-responsive transcription regulator, ROK family	Xylose utilization
fig|93944.5.peg.6414	CDS	mainChr	6918820	6920061	1	+	1242	Xylose-responsive transcription regulator, ROK family	Xylose utilization	non-core
fig|93944.5.peg.8196	CDS	mainChr	8892186	8891011	-3	-	1176	Xylose-responsive transcription regulator, ROK family	Xylose utilization
fig|93944.5.peg.8657	CDS	mainChr	9399018	9397813	-3	-	1206	Xylose-responsive transcription regulator, ROK family	Xylose utilization
fig|93944.5.peg.10210	CDS	mainChr	11071535	11071266	-2	-	270	WhiB-family transcriptional regulator	WhiB and WhiB-type regulatory proteins
fig|93944.5.peg.1686	CDS	mainChr	1719596	1719339	-2	-	258	WhiB-like transcription regulator	WhiB and WhiB-type regulatory proteins
fig|93944.5.peg.7568	CDS	mainChr	8215771	8215514	-1	-	258	WhiB-like transcription regulator	WhiB and WhiB-type regulatory proteins
fig|93944.5.peg.10156	CDS	mainChr	11010752	11011006	2	+	255	WhiB-like transcription regulator	WhiB and WhiB-type regulatory proteins
fig|93944.5.peg.8574	CDS	mainChr	9317289	9317600	3	+	312	WhiB-like transcriptional regulator	WhiB and WhiB-type regulatory proteins
fig|93944.5.peg.975	CDS	mainChr	1022761	1022994	1	+	234	WhiB-type transcription regulator	WhiB and WhiB-type regulatory proteins
fig|93944.5.peg.7004	CDS	mainChr	7555742	7555464	-2	-	279	WhiB-type transcriptional regulator	WhiB and WhiB-type regulatory proteins	non-core
fig|93944.5.peg.6908	CDS	mainChr	7437656	7438312	2	+	657	Vancomycin response regulator VanR	Resistance to Vancomycin	non-core
fig|93944.5.peg.190	CDS	mainChr	207333	208967	3	+	1635	Tyrosine protein kinase:Serine/threonine protein kinase	- none -
fig|93944.5.peg.715	CDS	mainChr	756922	758112	1	+	1191	Tyrosine protein kinase:Serine/threonine protein kinase	- none -
fig|93944.5.peg.1014	CDS	mainChr	1063364	1066186	2	+	2823	Tyrosine protein kinase:Serine/threonine protein kinase	- none -
fig|93944.5.peg.1167	CDS	mainChr	1217147	1216032	-2	-	1116	Tyrosine protein kinase:Serine/threonine protein kinase	- none -
fig|93944.5.peg.1634	CDS	mainChr	1659424	1657289	-1	-	2136	Tyrosine protein kinase:Serine/threonine protein kinase	- none -
fig|93944.5.peg.2705	CDS	mainChr	2858847	2860607	3	+	1761	Tyrosine protein kinase:Serine/threonine protein kinase	- none -
fig|93944.5.peg.2706	CDS	mainChr	2860655	2862415	2	+	1761	Tyrosine protein kinase:Serine/threonine protein kinase	- none -
fig|93944.5.peg.2707	CDS	mainChr	2862615	2864693	3	+	2079	Tyrosine protein kinase:Serine/threonine protein kinase	- none -
fig|93944.5.peg.3388	CDS	mainChr	3608566	3605006	-1	-	3561	Tyrosine protein kinase:Serine/threonine protein kinase	- none -
fig|93944.5.peg.3627	CDS	mainChr	3857227	3855014	-1	-	2214	Tyrosine protein kinase:Serine/threonine protein kinase	- none -
fig|93944.5.peg.5776	CDS	mainChr	6235603	6238962	1	+	3360	Tyrosine protein kinase:Serine/threonine protein kinase	- none -	non-core
fig|93944.5.peg.7109	CDS	mainChr	7661961	7664186	3	+	2226	Tyrosine protein kinase:Serine/threonine protein kinase	- none -	non-core
fig|93944.5.peg.7268	CDS	mainChr	7858205	7856763	-2	-	1443	Tyrosine protein kinase:Serine/threonine protein kinase	- none -	non-core
fig|93944.5.peg.8365	CDS	mainChr	9080947	9083205	1	+	2259	Tyrosine protein kinase:Serine/threonine protein kinase	- none -
fig|93944.5.peg.10027	CDS	mainChr	10868623	10867853	-1	-	771	Tyrosine protein kinase:Serine/threonine protein kinase	- none -
fig|93944.5.peg.10710	CDS	mainChr	11622201	11622677	3	+	477	Tyrosine protein kinase:Serine/threonine protein kinase	- none -
fig|93944.5.peg.59	CDS	mainChr	58216	57230	-1	-	987	two component sensor kinase	- none -
fig|93944.5.peg.2639	CDS	mainChr	2773112	2774248	2	+	1137	two component sensor kinase	- none -
fig|93944.5.peg.6197	CDS	mainChr	6664088	6662811	-2	-	1278	two component sensor kinase	- none -	non-core
fig|93944.5.peg.8146	CDS	mainChr	8839046	8837871	-2	-	1176	two component sensor kinase	- none -
fig|93944.5.peg.1969	CDS	mainChr	2025705	2026370	3	+	666	Two component sensory transduction transcriptional regulatory protein MtrA	- none -
fig|93944.5.peg.1283	CDS	mainChr	1332817	1332371	-1	-	447	two component system histidine kinase	- none -
fig|93944.5.peg.5036	CDS	mainChr	5414545	5415222	1	+	678	two component system response regulator	- none -	non-core
fig|93944.5.peg.2080	CDS	mainChr	2151521	2150406	-2	-	1116	two component system sensor kinase	- none -
fig|93944.5.peg.4856	CDS	mainChr	5208421	5209017	1	+	597	two component transcriptional regulator, LuxR family	- none -	non-core
fig|93944.5.peg.7941	CDS	mainChr	8629320	8629964	3	+	645	two component transcriptional regulator, winged helix family	- none -
fig|93944.5.peg.910	CDS	mainChr	950270	946086	-2	-	4185	Two-component hybrid sensor and regulator	- none -
fig|93944.5.peg.2901	CDS	mainChr	3071098	3071712	1	+	615	Two-component hybrid sensor and regulator	- none -
fig|93944.5.peg.7683	CDS	mainChr	8345594	8342193	-2	-	3402	Two-component hybrid sensor and regulator	- none -
fig|93944.5.peg.909	CDS	mainChr	946082	945453	-2	-	630	two-component regulator	- none -
fig|93944.5.peg.173	CDS	mainChr	189836	190489	2	+	654	Two-component response regulator	- none -
fig|93944.5.peg.2166	CDS	mainChr	2240137	2240778	1	+	642	Two-component response regulator	- none -
fig|93944.5.peg.3121	CDS	mainChr	3310777	3311430	1	+	654	Two-component response regulator	- none -
fig|93944.5.peg.4972	CDS	mainChr	5347290	5346634	-3	-	657	Two-component response regulator	- none -	non-core
fig|93944.5.peg.6287	CDS	mainChr	6748890	6748219	-3	-	672	Two-component response regulator	- none -	non-core
fig|93944.5.peg.6344	CDS	mainChr	6812865	6812197	-3	-	669	Two-component response regulator	- none -	non-core
fig|93944.5.peg.7026	CDS	mainChr	7578280	7578927	1	+	648	Two-component response regulator	- none -	non-core
fig|93944.5.peg.7396	CDS	mainChr	8012505	8013242	3	+	738	two-component response regulator	- none -	non-core
fig|93944.5.peg.8107	CDS	mainChr	8800802	8800101	-2	-	702	two-component response regulator	- none -
fig|93944.5.peg.8728	CDS	mainChr	9478492	9477839	-1	-	654	Two-component response regulator	- none -
fig|93944.5.peg.9777	CDS	mainChr	10602091	10602747	1	+	657	Two-component response regulator	- none -
fig|93944.5.peg.3437	CDS	mainChr	3663268	3662156	-1	-	1113	two-component sensor	- none -
fig|93944.5.peg.174	CDS	mainChr	190486	191586	1	+	1101	two-component sensor (kinase)	- none -
fig|93944.5.peg.2182	CDS	mainChr	2275860	2274673	-3	-	1188	two-component sensor (kinase)	- none -
fig|93944.5.peg.6411	CDS	mainChr	6916430	6915318	-2	-	1113	two-component sensor (kinase)	- none -	non-core
fig|93944.5.peg.2220	CDS	mainChr	2323322	2324731	2	+	1410	two-component sensor histidine kinase	- none -
fig|93944.5.peg.3384	CDS	mainChr	3602174	3601128	-2	-	1047	two-component sensor histidine kinase	- none -
fig|93944.5.peg.3860	CDS	mainChr	4118814	4119203	3	+	390	two-component sensor histidine kinase	- none -
fig|93944.5.peg.8931	CDS	mainChr	9700597	9700028	-1	-	570	two-component sensor kinase	- none -
fig|93944.5.peg.8919	CDS	mainChr	9691007	9689622	-2	-	1386	two-component sensor kinase, PhoR	- none -
fig|93944.5.peg.62	CDS	mainChr	62519	61875	-2	-	645	two-component system response regulator	- none -
fig|93944.5.peg.1646	CDS	mainChr	1673749	1674216	1	+	468	Two-component system response regulator	- none -
fig|93944.5.peg.2089	CDS	mainChr	2158598	2159281	2	+	684	two-component system response regulator	- none -
fig|93944.5.peg.2381	CDS	mainChr	2509780	2510415	1	+	636	two-component system response regulator	- none -
fig|93944.5.peg.3436	CDS	mainChr	3662159	3661527	-2	-	633	two-component system response regulator	- none -
fig|93944.5.peg.4791	CDS	mainChr	5144347	5144991	1	+	645	two-component system response regulator	- none -	non-core
fig|93944.5.peg.5104	CDS	mainChr	5488358	5487729	-2	-	630	two-component system response regulator	- none -	non-core
fig|93944.5.peg.5252	CDS	mainChr	5658539	5659189	2	+	651	two-component system response regulator	- none -	non-core
fig|93944.5.peg.5444	CDS	mainChr	5868473	5867838	-2	-	636	two-component system response regulator	- none -	non-core
fig|93944.5.peg.5537	CDS	mainChr	5961414	5962061	3	+	648	two-component system response regulator	- none -	non-core
fig|93944.5.peg.5598	CDS	mainChr	6033610	6034224	1	+	615	two-component system response regulator	- none -	non-core
fig|93944.5.peg.5600	CDS	mainChr	6036553	6036191	-1	-	363	two-component system response regulator	- none -	non-core
fig|93944.5.peg.6412	CDS	mainChr	6917092	6916427	-1	-	666	two-component system response regulator	- none -	non-core
fig|93944.5.peg.8027	CDS	mainChr	8710622	8709987	-2	-	636	two-component system response regulator	- none -
fig|93944.5.peg.8379	CDS	mainChr	9100420	9099749	-1	-	672	two-component system response regulator	- none -
fig|93944.5.peg.8637	CDS	mainChr	9375356	9374727	-2	-	630	two-component system response regulator	- none -
fig|93944.5.peg.9507	CDS	mainChr	10324339	10325043	1	+	705	Two-component system response regulator	- none -
fig|93944.5.peg.9569	CDS	mainChr	10395185	10395880	2	+	696	two-component system response regulator	- none -
fig|93944.5.peg.9730	CDS	mainChr	10561607	10561801	2	+	195	two-component system response regulator	- none -
fig|93944.5.peg.9933	CDS	mainChr	10768000	10767389	-1	-	612	two-component system response regulator	- none -
fig|93944.5.peg.10359	CDS	mainChr	11228185	11228625	1	+	441	Two-component system response regulator	- none -
fig|93944.5.peg.63	CDS	mainChr	63660	62512	-3	-	1149	two-component system sensor kinase	- none -
fig|93944.5.peg.170	CDS	mainChr	186355	187785	1	+	1431	two-component system sensor kinase	- none -
fig|93944.5.peg.308	CDS	mainChr	341422	340433	-1	-	990	two-component system sensor kinase	- none -
fig|93944.5.peg.317	CDS	mainChr	350551	351684	1	+	1134	two-component system sensor kinase	- none -
fig|93944.5.peg.504	CDS	mainChr	550305	551456	3	+	1152	two-component system sensor kinase	- none -
fig|93944.5.peg.590	CDS	mainChr	631677	630250	-3	-	1428	two-component system sensor kinase	- none -
fig|93944.5.peg.722	CDS	mainChr	765269	763860	-2	-	1410	two-component system sensor kinase	- none -
fig|93944.5.peg.786	CDS	mainChr	820188	821291	3	+	1104	two-component system sensor kinase	- none -
fig|93944.5.peg.831	CDS	mainChr	867988	869208	1	+	1221	two-component system sensor kinase	- none -
fig|93944.5.peg.1051	CDS	mainChr	1105019	1103892	-2	-	1128	two-component system sensor kinase	- none -
fig|93944.5.peg.1274	CDS	mainChr	1323803	1322241	-2	-	1563	two-component system sensor kinase	- none -
fig|93944.5.peg.1331	CDS	mainChr	1378904	1380202	2	+	1299	Two-component system sensor kinase	- none -
fig|93944.5.peg.2473	CDS	mainChr	2603408	2602383	-2	-	1026	two-component system sensor kinase	- none -
fig|93944.5.peg.2884	CDS	mainChr	3049037	3050365	2	+	1329	two-component system sensor kinase	- none -
fig|93944.5.peg.2968	CDS	mainChr	3150352	3149114	-1	-	1239	two-component system sensor kinase	- none -
fig|93944.5.peg.3292	CDS	mainChr	3504108	3502861	-3	-	1248	two-component system sensor kinase	- none -
fig|93944.5.peg.4036	CDS	mainChr	4296880	4297977	1	+	1098	two-component system sensor kinase	- none -
fig|93944.5.peg.4042	CDS	mainChr	4302241	4303398	1	+	1158	two-component system sensor kinase	- none -
fig|93944.5.peg.4554	CDS	mainChr	4869956	4868475	-2	-	1482	two-component system sensor kinase	- none -
fig|93944.5.peg.4601	CDS	mainChr	4927692	4929536	3	+	1845	two-component system sensor kinase	- none -
fig|93944.5.peg.5035	CDS	mainChr	5412932	5414548	2	+	1617	two-component system sensor kinase	- none -	non-core
fig|93944.5.peg.5105	CDS	mainChr	5489602	5488370	-1	-	1233	two-component system sensor kinase	- none -	non-core
fig|93944.5.peg.5304	CDS	mainChr	5705157	5705981	3	+	825	two-component system sensor kinase	- none -	non-core
fig|93944.5.peg.5445	CDS	mainChr	5869642	5868473	-1	-	1170	two-component system sensor kinase	- none -	non-core
fig|93944.5.peg.5536	CDS	mainChr	5960068	5961417	1	+	1350	two-component system sensor kinase	- none -	non-core
fig|93944.5.peg.6334	CDS	mainChr	6803696	6802593	-2	-	1104	Two-component system sensor kinase	- none -	non-core
fig|93944.5.peg.6345	CDS	mainChr	6813980	6812874	-2	-	1107	two-component system sensor kinase	- none -	non-core
fig|93944.5.peg.6390	CDS	mainChr	6881834	6883003	2	+	1170	two-component system sensor kinase	- none -	non-core
fig|93944.5.peg.6950	CDS	mainChr	7486277	7488139	2	+	1863	two-component system sensor kinase	- none -	non-core
fig|93944.5.peg.7027	CDS	mainChr	7578924	7580111	3	+	1188	two-component system sensor kinase	- none -	non-core
fig|93944.5.peg.7172	CDS	mainChr	7734453	7735412	3	+	960	Two-component system sensor kinase	- none -	non-core
fig|93944.5.peg.7194	CDS	mainChr	7757987	7759243	2	+	1257	two-component system sensor kinase	- none -	non-core
fig|93944.5.peg.7308	CDS	mainChr	7901875	7900625	-1	-	1251	two-component system sensor kinase	- none -	non-core
fig|93944.5.peg.7374	CDS	mainChr	7982812	7983708	1	+	897	two-component system sensor kinase	- none -	non-core
fig|93944.5.peg.7547	CDS	mainChr	8192229	8193386	3	+	1158	two-component system sensor kinase	- none -
fig|93944.5.peg.8028	CDS	mainChr	8711881	8710625	-1	-	1257	two-component system sensor kinase	- none -
fig|93944.5.peg.8251	CDS	mainChr	8959782	8958643	-3	-	1140	two-component system sensor kinase	- none -
fig|93944.5.peg.8638	CDS	mainChr	9376420	9375332	-1	-	1089	two-component system sensor kinase	- none -
fig|93944.5.peg.8727	CDS	mainChr	9477764	9476550	-2	-	1215	two-component system sensor kinase	- none -
fig|93944.5.peg.9568	CDS	mainChr	10394181	10395215	3	+	1035	two-component system sensor kinase	- none -
fig|93944.5.peg.9576	CDS	mainChr	10401913	10403025	1	+	1113	Two-component system sensor kinase	- none -
fig|93944.5.peg.9583	CDS	mainChr	10411413	10412681	3	+	1269	two-component system sensor kinase	- none -
fig|93944.5.peg.9934	CDS	mainChr	10769080	10768013	-1	-	1068	two-component system sensor kinase	- none -
fig|93944.5.peg.10160	CDS	mainChr	11014595	11015704	2	+	1110	two-component system sensor kinase	- none -
fig|93944.5.peg.10411	CDS	mainChr	11285120	11286535	2	+	1416	two-component system sensor kinase	- none -
fig|93944.5.peg.10456	CDS	mainChr	11329102	11330274	1	+	1173	Two-component system sensor kinase	- none -
fig|93944.5.peg.3346	CDS	mainChr	3563655	3564329	3	+	675	Two-component system, regulatory protein	- none -
fig|93944.5.peg.3344	CDS	mainChr	3561479	3562543	2	+	1065	Two-component system, sensor protein	- none -
fig|93944.5.peg.3754	CDS	mainChr	3993196	3993795	1	+	600	TetR family regulatory protein of MDR cluster	- none -
fig|93944.5.peg.6839	CDS	mainChr	7365251	7364670	-2	-	582	TetR family regulatory protein of MDR cluster	- none -	non-core
fig|93944.5.peg.7315	CDS	mainChr	7910963	7910352	-2	-	612	TetR family regulatory protein of MDR cluster	- none -	non-core
fig|93944.5.peg.9289	CDS	mainChr	10083259	10082624	-1	-	636	TetR family regulatory protein of MDR cluster	- none -
fig|93944.5.peg.906	CDS	mainChr	943380	942748	-3	-	633	TetR-family transcriptional regulator	- none -
fig|93944.5.peg.5512	CDS	mainChr	5934300	5933686	-3	-	615	TetR-family transcriptional regulator	- none -	non-core
fig|93944.5.peg.6130	CDS	mainChr	6594916	6594278	-1	-	639	TetR-family transcriptional regulator	- none -	non-core
fig|93944.5.peg.6962	CDS	mainChr	7502175	7502936	3	+	762	TetR-family transcriptional regulator	- none -	non-core
fig|93944.5.peg.9667	CDS	mainChr	10493513	10492815	-2	-	699	tetR-family transcriptional regulator	- none -
fig|93944.5.peg.2511	CDS	mainChr	2640045	2643071	3	+	3027	signal transduction histidine kinase	- none -
fig|93944.5.peg.2568	CDS	mainChr	2698202	2700955	2	+	2754	signal transduction histidine kinase	- none -
fig|93944.5.peg.9992	CDS	mainChr	10831029	10829455	-3	-	1575	Signal transduction histidine kinase CitA regulating citrate metabolism	Citrate Utilization System (CitAB, CitH, and tctABC)
fig|93944.5.peg.276	CDS	mainChr	303088	306345	1	+	3258	Signal transduction response regulator	- none -
fig|93944.5.peg.2149	CDS	mainChr	2219599	2216501	-1	-	3099	Signal transduction response regulator / Disease resistance domain-containing protein	- none -
fig|93944.5.peg.2632	CDS	mainChr	2767651	2764784	-1	-	2868	Signal transduction response regulator / Disease resistance domain-containing protein	- none -
fig|93944.5.peg.2647	CDS	mainChr	2781171	2784314	3	+	3144	Signal transduction response regulator / Disease resistance domain-containing protein	- none -
fig|93944.5.peg.6083	CDS	mainChr	6553211	6555019	2	+	1809	Signal transduction response regulator / Disease resistance domain-containing protein	- none -	non-core
fig|93944.5.peg.6450	CDS	mainChr	6956279	6951675	-2	-	4605	Signal transduction response regulator / Disease resistance domain-containing protein	- none -	non-core
fig|93944.5.peg.7425	CDS	mainChr	8058854	8059624	2	+	771	Signal transduction response regulator / Disease resistance domain-containing protein	- none -	non-core
fig|93944.5.peg.8878	CDS	mainChr	9641769	9644906	3	+	3138	Signal transduction response regulator / Disease resistance domain-containing protein	- none -
fig|93944.5.peg.9872	CDS	mainChr	10703020	10700636	-1	-	2385	Signal transduction response regulator / Disease resistance domain-containing protein	- none -
fig|93944.5.peg.9882	CDS	mainChr	10715784	10713385	-3	-	2400	Signal transduction response regulator / Disease resistance domain-containing protein	- none -
fig|93944.5.peg.9884	CDS	mainChr	10718776	10716359	-1	-	2418	Signal transduction response regulator / Disease resistance domain-containing protein	- none -
fig|93944.5.peg.828	CDS	mainChr	866359	863072	-1	-	3288	Signal transduction response regulator / Disease resistance domain-containing protein / Tetratricopeptide repeat-containing protein	- none -
fig|93944.5.peg.6323	CDS	mainChr	6793316	6790218	-2	-	3099	Signal transduction response regulator / Tetratricopeptide repeat-containing protein	- none -	non-core
fig|93944.5.peg.10839	CDS	mainChr	11760467	11759874	-2	-	594	sigma factor	- none -
fig|93944.5.peg.2062	CDS	mainChr	2136590	2135709	-2	-	882	Sigma factor, sigma 70 type, group 4	- none -
fig|93944.5.peg.10886	CDS	mainChr	11812253	11811699	-2	-	555	sigma subunit sigma24 -like protein	- none -
fig|93944.5.peg.4389	CDS	mainChr	4670491	4669199	-1	-	1293	sigma-70 region 2 domain protein	- none -
fig|93944.5.peg.945	CDS	mainChr	989406	988894	-3	-	513	Sigma-70, region 4 type 2	- none -
fig|93944.5.peg.766	CDS	mainChr	803613	802303	-3	-	1311	Serine/threonine phosphatase PPP (EC 3.1.3.16)	- none -
fig|93944.5.peg.2316	CDS	mainChr	2427161	2427823	2	+	663	Serine/threonine phosphatase PPP (EC 3.1.3.16)	- none -
fig|93944.5.peg.341	CDS	mainChr	378942	380147	3	+	1206	serine/threonine protein kinase	- none -
fig|93944.5.peg.620	CDS	mainChr	661284	662810	3	+	1527	serine/threonine protein kinase	- none -
fig|93944.5.peg.883	CDS	mainChr	918108	919844	3	+	1737	serine/threonine protein kinase	- none -
fig|93944.5.peg.1351	CDS	mainChr	1401676	1402938	1	+	1263	serine/threonine protein kinase	- none -
fig|93944.5.peg.1582	CDS	mainChr	1607941	1606184	-1	-	1758	serine/threonine protein kinase	- none -
fig|93944.5.peg.1716	CDS	mainChr	1755363	1757471	3	+	2109	serine/threonine protein kinase	- none -
fig|93944.5.peg.2087	CDS	mainChr	2157652	2156576	-1	-	1077	serine/threonine protein kinase	- none -
fig|93944.5.peg.2314	CDS	mainChr	2425100	2424210	-2	-	891	serine/threonine protein kinase	- none -
fig|93944.5.peg.2747	CDS	mainChr	2907450	2905387	-3	-	2064	serine/threonine protein kinase	- none -
fig|93944.5.peg.2909	CDS	mainChr	3079194	3081110	3	+	1917	serine/threonine protein kinase	- none -
fig|93944.5.peg.3021	CDS	mainChr	3207382	3209187	1	+	1806	serine/threonine protein kinase	- none -
fig|93944.5.peg.3150	CDS	mainChr	3341187	3339244	-3	-	1944	serine/threonine protein kinase	- none -
fig|93944.5.peg.3840	CDS	mainChr	4093467	4095341	3	+	1875	serine/threonine protein kinase	- none -
fig|93944.5.peg.3987	CDS	mainChr	4244899	4246335	1	+	1437	serine/threonine protein kinase	- none -
fig|93944.5.peg.3988	CDS	mainChr	4246325	4247800	2	+	1476	serine/threonine protein kinase	- none -
fig|93944.5.peg.4159	CDS	mainChr	4424047	4422740	-1	-	1308	serine/threonine protein kinase	- none -
fig|93944.5.peg.4163	CDS	mainChr	4427569	4425899	-1	-	1671	serine/threonine protein kinase	- none -
fig|93944.5.peg.4164	CDS	mainChr	4429564	4427774	-1	-	1791	serine/threonine protein kinase	- none -
fig|93944.5.peg.4324	CDS	mainChr	4604918	4604112	-2	-	807	serine/threonine protein kinase	- none -
fig|93944.5.peg.4901	CDS	mainChr	5270708	5272378	2	+	1671	serine/threonine protein kinase	- none -	non-core
fig|93944.5.peg.5198	CDS	mainChr	5596449	5595010	-3	-	1440	serine/threonine protein kinase	- none -	non-core
fig|93944.5.peg.5855	CDS	mainChr	6312404	6310035	-2	-	2370	Serine/threonine protein kinase	- none -	non-core
fig|93944.5.peg.6944	CDS	mainChr	7481408	7480071	-2	-	1338	serine/threonine protein kinase	- none -	non-core
fig|93944.5.peg.7150	CDS	mainChr	7705230	7707023	3	+	1794	serine/threonine protein kinase	- none -	non-core
fig|93944.5.peg.8561	CDS	mainChr	9302420	9304558	2	+	2139	serine/threonine protein kinase	- none -
fig|93944.5.peg.9002	CDS	mainChr	9780949	9779483	-1	-	1467	serine/threonine protein kinase	- none -
fig|93944.5.peg.9170	CDS	mainChr	9954259	9955647	1	+	1389	serine/threonine protein kinase	- none -
fig|93944.5.peg.9725	CDS	mainChr	10553694	10556285	3	+	2592	serine/threonine protein kinase	- none -
fig|93944.5.peg.9726	CDS	mainChr	10556393	10558024	2	+	1632	serine/threonine protein kinase	- none -
fig|93944.5.peg.9727	CDS	mainChr	10558047	10559453	3	+	1407	serine/threonine protein kinase	- none -
fig|93944.5.peg.10164	CDS	mainChr	11020482	11018812	-3	-	1671	serine/threonine protein kinase	- none -
fig|93944.5.peg.10400	CDS	mainChr	11270468	11272558	2	+	2091	serine/threonine protein kinase	- none -
fig|93944.5.peg.10514	CDS	mainChr	11390201	11392324	2	+	2124	serine/threonine protein kinase	- none -
fig|93944.5.peg.11013	CDS	pNon2 (scaffold00006)	9509	10303	2	+	795	Serine/threonine protein kinase	- none -
fig|93944.5.peg.2268	CDS	mainChr	2377217	2375703	-2	-	1515	Serine/threonine protein kinase (EC 2.7.11.1)	- none -
fig|93944.5.peg.762	CDS	mainChr	797951	796086	-2	-	1866	Serine/threonine protein kinase PrkC, regulator of stationary phase	Conserved gene cluster associated with Met-tRNA formyltransferase
fig|93944.5.peg.763	CDS	mainChr	799345	798035	-1	-	1311	Serine/threonine-protein kinase PknA (EC 2.7.11.1)	- none -
fig|93944.5.peg.1003	CDS	mainChr	1052390	1052809	2	+	420	Serine-protein kinase RsbW (EC 2.7.11.1)	Sigma-B stress response cluster 1; <br>SigmaB stress responce regulation
fig|93944.5.peg.10152	CDS	mainChr	11007740	11008165	2	+	426	Serine-protein kinase RsbW (EC 2.7.11.1)	Sigma-B stress response cluster 1; <br>SigmaB stress responce regulation
fig|93944.5.peg.483	CDS	mainChr	531798	530422	-3	-	1377	Serine phosphatase RsbU, regulator of sigma subunit	Sigma-B stress response cluster 1; <br>SigmaB stress responce regulation
fig|93944.5.peg.1475	CDS	mainChr	1519464	1521686	3	+	2223	Serine phosphatase RsbU, regulator of sigma subunit	Sigma-B stress response cluster 1; <br>SigmaB stress responce regulation
fig|93944.5.peg.1644	CDS	mainChr	1670958	1672136	3	+	1179	Serine phosphatase RsbU, regulator of sigma subunit	Sigma-B stress response cluster 1; <br>SigmaB stress responce regulation
fig|93944.5.peg.2698	CDS	mainChr	2853172	2851490	-1	-	1683	Serine phosphatase RsbU, regulator of sigma subunit	Sigma-B stress response cluster 1; <br>SigmaB stress responce regulation
fig|93944.5.peg.2898	CDS	mainChr	3066953	3064491	-2	-	2463	Serine phosphatase RsbU, regulator of sigma subunit	Sigma-B stress response cluster 1; <br>SigmaB stress responce regulation
fig|93944.5.peg.4491	CDS	mainChr	4795819	4797387	1	+	1569	Serine phosphatase RsbU, regulator of sigma subunit	Sigma-B stress response cluster 1; <br>SigmaB stress responce regulation
fig|93944.5.peg.4581	CDS	mainChr	4903361	4901262	-2	-	2100	Serine phosphatase RsbU, regulator of sigma subunit	Sigma-B stress response cluster 1; <br>SigmaB stress responce regulation
fig|93944.5.peg.4675	CDS	mainChr	5014181	5013183	-2	-	999	Serine phosphatase RsbU, regulator of sigma subunit	Sigma-B stress response cluster 1; <br>SigmaB stress responce regulation	non-core
fig|93944.5.peg.4701	CDS	mainChr	5041074	5038618	-3	-	2457	Serine phosphatase RsbU, regulator of sigma subunit	Sigma-B stress response cluster 1; <br>SigmaB stress responce regulation	non-core
fig|93944.5.peg.4784	CDS	mainChr	5137314	5139404	3	+	2091	Serine phosphatase RsbU, regulator of sigma subunit	Sigma-B stress response cluster 1; <br>SigmaB stress responce regulation	non-core
fig|93944.5.peg.4996	CDS	mainChr	5367013	5369004	1	+	1992	Serine phosphatase RsbU, regulator of sigma subunit	Sigma-B stress response cluster 1; <br>SigmaB stress responce regulation	non-core
fig|93944.5.peg.5060	CDS	mainChr	5438863	5437658	-1	-	1206	Serine phosphatase RsbU, regulator of sigma subunit	Sigma-B stress response cluster 1; <br>SigmaB stress responce regulation	non-core
fig|93944.5.peg.5189	CDS	mainChr	5583744	5584952	3	+	1209	Serine phosphatase RsbU, regulator of sigma subunit	Sigma-B stress response cluster 1; <br>SigmaB stress responce regulation	non-core
fig|93944.5.peg.5231	CDS	mainChr	5633843	5635891	2	+	2049	Serine phosphatase RsbU, regulator of sigma subunit	Sigma-B stress response cluster 1; <br>SigmaB stress responce regulation	non-core
fig|93944.5.peg.5426	CDS	mainChr	5845931	5847970	2	+	2040	Serine phosphatase RsbU, regulator of sigma subunit	Sigma-B stress response cluster 1; <br>SigmaB stress responce regulation	non-core
fig|93944.5.peg.5711	CDS	mainChr	6160083	6158680	-3	-	1404	Serine phosphatase RsbU, regulator of sigma subunit	Sigma-B stress response cluster 1; <br>SigmaB stress responce regulation	non-core
fig|93944.5.peg.5719	CDS	mainChr	6166966	6168609	1	+	1644	Serine phosphatase RsbU, regulator of sigma subunit	Sigma-B stress response cluster 1; <br>SigmaB stress responce regulation	non-core
fig|93944.5.peg.5979	CDS	mainChr	6448968	6447679	-3	-	1290	Serine phosphatase RsbU, regulator of sigma subunit	Sigma-B stress response cluster 1; <br>SigmaB stress responce regulation	non-core
fig|93944.5.peg.6339	CDS	mainChr	6807813	6809804	3	+	1992	Serine phosphatase RsbU, regulator of sigma subunit	Sigma-B stress response cluster 1; <br>SigmaB stress responce regulation	non-core
fig|93944.5.peg.7249	CDS	mainChr	7832628	7833851	3	+	1224	Serine phosphatase RsbU, regulator of sigma subunit	Sigma-B stress response cluster 1; <br>SigmaB stress responce regulation	non-core
fig|93944.5.peg.8098	CDS	mainChr	8789519	8791621	2	+	2103	Serine phosphatase RsbU, regulator of sigma subunit	Sigma-B stress response cluster 1; <br>SigmaB stress responce regulation
fig|93944.5.peg.8194	CDS	mainChr	8886466	8883956	-1	-	2511	Serine phosphatase RsbU, regulator of sigma subunit	Sigma-B stress response cluster 1; <br>SigmaB stress responce regulation
fig|93944.5.peg.9452	CDS	mainChr	10274978	10276297	2	+	1320	Serine phosphatase RsbU, regulator of sigma subunit	Sigma-B stress response cluster 1; <br>SigmaB stress responce regulation
fig|93944.5.peg.9679	CDS	mainChr	10504869	10503922	-3	-	948	Serine phosphatase RsbU, regulator of sigma subunit	Sigma-B stress response cluster 1; <br>SigmaB stress responce regulation
fig|93944.5.peg.9809	CDS	mainChr	10631452	10633233	1	+	1782	Serine phosphatase RsbU, regulator of sigma subunit	Sigma-B stress response cluster 1; <br>SigmaB stress responce regulation
fig|93944.5.peg.10157	CDS	mainChr	11012558	11011089	-2	-	1470	Serine phosphatase RsbU, regulator of sigma subunit	Sigma-B stress response cluster 1; <br>SigmaB stress responce regulation
fig|93944.5.peg.10357	CDS	mainChr	11225909	11227045	2	+	1137	Serine phosphatase RsbU, regulator of sigma subunit	Sigma-B stress response cluster 1; <br>SigmaB stress responce regulation
fig|93944.5.peg.2403	CDS	mainChr	2529747	2530913	3	+	1167	sensor histidine kinase	- none -
fig|93944.5.peg.2661	CDS	mainChr	2800732	2802126	1	+	1395	sensor histidine kinase	- none -
fig|93944.5.peg.2759	CDS	mainChr	2919927	2918506	-3	-	1422	sensor histidine kinase	- none -
fig|93944.5.peg.3868	CDS	mainChr	4125760	4124552	-1	-	1209	sensor histidine kinase	- none -
fig|93944.5.peg.3899	CDS	mainChr	4156382	4154556	-2	-	1827	Sensor histidine kinase	- none -
fig|93944.5.peg.4892	CDS	mainChr	5260709	5259180	-2	-	1530	sensor histidine kinase	- none -	non-core
fig|93944.5.peg.4974	CDS	mainChr	5349288	5348092	-3	-	1197	sensor histidine kinase	- none -	non-core
fig|93944.5.peg.6588	CDS	mainChr	7090755	7091423	3	+	669	sensor histidine kinase	- none -	non-core
fig|93944.5.peg.8303	CDS	mainChr	9014223	9016589	3	+	2367	Sensor histidine kinase	- none -
fig|93944.5.peg.8689	CDS	mainChr	9433683	9432568	-3	-	1116	sensor histidine kinase	- none -
fig|93944.5.peg.10192	CDS	mainChr	11051214	11050546	-3	-	669	sensor histidine kinase	- none -
[truncated: 213 more rows]

## Sheet: 1C. Paralogs.
Feature ID	Type	Contig	Start	Stop	Frame	Strand	Length (bp)	Function	Subsystem	Gene clusters for secondary metabolites	Cluster type	Putative metabolite	Non-core region
[truncated: 5,289 more rows]

[truncated: 1 more sheets: 1D. Secondary metabolism.]
