# Supplementary material for: The complete 12 Mb genome and transcriptome of Nonomuraea gerenzanensis with new insights into its duplicated “magic” RNA polymerase
Source: Sci Rep. 2016 Dec 21;6:18. doi: 10.1038/s41598-016-0025-0 (PMC5431353; doi:10.1038/s41598-016-0025-0)
Supplement: Supplementary file 3 — Supplementary Table S2 [file 41598_2016_25_MOESM3_ESM.xls]

## Sheet: File S2 Count_table.csv
pH6wt pH6BR pH6rev pH9.5wt pH9.5BR pH9.5rev
fig|93944.5.peg.1 4 4 0 3 1 1
fig|93944.5.peg.10 26 30 40 22 27 25
fig|93944.5.peg.100 41 374 7 56 59 25
fig|93944.5.peg.1000 56 62 52 59 56 51
fig|93944.5.peg.10000 16 11 22 17 8 14
fig|93944.5.peg.10001 14 7 23 8 5 46
fig|93944.5.peg.10002 119 119 512 40 72 388
fig|93944.5.peg.10003 154 224 364 133 75 116
fig|93944.5.peg.10004 12 29 20 34 20 22
fig|93944.5.peg.10005 62 59 86 60 54 37
fig|93944.5.peg.10006 63 86 105 65 45 65
fig|93944.5.peg.10007 41 58 71 62 43 33
fig|93944.5.peg.10008 34 45 64 49 50 30
fig|93944.5.peg.10009 161 53 109 263 15 367
fig|93944.5.peg.1001 88 62 78 79 57 96
fig|93944.5.peg.10010 32 65 53 49 4 121
fig|93944.5.peg.10011 4 5 7 1 4 11
fig|93944.5.peg.10012 6 14 6 13 0 26
fig|93944.5.peg.10013 3 6 2 1 0 3
fig|93944.5.peg.10014 9 9 8 9 6 11
fig|93944.5.peg.10015 2 6 7 7 9 18
fig|93944.5.peg.10016 3 4 0 0 0 1
fig|93944.5.peg.10017 3 4 1 2 0 5
fig|93944.5.peg.10018 23 13 23 25 30 10
fig|93944.5.peg.10019 45 46 132 66 50 39
fig|93944.5.peg.1002 252 263 441 256 456 238
fig|93944.5.peg.10020 45 42 151 34 10 18
fig|93944.5.peg.10021 2 6 7 6 7 2
fig|93944.5.peg.10022 3 0 1 4 2 2
fig|93944.5.peg.10023 70 40 79 43 56 59
fig|93944.5.peg.10024 222 278 432 300 258 139
fig|93944.5.peg.10025 311 214 452 318 224 114
fig|93944.5.peg.10026 28 18 29 29 36 40
fig|93944.5.peg.10027 16 55 40 34 40 32
fig|93944.5.peg.10028 181 189 301 333 208 382
fig|93944.5.peg.10029 44 47 101 62 41 79
fig|93944.5.peg.1003 79 69 110 82 162 82
fig|93944.5.peg.10030 66 50 78 57 35 74
fig|93944.5.peg.10031 29 43 47 17 18 29
fig|93944.5.peg.10032 18 25 58 21 27 31
fig|93944.5.peg.10033 19 19 37 9 11 18
fig|93944.5.peg.10034 6 13 129 9 6 67
fig|93944.5.peg.10035 66 82 109 74 53 57
fig|93944.5.peg.10036 1 2 5 0 2 6
fig|93944.5.peg.10037 3 1 1 1 0 2
fig|93944.5.peg.10038 21 31 50 12 4 15
fig|93944.5.peg.10039 51 142 114 39 13 42
fig|93944.5.peg.1004 424 1050 302 288 205 143
fig|93944.5.peg.10040 11 11 10 9 4 12
fig|93944.5.peg.10041 1 4 1 1 0 2
fig|93944.5.peg.10042 3 2 9 6 1 2
fig|93944.5.peg.10043 7 9 6 9 7 7
fig|93944.5.peg.10044 6 8 12 9 5 4
fig|93944.5.peg.10045 37 152 97 55 24 51
fig|93944.5.peg.10046 32 64 46 24 11 39
fig|93944.5.peg.10047 1 9 7 6 7 8
fig|93944.5.peg.10048 1 4 0 1 0 2
fig|93944.5.peg.10049 0 3 3 0 0 1
fig|93944.5.peg.1005 2 0 0 0 0 0
fig|93944.5.peg.10050 20 18 5 3 5 8
fig|93944.5.peg.10051 5 5 0 4 0 4
fig|93944.5.peg.10052 124 211 100 41 27 45
fig|93944.5.peg.10053 27 31 32 19 39 20
fig|93944.5.peg.10054 205 201 238 270 426 139
fig|93944.5.peg.10055 487 244 299 401 706 308
fig|93944.5.peg.10056 246 137 180 188 340 128
fig|93944.5.peg.10057 25 17 13 17 59 14
fig|93944.5.peg.10058 1 9 4 5 3 3
fig|93944.5.peg.10059 8 13 9 11 8 12
fig|93944.5.peg.1006 8 11 8 2 1 5
fig|93944.5.peg.10060 159 123 130 239 553 120
fig|93944.5.peg.10061 132 119 143 80 109 84
fig|93944.5.peg.10062 3 3 6 4 1 10
fig|93944.5.peg.10063 82 166 78 45 23 37
fig|93944.5.peg.10064 9 22 9 6 4 3
fig|93944.5.peg.10065 9 8 7 4 6 5
fig|93944.5.peg.10066 4 8 2 3 3 3
fig|93944.5.peg.10067 12 21 19 9 14 8
fig|93944.5.peg.10068 0 2 5 4 12 3
fig|93944.5.peg.10069 0 2 0 0 0 0
fig|93944.5.peg.1007 22 20 38 40 23 16
fig|93944.5.peg.10070 2 1 1 2 1 1
fig|93944.5.peg.10071 328 279 523 526 508 363
fig|93944.5.peg.10072 132 130 133 125 52 53
fig|93944.5.peg.10073 6 42 27 23 35 21
fig|93944.5.peg.10074 384 512 517 262 321 150
fig|93944.5.peg.10075 28 57 21 37 31 24
fig|93944.5.peg.10076 7 11 11 6 13 9
fig|93944.5.peg.10077 26 44 37 27 27 19
fig|93944.5.peg.10078 17 12 14 10 13 20
fig|93944.5.peg.10079 1 1 3 1 2 0
fig|93944.5.peg.1008 100 200 211 309 123 58
fig|93944.5.peg.10080 4 5 4 5 4 0
fig|93944.5.peg.10081 4 7 4 2 1 0
fig|93944.5.peg.10082 2 0 0 1 0 3
fig|93944.5.peg.10083 5 8 4 5 3 6
fig|93944.5.peg.10084 25 12 5 8 13 10
fig|93944.5.peg.10085 0 1 2 2 3 1
fig|93944.5.peg.10086 3 16 0 3 4 9
fig|93944.5.peg.10087 26 37 62 59 52 59
fig|93944.5.peg.10088 2 5 4 3 2 1
fig|93944.5.peg.10089 2 3 6 4 1 2
fig|93944.5.peg.1009 13 5 5 96 6 3
fig|93944.5.peg.10090 6 6 3 3 1 6
fig|93944.5.peg.10091 238 554 513 268 66 134
fig|93944.5.peg.10092 86 155 125 110 51 77
fig|93944.5.peg.10093 29 36 17 27 17 27
fig|93944.5.peg.10094 12 14 23 16 8 24
fig|93944.5.peg.10095 13 20 8 12 19 13
fig|93944.5.peg.10096 7 5 2 4 5 12
fig|93944.5.peg.10097 10 8 10 7 3 5
fig|93944.5.peg.10098 15 21 14 12 5 21
fig|93944.5.peg.10099 14 17 4 9 4 9
fig|93944.5.peg.101 6 79 3 9 8 1
fig|93944.5.peg.1010 3 1 1 21 9 1
fig|93944.5.peg.10100 33 40 23 23 21 21
fig|93944.5.peg.10101 6 5 4 0 1 1
fig|93944.5.peg.10102 24 31 15 12 10 20
fig|93944.5.peg.10103 42 81 35 35 23 41
fig|93944.5.peg.10104 26 19 14 10 11 24
fig|93944.5.peg.10105 19 14 5 9 11 15
fig|93944.5.peg.10106 25 24 19 15 4 22
fig|93944.5.peg.10107 5 16 9 6 4 10
fig|93944.5.peg.10108 87 60 110 114 144 90
fig|93944.5.peg.10109 70 64 112 88 131 62
fig|93944.5.peg.1011 25 33 45 39 18 21
fig|93944.5.peg.10110 19 11 44 40 42 16
fig|93944.5.peg.10111 18 28 38 38 58 12
fig|93944.5.peg.10112 8 2 4 10 10 6
fig|93944.5.peg.10113 10 11 20 6 8 14
fig|93944.5.peg.10114 4 12 10 7 8 6
fig|93944.5.peg.10115 18 15 16 21 13 11
fig|93944.5.peg.10116 46 54 65 44 68 37
fig|93944.5.peg.10117 181 143 203 96 91 64
fig|93944.5.peg.10118 412 314 331 121 117 63
fig|93944.5.peg.10119 339 342 236 73 79 65
fig|93944.5.peg.1012 0 0 2 2 0 2
fig|93944.5.peg.10120 155 140 111 42 41 35
fig|93944.5.peg.10121 144 136 78 47 69 34
fig|93944.5.peg.10122 96 142 65 55 54 57
fig|93944.5.peg.10123 95 114 65 257 204 80
fig|93944.5.peg.10124 2 0 0 1 0 1
fig|93944.5.peg.10125 16 36 16 15 5 7
fig|93944.5.peg.10126 23 18 15 17 13 13
fig|93944.5.peg.10127 11 18 9 15 6 27
fig|93944.5.peg.10128 31 37 56 48 29 48
fig|93944.5.peg.10129 1166 1060 1651 1160 937 928
fig|93944.5.peg.1013 109 88 95 93 62 26
fig|93944.5.peg.10130 5 7 5 8 10 5
fig|93944.5.peg.10131 54 40 86 53 82 52
fig|93944.5.peg.10132 137 77 302 183 298 171
fig|93944.5.peg.10133 98 63 52 42 62 55
fig|93944.5.peg.10134 27 31 51 31 24 24
fig|93944.5.peg.10135 19 18 8 12 14 20
fig|93944.5.peg.10136 31 17 17 16 9 18
fig|93944.5.peg.10137 1897 744 201 138 450 27
fig|93944.5.peg.10138 180 129 219 334 182 279
fig|93944.5.peg.10139 180 166 544 146 55 212
fig|93944.5.peg.1014 118 138 76 112 103 67
fig|93944.5.peg.10140 21 6 33 11 5 20
fig|93944.5.peg.10141 1026 2001 1594 828 863 1730
fig|93944.5.peg.10142 54084 71939 67163 66103 27926 23508
fig|93944.5.peg.10143 355 422 659 309 124 200
fig|93944.5.peg.10144 57 21 180 55 44 140
fig|93944.5.peg.10145 90 29 170 123 184 193
fig|93944.5.peg.10146 405 477 156 217 209 89
fig|93944.5.peg.10147 198 416 106 207 206 72
fig|93944.5.peg.10148 27 41 5 33 20 12
fig|93944.5.peg.10149 9 5 9 7 8 6
fig|93944.5.peg.1015 5 4 2 14 8 2
fig|93944.5.peg.10150 5 2 10 4 4 5
fig|93944.5.peg.10151 1486 1376 2419 1225 1117 378
fig|93944.5.peg.10152 71 60 192 94 97 88
fig|93944.5.peg.10153 90 56 177 96 92 112
fig|93944.5.peg.10154 16 7 24 22 15 19
fig|93944.5.peg.10155 175 178 96 122 84 31
fig|93944.5.peg.10156 127 84 261 309 301 216
fig|93944.5.peg.10157 66 43 83 139 108 82
fig|93944.5.peg.10158 31 8 31 14 17 16
fig|93944.5.peg.10159 2 0 1 0 1 0
fig|93944.5.peg.1016 58 54 109 61 39 42
fig|93944.5.peg.10160 9 5 11 16 20 18
fig|93944.5.peg.10161 1 5 3 3 3 3
fig|93944.5.peg.10162 1 2 3 5 1 6
fig|93944.5.peg.10163 59 66 67 46 64 31
fig|93944.5.peg.10164 107 71 326 187 59 178
fig|93944.5.peg.10165 4 6 9 9 0 9
fig|93944.5.peg.10166 7 19 44 39 75 14
fig|93944.5.peg.10167 6 16 50 10 9 36
fig|93944.5.peg.10168 53 49 229 53 42 148
fig|93944.5.peg.10169 0 1 1 1 0 0
fig|93944.5.peg.1017 63 40 72 57 27 24
fig|93944.5.peg.10170 18 12 37 24 25 30
fig|93944.5.peg.10171 2 7 5 8 6 3
fig|93944.5.peg.10172 850 508 1478 1006 852 943
fig|93944.5.peg.10173 25 25 42 54 52 25
fig|93944.5.peg.10174 20 21 24 26 72 32
fig|93944.5.peg.10175 53 48 56 47 91 42
fig|93944.5.peg.10176 65 69 103 86 56 63
fig|93944.5.peg.10177 55 63 49 59 125 57
fig|93944.5.peg.10178 8 3 13 21 24 11
fig|93944.5.peg.10179 34 42 51 46 34 33
fig|93944.5.peg.1018 7 7 13 9 3 14
fig|93944.5.peg.10180 12 10 7 14 5 14
fig|93944.5.peg.10181 4 8 4 6 0 1
fig|93944.5.peg.10182 8 4 7 8 4 12
fig|93944.5.peg.10183 7 11 9 7 4 16
fig|93944.5.peg.10184 107 27 2295 188 121 813
fig|93944.5.peg.10185 28 12 273 38 20 218
fig|93944.5.peg.10186 27 13 253 34 10 158
fig|93944.5.peg.10187 32 9 331 41 22 117
fig|93944.5.peg.10188 3 0 36 5 5 23
fig|93944.5.peg.10189 39 11 32 51 43 75
fig|93944.5.peg.1019 0 5 1 0 2 3
fig|93944.5.peg.10190 34 57 236 106 28 45
fig|93944.5.peg.10191 3 4 24 3 10 4
fig|93944.5.peg.10192 12 6 21 10 8 14
fig|93944.5.peg.10193 14 7 16 9 8 18
fig|93944.5.peg.10194 11 20 27 18 13 23
fig|93944.5.peg.10195 601 440 804 812 571 499
fig|93944.5.peg.10196 44 36 85 55 43 42
fig|93944.5.peg.10197 5 16 18 10 8 17
fig|93944.5.peg.10198 30 38 46 73 47 44
fig|93944.5.peg.10199 121 145 169 152 127 70
fig|93944.5.peg.102 59 659 17 97 62 38
fig|93944.5.peg.1020 8 34 25 15 28 16
fig|93944.5.peg.10200 11 33 27 25 20 20
fig|93944.5.peg.10201 5 9 36 37 19 25
fig|93944.5.peg.10202 5 9 20 22 30 12
fig|93944.5.peg.10203 23 11 24 46 81 40
fig|93944.5.peg.10204 67 48 127 76 83 64
fig|93944.5.peg.10205 17 11 8 1 4 10
fig|93944.5.peg.10206 243 223 360 264 337 290
fig|93944.5.peg.10207 36 22 18 23 19 40
fig|93944.5.peg.10208 25 25 13 25 35 107
fig|93944.5.peg.10209 81 287 72 47 33 511
fig|93944.5.peg.1021 58 24 42 20 45 33
fig|93944.5.peg.10210 915 2228 802 658 231 5528
fig|93944.5.peg.10211 26 29 47 60 111 35
fig|93944.5.peg.10212 29 25 54 29 31 42
fig|93944.5.peg.10213 131 94 285 339 84 142
fig|93944.5.peg.10214 13 93 22 33 26 48
fig|93944.5.peg.10215 53 80 112 50 42 56
fig|93944.5.peg.10216 8 18 9 9 3 10
fig|93944.5.peg.10217 6 13 8 8 0 10
fig|93944.5.peg.10218 1 8 9 4 0 3
fig|93944.5.peg.10219 1 5 9 8 2 7
fig|93944.5.peg.1022 28 19 57 30 28 39
fig|93944.5.peg.10220 30 49 107 44 28 55
fig|93944.5.peg.10221 33 39 103 60 30 85
fig|93944.5.peg.10222 13 10 15 25 65 10
fig|93944.5.peg.10223 18 18 100 18 33 88
fig|93944.5.peg.10224 122 151 179 203 230 112
fig|93944.5.peg.10225 0 2 1 1 0 0
fig|93944.5.peg.10226 4 17 9 12 9 9
fig|93944.5.peg.10227 18 38 25 18 45 19
fig|93944.5.peg.10228 75 93 59 92 129 57
fig|93944.5.peg.10229 37 35 65 66 52 69
fig|93944.5.peg.1023 82 53 48 39 100 28
fig|93944.5.peg.10230 8 9 10 4 10 11
fig|93944.5.peg.10231 198 233 317 244 234 257
fig|93944.5.peg.10232 43 45 60 50 66 34
fig|93944.5.peg.10233 2 5 0 3 0 3
fig|93944.5.peg.10234 4 1 7 1 3 7
fig|93944.5.peg.10235 4 6 5 6 5 1
fig|93944.5.peg.10236 8 11 6 4 8 5
fig|93944.5.peg.10237 17 11 6 12 4 14
fig|93944.5.peg.10238 149 78 73 74 145 35
fig|93944.5.peg.10239 109 45 52 69 105 50
fig|93944.5.peg.1024 69 27 14 30 95 9
fig|93944.5.peg.10240 22 15 14 11 25 6
fig|93944.5.peg.10241 80 96 150 164 119 71
fig|93944.5.peg.10242 66 75 142 101 90 59
fig|93944.5.peg.10243 67 57 124 68 86 43
fig|93944.5.peg.10244 66 76 97 71 78 49
fig|93944.5.peg.10245 1 1 1 2 1 3
fig|93944.5.peg.10246 1120 926 1527 1351 898 2022
fig|93944.5.peg.10247 11 6 14 6 6 8
fig|93944.5.peg.10248 32 40 81 43 29 40
fig|93944.5.peg.10249 0 3 5 6 4 3
fig|93944.5.peg.1025 31 24 3 14 38 15
fig|93944.5.peg.10250 0 2 0 1 0 0
fig|93944.5.peg.10251 27 45 37 22 13 26
fig|93944.5.peg.10252 73 117 206 74 71 82
fig|93944.5.peg.10253 38 44 49 35 84 48
fig|93944.5.peg.10254 1 4 5 3 4 6
fig|93944.5.peg.10255 95 136 103 94 136 119
fig|93944.5.peg.10256 10 6 12 6 13 4
fig|93944.5.peg.10257 15 16 13 15 15 16
fig|93944.5.peg.10258 51 41 56 47 56 37
fig|93944.5.peg.10259 40 32 21 20 29 14
fig|93944.5.peg.1026 265 241 340 316 379 353
fig|93944.5.peg.10260 3 4 8 3 5 2
fig|93944.5.peg.10261 20 15 30 24 19 25
fig|93944.5.peg.10262 72 45 187 111 68 156
fig|93944.5.peg.10263 51 22 101 76 61 73
fig|93944.5.peg.10264 65 64 108 84 82 68
fig|93944.5.peg.10265 3 10 6 9 4 8
fig|93944.5.peg.10266 20 23 40 26 10 81
fig|93944.5.peg.10267 31 32 22 32 21 16
fig|93944.5.peg.10268 3 1 1 2 1 3
fig|93944.5.peg.10269 0 1 0 2 0 1
fig|93944.5.peg.1027 12 19 30 16 32 24
fig|93944.5.peg.10270 77 110 170 191 264 140
fig|93944.5.peg.10271 78 113 145 156 178 213
fig|93944.5.peg.10272 115 145 146 162 130 115
fig|93944.5.peg.10273 48 47 66 127 54 69
fig|93944.5.peg.10274 50 42 90 89 76 58
fig|93944.5.peg.10275 774 544 1223 1039 504 437
fig|93944.5.peg.10276 24 29 42 26 26 34
fig|93944.5.peg.10277 26 36 43 24 29 29
fig|93944.5.peg.10278 63 109 152 94 67 68
fig|93944.5.peg.10279 24 28 32 32 52 27
fig|93944.5.peg.1028 24 44 45 33 26 38
fig|93944.5.peg.10280 12 20 22 12 9 17
fig|93944.5.peg.10281 10 13 20 12 5 8
fig|93944.5.peg.10282 3 0 2 1 1 0
fig|93944.5.peg.10283 19 22 50 29 20 28
fig|93944.5.peg.10284 3 7 15 4 4 6
fig|93944.5.peg.10285 35 47 54 42 24 19
fig|93944.5.peg.10286 28 15 51 94 51 118
fig|93944.5.peg.10287 64 42 105 56 42 69
fig|93944.5.peg.10288 15 13 22 34 32 20
fig|93944.5.peg.10289 12 7 35 28 20 16
fig|93944.5.peg.1029 27 31 30 24 27 31
fig|93944.5.peg.10290 69 70 170 77 80 59
fig|93944.5.peg.10291 416 728 1282 703 705 310
fig|93944.5.peg.10292 6 2 7 11 1 5
fig|93944.5.peg.10293 5 5 5 10 1 8
fig|93944.5.peg.10294 22 23 51 39 19 44
fig|93944.5.peg.10295 180 202 289 173 140 133
fig|93944.5.peg.10296 77 108 116 96 75 72
fig|93944.5.peg.10297 139 191 174 163 143 132
fig|93944.5.peg.10298 60 53 45 43 62 48
fig|93944.5.peg.10299 113 124 77 83 36 52
fig|93944.5.peg.103 14 193 5 16 7 7
fig|93944.5.peg.1030 25 29 70 33 40 34
fig|93944.5.peg.10300 4 4 3 5 2 2
fig|93944.5.peg.10301 401 237 405 336 233 275
fig|93944.5.peg.10302 13 9 9 16 9 16
fig|93944.5.peg.10303 7 13 18 7 2 10
fig|93944.5.peg.10304 20 33 52 37 31 19
fig|93944.5.peg.10305 24 64 92 48 30 43
fig|93944.5.peg.10306 11 28 34 21 10 20
fig|93944.5.peg.10307 4 7 0 0 1 4
fig|93944.5.peg.10308 6 3 7 4 1 2
fig|93944.5.peg.10309 1 1 1 2 0 1
fig|93944.5.peg.1031 12 11 16 11 14 14
fig|93944.5.peg.10310 6 14 12 16 11 17
fig|93944.5.peg.10311 79 44 10 39 7 45
fig|93944.5.peg.10312 53 37 24 34 12 58
fig|93944.5.peg.10313 35 188 75 56 18 113
fig|93944.5.peg.10314 34 103 17 57 37 175
fig|93944.5.peg.10315 37 62 13 33 43 179
fig|93944.5.peg.10316 8 25 2 1 1 8
fig|93944.5.peg.10317 31 28 17 14 9 26
fig|93944.5.peg.10318 11 6 4 1 5 7
fig|93944.5.peg.10319 2 0 0 0 0 0
fig|93944.5.peg.1032 18 8 147 25 51 84
fig|93944.5.peg.10320 2 6 2 2 1 6
fig|93944.5.peg.10321 7 3 24 7 4 9
fig|93944.5.peg.10322 7 35 27 12 4 2
fig|93944.5.peg.10323 4 8 6 11 10 3
fig|93944.5.peg.10324 0 2 1 1 0 2
fig|93944.5.peg.10325 6 5 2 2 1 2
fig|93944.5.peg.10326 8 13 4 4 3 12
fig|93944.5.peg.10327 19 21 3 8 6 50
fig|93944.5.peg.10328 6 13 5 5 3 41
fig|93944.5.peg.10329 23 63 23 25 27 194
fig|93944.5.peg.1033 21 11 58 16 17 38
fig|93944.5.peg.10330 187 300 153 155 122 1604
fig|93944.5.peg.10331 2 4 4 2 3 7
fig|93944.5.peg.10332 3 2 7 4 5 8
fig|93944.5.peg.10333 30 10 39 29 5 9
fig|93944.5.peg.10334 5 0 0 4 4 8
fig|93944.5.peg.10335 12 12 20 8 7 10
fig|93944.5.peg.10336 10 7 11 6 17 4
fig|93944.5.peg.10337 17 10 10 11 20 16
fig|93944.5.peg.10338 12 5 6 5 8 10
fig|93944.5.peg.10339 7 8 14 6 13 2
fig|93944.5.peg.1034 5 4 5 8 5 12
fig|93944.5.peg.10340 6 11 9 13 3 17
fig|93944.5.peg.10341 1 3 2 2 2 5
fig|93944.5.peg.10342 6 7 3 3 3 2
fig|93944.5.peg.10343 13 11 8 16 19 8
fig|93944.5.peg.10344 1 0 1 2 0 2
fig|93944.5.peg.10345 8 3 4 7 5 4
fig|93944.5.peg.10346 2 2 3 2 3 0
fig|93944.5.peg.10347 1 0 0 2 1 2
fig|93944.5.peg.10348 4 2 4 5 6 9
fig|93944.5.peg.10349 3 2 1 1 1 7
fig|93944.5.peg.1035 3 4 2 0 0 4
fig|93944.5.peg.10350 20 16 25 17 11 15
fig|93944.5.peg.10351 18 25 13 13 11 22
fig|93944.5.peg.10352 85 47 41 55 69 49
fig|93944.5.peg.10353 512 256 303 227 103 240
fig|93944.5.peg.10354 1541 566 773 535 274 693
fig|93944.5.peg.10355 454 258 285 247 210 411
fig|93944.5.peg.10356 4 6 10 19 9 18
fig|93944.5.peg.10357 54 58 66 61 132 53
fig|93944.5.peg.10358 40 24 35 21 48 16
fig|93944.5.peg.10359 18 18 21 7 33 27
fig|93944.5.peg.1036 52 157 291 101 149 122
fig|93944.5.peg.10360 61 50 32 51 32 23
fig|93944.5.peg.10361 198 201 88 151 138 45
fig|93944.5.peg.10362 122 132 72 103 94 50
fig|93944.5.peg.10363 208 182 370 228 208 126
fig|93944.5.peg.10364 11 2 2 6 4 2
fig|93944.5.peg.10365 1 5 2 2 4 2
fig|93944.5.peg.10366 50 54 48 55 77 44
fig|93944.5.peg.10367 37 48 28 36 42 19
fig|93944.5.peg.10368 179 237 202 154 181 104
fig|93944.5.peg.10369 135 204 183 173 287 142
fig|93944.5.peg.1037 15 20 66 16 8 20
fig|93944.5.peg.10370 131 170 204 154 301 160
fig|93944.5.peg.10371 79 86 94 86 140 75
fig|93944.5.peg.10372 44 37 66 55 97 56
fig|93944.5.peg.10373 65 54 96 65 111 108
fig|93944.5.peg.10374 67 49 99 64 58 104
fig|93944.5.peg.10375 69 54 153 95 47 66
fig|93944.5.peg.10376 0 1 2 0 1 5
fig|93944.5.peg.10377 107 219 99 116 55 57
fig|93944.5.peg.10378 36 52 97 30 18 42
fig|93944.5.peg.10379 224 151 304 290 298 171
fig|93944.5.peg.1038 404 422 305 265 108 194
fig|93944.5.peg.10380 27 33 34 39 31 31
fig|93944.5.peg.10381 29 43 64 23 24 46
fig|93944.5.peg.10382 5 2 7 1 0 7
fig|93944.5.peg.10383 2 8 11 6 4 3
fig|93944.5.peg.10384 15 55 33 15 8 14
fig|93944.5.peg.10385 13 20 36 24 10 38
fig|93944.5.peg.10386 20 20 16 19 9 20
fig|93944.5.peg.10387 20 19 46 26 20 29
fig|93944.5.peg.10388 96 89 133 85 123 49
fig|93944.5.peg.10389 400 531 381 247 145 255
fig|93944.5.peg.1039 43 51 63 37 10 24
fig|93944.5.peg.10390 16 13 6 29 11 19
fig|93944.5.peg.10391 3 3 5 11 4 3
fig|93944.5.peg.10392 4 11 4 5 7 4
fig|93944.5.peg.10393 8 7 12 3 5 4
fig|93944.5.peg.10394 10 13 11 12 18 18
fig|93944.5.peg.10395 11 9 14 51 87 77
fig|93944.5.peg.10396 165 143 223 192 198 209
fig|93944.5.peg.10397 1 3 6 4 3 5
fig|93944.5.peg.10398 84 112 213 72 26 59
fig|93944.5.peg.10399 39 27 78 52 68 53
fig|93944.5.peg.104 11 190 1 11 5 6
fig|93944.5.peg.1040 338 335 369 256 90 143
fig|93944.5.peg.10400 114 111 341 124 129 103
fig|93944.5.peg.10401 76 70 122 77 95 64
fig|93944.5.peg.10402 38 83 68 48 29 56
fig|93944.5.peg.10403 3 4 5 0 1 3
fig|93944.5.peg.10404 10 14 11 5 13 11
fig|93944.5.peg.10405 3 13 4 3 3 9
fig|93944.5.peg.10406 2 4 0 4 1 3
fig|93944.5.peg.10407 3 5 0 1 4 7
fig|93944.5.peg.10408 9 14 14 10 4 11
fig|93944.5.peg.10409 101 44 256 115 76 117
fig|93944.5.peg.1041 524 338 570 310 84 126
fig|93944.5.peg.10410 7 19 21 15 10 14
fig|93944.5.peg.10411 20 16 11 11 20 20
fig|93944.5.peg.10412 17 14 10 11 18 17
fig|93944.5.peg.10413 1095 1312 1070 912 1076 758
fig|93944.5.peg.10414 480 522 450 465 364 329
fig|93944.5.peg.10415 6 6 14 11 5 6
fig|93944.5.peg.10416 13 13 6 4 6 3
fig|93944.5.peg.10417 0 5 1 0 3 0
fig|93944.5.peg.10418 13 12 31 14 18 25
fig|93944.5.peg.10419 8 9 20 5 8 4
fig|93944.5.peg.1042 4153 2906 7171 2986 738 1464
fig|93944.5.peg.10420 8 13 7 11 9 8
fig|93944.5.peg.10421 254 309 39 33 22 32
fig|93944.5.peg.10422 8 11 10 11 4 5
fig|93944.5.peg.10423 48 72 66 62 61 98
fig|93944.5.peg.10424 534 445 1084 736 676 754
fig|93944.5.peg.10425 236 261 320 201 137 171
fig|93944.5.peg.10426 51 75 132 83 68 60
fig|93944.5.peg.10427 455 506 414 306 205 217
fig|93944.5.peg.10428 23 15 10 9 8 8
fig|93944.5.peg.10429 60 64 85 49 49 39
fig|93944.5.peg.1043 217 180 82 179 122 74
fig|93944.5.peg.10430 48 57 80 42 46 27
fig|93944.5.peg.10431 80 80 220 159 122 151
fig|93944.5.peg.10432 7 17 11 6 4 4
fig|93944.5.peg.10433 1855 3695 381 290 152 422
fig|93944.5.peg.10434 125 194 33 26 18 58
fig|93944.5.peg.10435 143 157 133 27 20 166
fig|93944.5.peg.10436 7 29 8 3 1 16
fig|93944.5.peg.10437 18 36 17 4 3 16
fig|93944.5.peg.10438 10 15 8 8 6 4
fig|93944.5.peg.10439 216 143 213 126 196 127
fig|93944.5.peg.1044 150 118 285 142 123 69
fig|93944.5.peg.10440 366 309 442 687 532 175
fig|93944.5.peg.10441 42 51 149 34 20 35
fig|93944.5.peg.10442 122 188 315 225 263 167
fig|93944.5.peg.10443 4 1 6 4 3 5
fig|93944.5.peg.10444 1 11 4 3 8 5
fig|93944.5.peg.10445 22 35 109 40 13 40
fig|93944.5.peg.10446 3 6 6 3 1 7
fig|93944.5.peg.10447 2 3 3 3 2 5
fig|93944.5.peg.10448 30 28 33 35 25 59
fig|93944.5.peg.10449 29 24 14 20 23 29
fig|93944.5.peg.1045 7 9 25 14 12 11
fig|93944.5.peg.10450 38 25 77 37 18 30
fig|93944.5.peg.10451 24 20 85 25 18 42
fig|93944.5.peg.10452 2 2 5 0 2 3
fig|93944.5.peg.10453 30 32 59 24 36 67
fig|93944.5.peg.10454 60 69 117 46 30 60
fig|93944.5.peg.10455 1 2 0 18 7 14
fig|93944.5.peg.10456 10 23 18 23 18 21
fig|93944.5.peg.10457 76 69 175 89 58 85
fig|93944.5.peg.10458 1 12 6 2 4 11
fig|93944.5.peg.10459 2 11 8 2 1 8
fig|93944.5.peg.1046 17 36 47 18 15 33
fig|93944.5.peg.10460 368 390 443 247 289 147
fig|93944.5.peg.10461 81 77 108 103 289 184
fig|93944.5.peg.10462 51 55 55 68 389 126
fig|93944.5.peg.10463 210 270 277 255 201 165
fig|93944.5.peg.10464 6 4 3 5 4 5
fig|93944.5.peg.10465 14 8 25 12 4 2
fig|93944.5.peg.10466 1417 1353 1610 893 609 179
fig|93944.5.peg.10467 10 12 12 7 7 8
fig|93944.5.peg.10468 7 5 11 11 4 5
fig|93944.5.peg.10469 2 2 8 2 4 3
fig|93944.5.peg.1047 5 1 3 11 5 11
fig|93944.5.peg.10470 5397 9662 9642 10396 6484 2590
fig|93944.5.peg.10471 15 24 37 35 21 18
fig|93944.5.peg.10472 21 17 36 18 5 8
fig|93944.5.peg.10473 105 72 197 134 93 64
fig|93944.5.peg.10474 295 209 498 217 164 117
fig|93944.5.peg.10475 0 1 1 0 2 2
fig|93944.5.peg.10476 59 56 115 92 56 76
fig|93944.5.peg.10477 54 74 118 63 42 48
fig|93944.5.peg.10478 111 130 361 187 123 159
fig|93944.5.peg.10479 2 7 19 13 3 6
fig|93944.5.peg.1048 2 5 0 6 5 4
fig|93944.5.peg.10480 1 6 49 3 2 26
fig|93944.5.peg.10481 36 26 324 121 58 51
fig|93944.5.peg.10482 23 7 134 53 34 31
fig|93944.5.peg.10483 5 1 6 7 4 7
fig|93944.5.peg.10484 6 3 3 7 1 9
fig|93944.5.peg.10485 1 2 1 1 0 0
fig|93944.5.peg.10486 3 1 6 3 1 3
fig|93944.5.peg.10487 6 5 4 8 4 11
fig|93944.5.peg.10488 2 2 3 2 0 5
fig|93944.5.peg.10489 0 0 0 0 0 0
fig|93944.5.peg.1049 0 2 1 8 4 6
fig|93944.5.peg.10490 0 1 1 0 0 1
fig|93944.5.peg.10491 8 8 24 8 22 23
fig|93944.5.peg.10492 103 76 153 299 517 105
fig|93944.5.peg.10493 39 27 87 178 388 56
fig|93944.5.peg.10494 42 45 70 53 52 56
fig|93944.5.peg.10495 9 17 15 2 6 9
fig|93944.5.peg.10496 40 25 73 68 27 58
fig|93944.5.peg.10497 170 232 372 288 107 286
fig|93944.5.peg.10498 66 45 85 34 20 43
fig|93944.5.peg.10499 76 59 171 104 48 69
fig|93944.5.peg.105 28 353 5 31 29 15
fig|93944.5.peg.1050 4 3 4 5 1 4
fig|93944.5.peg.10500 67 127 118 617 1249 110
fig|93944.5.peg.10501 48 62 90 343 654 90
fig|93944.5.peg.10502 64 57 67 164 233 88
fig|93944.5.peg.10503 8 2 7 6 23 5
fig|93944.5.peg.10504 75 44 27 29 68 20
fig|93944.5.peg.10505 155 184 63 127 212 38
fig|93944.5.peg.10506 3 1 5 3 4 5
fig|93944.5.peg.10507 14 10 4 10 4 22
fig|93944.5.peg.10508 15 11 11 23 18 38
fig|93944.5.peg.10509 67 71 134 88 49 78
fig|93944.5.peg.1051 7 8 12 11 16 8
fig|93944.5.peg.10510 39 43 129 56 23 71
fig|93944.5.peg.10511 4 11 5 6 3 4
fig|93944.5.peg.10512 4 1 3 3 1 2
fig|93944.5.peg.10513 21 42 47 38 22 23
fig|93944.5.peg.10514 216 108 116 195 85 115
fig|93944.5.peg.10515 49 50 40 53 26 51
fig|93944.5.peg.10516 32 8 10 20 3 34
fig|93944.5.peg.10517 37 22 62 56 32 48
fig|93944.5.peg.10518 173 150 364 220 132 189
fig|93944.5.peg.10519 328 371 1218 430 353 414
fig|93944.5.peg.1052 36 48 74 31 46 37
fig|93944.5.peg.10520 86 99 162 71 91 69
fig|93944.5.peg.10521 11 12 20 16 17 17
fig|93944.5.peg.10522 134 128 262 158 195 209
fig|93944.5.peg.10523 57 48 80 116 78 94
fig|93944.5.peg.10524 0 2 2 2 0 1
fig|93944.5.peg.10525 2 5 2 4 13 9
fig|93944.5.peg.10526 19 16 28 14 7 46
fig|93944.5.peg.10527 2 0 8 5 1 28
fig|93944.5.peg.10528 1 9 9 12 5 5
fig|93944.5.peg.10529 4 6 18 7 10 8
fig|93944.5.peg.1053 27 23 16 24 15 36
fig|93944.5.peg.10530 0 7 5 2 3 1
fig|93944.5.peg.10531 3 5 10 3 1 5
fig|93944.5.peg.10532 1 3 3 3 1 2
fig|93944.5.peg.10533 1 9 3 6 2 5
fig|93944.5.peg.10534 10 16 16 9 17 13
fig|93944.5.peg.10535 2 7 4 5 3 2
fig|93944.5.peg.10536 1 3 2 4 2 3
fig|93944.5.peg.10537 7 9 14 16 9 21
fig|93944.5.peg.10538 4 9 9 13 9 1
fig|93944.5.peg.10539 38 33 59 100 44 29
fig|93944.5.peg.1054 1698 2455 3239 1672 2335 1908
fig|93944.5.peg.10540 3 3 4 5 1 5
fig|93944.5.peg.10541 33 73 119 42 8 40
fig|93944.5.peg.10542 4 5 8 1 3 2
fig|93944.5.peg.10543 9 4 6 20 164 11
fig|93944.5.peg.10544 7 4 1 3 0 4
fig|93944.5.peg.10545 3 2 1 2 0 4
fig|93944.5.peg.10546 14 13 6 4 15 6
fig|93944.5.peg.10547 5 4 0 6 9 6
fig|93944.5.peg.10548 10 5 3 9 2 6
fig|93944.5.peg.10549 2 5 3 0 1 2
fig|93944.5.peg.1055 138 103 186 155 212 174
fig|93944.5.peg.10550 4 11 5 3 3 3
fig|93944.5.peg.10551 1 0 0 0 0 1
fig|93944.5.peg.10552 3 1 0 1 1 0
fig|93944.5.peg.10553 1 4 1 4 1 2
fig|93944.5.peg.10554 6 4 0 6 3 0
fig|93944.5.peg.10555 21 14 10 8 2 3
fig|93944.5.peg.10556 2 3 4 0 0 2
fig|93944.5.peg.10557 6 6 7 1 1 6
fig|93944.5.peg.10558 1 9 13 0 0 2
fig|93944.5.peg.10559 1 0 0 0 1 3
fig|93944.5.peg.1056 166 180 251 158 176 271
fig|93944.5.peg.10560 2 1 2 5 1 7
fig|93944.5.peg.10561 4 4 7 11 4 7
fig|93944.5.peg.10562 1 1 0 0 1 1
fig|93944.5.peg.10563 1 0 2 1 2 1
fig|93944.5.peg.10564 11 6 4 10 4 6
fig|93944.5.peg.10565 1 1 2 1 2 4
fig|93944.5.peg.10566 3 2 1 4 1 4
fig|93944.5.peg.10567 0 0 5 1 0 0
fig|93944.5.peg.10568 8 3 14 36 2 6
fig|93944.5.peg.10569 9 15 9 17 7 10
fig|93944.5.peg.1057 36 28 36 32 47 33
fig|93944.5.peg.10570 16 11 13 11 11 11
fig|93944.5.peg.10571 21 32 30 29 21 23
fig|93944.5.peg.10572 21 20 64 30 14 28
fig|93944.5.peg.10573 11 11 4 3 2 3
fig|93944.5.peg.10574 19 6 11 5 3 4
fig|93944.5.peg.10575 17 6 7 6 8 11
fig|93944.5.peg.10576 11 4 9 36 6 27
fig|93944.5.peg.10577 32 32 46 51 48 57
fig|93944.5.peg.10578 93 90 176 151 174 121
fig|93944.5.peg.10579 33 18 24 19 25 17
fig|93944.5.peg.1058 7 3 2 2 4 0
fig|93944.5.peg.10580 32 5 11 17 3 16
fig|93944.5.peg.10581 19 30 35 42 24 26
fig|93944.5.peg.10582 47 44 89 50 38 34
fig|93944.5.peg.10583 9 9 28 17 14 16
fig|93944.5.peg.10584 19 19 33 21 11 21
fig|93944.5.peg.10585 19 49 61 40 38 23
fig|93944.5.peg.10586 23 26 30 18 14 15
fig|93944.5.peg.10587 7 11 8 2 2 8
fig|93944.5.peg.10588 19 8 31 13 9 20
fig|93944.5.peg.10589 106 121 201 163 107 155
fig|93944.5.peg.1059 16 7 4 19 42 25
fig|93944.5.peg.10590 39 18 2 17 5 25
fig|93944.5.peg.10591 8 12 7 15 10 9
fig|93944.5.peg.10592 2 1 2 10 2 5
fig|93944.5.peg.10593 0 0 0 0 0 0
fig|93944.5.peg.10594 64 40 29 58 39 52
fig|93944.5.peg.10595 4 3 0 3 1 2
fig|93944.5.peg.10596 9 2 2 3 0 4
fig|93944.5.peg.10597 59 53 54 44 53 42
fig|93944.5.peg.10598 20 13 12 20 11 28
fig|93944.5.peg.10599 238 131 75 142 89 126
fig|93944.5.peg.106 37 362 9 60 44 24
fig|93944.5.peg.1060 12 8 13 28 53 27
fig|93944.5.peg.10600 11 8 13 15 3 10
fig|93944.5.peg.10601 34 14 24 33 76 12
fig|93944.5.peg.10602 41 26 20 38 116 20
fig|93944.5.peg.10603 39 34 18 34 76 28
fig|93944.5.peg.10604 12 12 12 11 14 14
fig|93944.5.peg.10605 34 11 5 14 3 22
fig|93944.5.peg.10606 0 0 0 0 0 0
fig|93944.5.peg.10607 20 6 8 11 1 8
fig|93944.5.peg.10608 1 0 0 2 0 1
fig|93944.5.peg.10609 0 0 0 0 0 0
fig|93944.5.peg.1061 31 42 67 66 67 53
fig|93944.5.peg.10610 3 0 3 0 0 1
fig|93944.5.peg.10611 6 4 0 6 0 6
fig|93944.5.peg.10612 4 5 1 4 0 10
fig|93944.5.peg.10613 14 7 3 8 2 7
fig|93944.5.peg.10614 22 21 14 22 2 16
fig|93944.5.peg.10615 13 11 31 9 12 24
fig|93944.5.peg.10616 4 3 7 3 4 5
fig|93944.5.peg.10617 28 35 75 30 10 27
fig|93944.5.peg.10618 19 14 20 16 3 20
fig|93944.5.peg.10619 8 15 8 11 8 17
fig|93944.5.peg.1062 6 8 7 5 7 4
fig|93944.5.peg.10620 739 637 1060 693 422 581
fig|93944.5.peg.10621 221 201 331 173 156 146
fig|93944.5.peg.10622 147 159 406 192 137 197
fig|93944.5.peg.10623 63 54 86 60 43 49
fig|93944.5.peg.10624 61 50 174 108 51 105
fig|93944.5.peg.10625 408 388 1071 485 299 510
fig|93944.5.peg.10626 17 16 51 6 17 28
fig|93944.5.peg.10627 11 10 18 4 9 28
fig|93944.5.peg.10628 10 6 6 13 2 7
fig|93944.5.peg.10629 69 79 146 68 63 99
fig|93944.5.peg.1063 9 10 15 9 20 8
fig|93944.5.peg.10630 12 2 1 10 3 17
fig|93944.5.peg.10631 4 6 6 11 6 40
fig|93944.5.peg.10632 7 10 4 2 2 63
fig|93944.5.peg.10633 13 6 3 9 2 7
fig|93944.5.peg.10634 4 2 1 2 2 5
fig|93944.5.peg.10635 4 2 2 15 6 1
fig|93944.5.peg.10636 4 6 2 25 19 2
fig|93944.5.peg.10637 9 37 11 142 139 9
fig|93944.5.peg.10638 128 273 123 845 659 72
fig|93944.5.peg.10639 8 41 13 130 132 3
fig|93944.5.peg.1064 25 35 73 30 40 36
fig|93944.5.peg.10640 3 28 0 54 76 0
fig|93944.5.peg.10641 140 346 62 1202 924 67
fig|93944.5.peg.10642 26 58 22 228 221 4
fig|93944.5.peg.10643 46 145 46 504 355 14
fig|93944.5.peg.10644 6 6 7 5 3 6
fig|93944.5.peg.10645 4 11 4 1 0 3
fig|93944.5.peg.10646 21 8 1 10 3 5
fig|93944.5.peg.10647 1 2 1 0 1 1
fig|93944.5.peg.10648 0 1 0 0 0 0
fig|93944.5.peg.10649 0 0 1 0 0 2
fig|93944.5.peg.1065 8 6 8 2 4 8
fig|93944.5.peg.10650 3 4 1 3 0 2
fig|93944.5.peg.10651 0 2 1 0 1 0
fig|93944.5.peg.10652 9 14 20 5 3 6
fig|93944.5.peg.10653 7 4 4 4 4 2
fig|93944.5.peg.10654 17 6 37 9 6 21
fig|93944.5.peg.10655 1 0 0 0 0 0
fig|93944.5.peg.10656 0 0 0 0 0 0
fig|93944.5.peg.10657 7 1 3 7 2 4
fig|93944.5.peg.10658 2 7 2 0 0 4
fig|93944.5.peg.10659 18 20 20 21 13 17
fig|93944.5.peg.1066 1 1 6 3 1 3
fig|93944.5.peg.10660 3 5 2 0 3 2
fig|93944.5.peg.10661 6 7 5 3 0 5
fig|93944.5.peg.10662 11 13 35 12 7 15
fig|93944.5.peg.10663 3 1 0 1 0 1
fig|93944.5.peg.10664 0 1 0 1 1 1
fig|93944.5.peg.10665 2 6 3 3 1 0
fig|93944.5.peg.10666 3 2 1 1 3 2
fig|93944.5.peg.10667 3 5 2 0 1 3
fig|93944.5.peg.10668 6 4 8 8 18 5
fig|93944.5.peg.10669 21 16 24 12 12 22
fig|93944.5.peg.1067 459 297 456 398 377 320
fig|93944.5.peg.10670 10 18 44 16 17 16
fig|93944.5.peg.10671 5 9 8 9 4 7
fig|93944.5.peg.10672 5 4 1 7 4 3
fig|93944.5.peg.10673 4 4 1 5 2 7
fig|93944.5.peg.10674 3 8 1 1 1 8
fig|93944.5.peg.10675 0 3 1 2 0 1
fig|93944.5.peg.10676 9 5 3 9 2 8
fig|93944.5.peg.10677 21 26 4 8 20 23
fig|93944.5.peg.10678 4 5 1 3 6 3
fig|93944.5.peg.10679 2 1 1 0 0 0
fig|93944.5.peg.1068 40 43 71 30 42 38
fig|93944.5.peg.10680 2 2 0 1 1 0
fig|93944.5.peg.10681 3 3 9 6 2 8
fig|93944.5.peg.10682 4 3 16 4 0 0
fig|93944.5.peg.10683 2 0 0 1 1 1
fig|93944.5.peg.10684 0 0 0 0 0 3
fig|93944.5.peg.10685 5 4 8 1 2 5
fig|93944.5.peg.10686 5 13 5 8 4 10
fig|93944.5.peg.10687 8 5 5 3 1 6
fig|93944.5.peg.10688 0 0 0 0 0 0
fig|93944.5.peg.10689 4 2 1 2 0 2
fig|93944.5.peg.1069 39 39 53 33 56 21
fig|93944.5.peg.10690 4 6 18 11 15 20
fig|93944.5.peg.10691 1 0 0 2 0 2
fig|93944.5.peg.10692 2 1 3 2 0 7
fig|93944.5.peg.10693 32 40 24 15 11 25
fig|93944.5.peg.10694 9 8 30 29 28 16
fig|93944.5.peg.10695 2 2 10 15 21 6
fig|93944.5.peg.10696 5 7 12 22 24 12
fig|93944.5.peg.10697 22 14 34 50 60 22
fig|93944.5.peg.10698 99 70 133 314 217 95
fig|93944.5.peg.10699 9 4 5 6 10 6
fig|93944.5.peg.107 167 722 37 287 266 148
fig|93944.5.peg.1070 107 99 85 66 92 69
fig|93944.5.peg.10700 13 33 28 27 25 18
fig|93944.5.peg.10701 7 11 5 7 9 7
fig|93944.5.peg.10702 5 7 4 1 1 4
fig|93944.5.peg.10703 0 0 1 0 0 0
fig|93944.5.peg.10704 4 3 1 4 1 0
fig|93944.5.peg.10705 3 2 1 5 0 1
fig|93944.5.peg.10706 10 2 4 6 0 8
fig|93944.5.peg.10707 10 16 12 6 7 9
fig|93944.5.peg.10708 4 7 8 5 4 7
fig|93944.5.peg.10709 1 2 1 2 3 6
fig|93944.5.peg.1071 117 145 79 106 119 116
fig|93944.5.peg.10710 0 0 1 1 0 2
fig|93944.5.peg.10711 17 15 7 3 2 11
fig|93944.5.peg.10712 2 1 3 1 0 5
fig|93944.5.peg.10713 2 6 2 1 0 6
fig|93944.5.peg.10714 5 2 3 3 2 2
fig|93944.5.peg.10715 6 3 5 4 1 5
fig|93944.5.peg.10716 7 14 17 3 7 22
fig|93944.5.peg.10717 7 12 2 3 1 8
fig|93944.5.peg.10718 0 0 0 0 0 0
fig|93944.5.peg.10719 25 27 52 34 26 31
fig|93944.5.peg.1072 51 54 104 47 22 97
fig|93944.5.peg.10720 3 6 0 2 1 2
fig|93944.5.peg.10721 2 1 1 2 3 0
fig|93944.5.peg.10722 8 9 5 6 7 6
fig|93944.5.peg.10723 2 1 2 0 4 2
fig|93944.5.peg.10724 10 6 2 8 5 7
fig|93944.5.peg.10725 52 55 248 51 36 27
fig|93944.5.peg.10726 37 40 316 136 37 40
fig|93944.5.peg.10727 3 0 8 4 10 7
fig|93944.5.peg.10728 0 2 2 0 1 0
fig|93944.5.peg.10729 3 1 2 2 2 1
fig|93944.5.peg.1073 270 639 252 160 167 391
fig|93944.5.peg.10730 5 10 17 7 13 11
fig|93944.5.peg.10731 9 20 19 17 47 12
fig|93944.5.peg.10732 1 1 0 0 0 0
fig|93944.5.peg.10733 2 1 2 4 4 4
fig|93944.5.peg.10734 1 0 1 4 2 0
fig|93944.5.peg.10735 1 3 44 63 12 2
fig|93944.5.peg.10736 8 15 22 16 18 6
fig|93944.5.peg.10737 0 0 0 0 0 0
fig|93944.5.peg.10738 1 1 3 0 0 0
fig|93944.5.peg.10739 92 184 186 61 35 44
fig|93944.5.peg.1074 8 14 19 11 7 10
fig|93944.5.peg.10740 10 13 9 9 8 3
fig|93944.5.peg.10741 172 298 317 172 54 371
fig|93944.5.peg.10742 33 25 31 46 12 36
fig|93944.5.peg.10743 9 4 9 10 6 9
fig|93944.5.peg.10744 3 2 0 1 1 0
fig|93944.5.peg.10745 2 1 5 6 2 3
fig|93944.5.peg.10746 26 29 20 11 3 11
fig|93944.5.peg.10747 6 7 3 2 1 2
fig|93944.5.peg.10748 16 15 4 7 1 4
fig|93944.5.peg.10749 7 8 15 3 2 2
fig|93944.5.peg.1075 13 22 33 17 22 25
fig|93944.5.peg.10750 17 21 61 18 9 23
fig|93944.5.peg.10751 76 142 78 57 43 66
fig|93944.5.peg.10752 271 390 442 263 99 261
fig|93944.5.peg.10753 12 8 23 8 3 10
fig|93944.5.peg.10754 2 0 4 5 3 3
fig|93944.5.peg.10755 2 2 0 3 0 4
fig|93944.5.peg.10756 5 5 1 0 1 5
fig|93944.5.peg.10757 10 10 9 21 6 8
fig|93944.5.peg.10758 30 30 22 49 55 38
fig|93944.5.peg.10759 8 9 10 8 17 10
fig|93944.5.peg.1076 108 89 117 39 21 46
fig|93944.5.peg.10760 19 21 21 17 9 36
fig|93944.5.peg.10761 15 15 10 14 8 15
fig|93944.5.peg.10762 8 10 9 14 7 17
fig|93944.5.peg.10763 563 457 692 572 531 358
fig|93944.5.peg.10764 8 1 4 2 2 2
fig|93944.5.peg.10765 2 2 3 6 0 3
fig|93944.5.peg.10766 2 3 0 1 3 4
fig|93944.5.peg.10767 29 28 7 11 3 25
fig|93944.5.peg.10768 51 98 63 47 6 17
fig|93944.5.peg.10769 11 17 1 8 5 8
fig|93944.5.peg.1077 48 57 57 14 18 56
fig|93944.5.peg.10770 8 19 11 8 11 4
fig|93944.5.peg.10771 11 114 32 5 3 11
fig|93944.5.peg.10772 12 126 15 3 0 5
fig|93944.5.peg.10773 3 14 6 2 4 10
fig|93944.5.peg.10774 35 49 25 16 18 4
fig|93944.5.peg.10775 3 6 2 1 3 1
fig|93944.5.peg.10776 18 54 16 11 4 4
fig|93944.5.peg.10777 6 6 9 11 10 10
fig|93944.5.peg.10778 16 10 11 15 1 8
fig|93944.5.peg.10779 51 30 50 55 37 29
fig|93944.5.peg.1078 94 104 103 27 14 49
fig|93944.5.peg.10780 42 55 22 23 25 33
fig|93944.5.peg.10781 3 1 2 3 0 4
fig|93944.5.peg.10782 5 4 2 4 0 3
fig|93944.5.peg.10783 4 9 0 3 1 3
fig|93944.5.peg.10784 7 5 13 4 5 13
fig|93944.5.peg.10785 0 4 0 2 0 1
fig|93944.5.peg.10786 5 5 3 5 2 6
fig|93944.5.peg.10787 34 32 47 36 12 32
fig|93944.5.peg.10788 1 1 2 1 1 0
fig|93944.5.peg.10789 6 4 4 10 11 7
fig|93944.5.peg.1079 127 129 131 88 93 126
fig|93944.5.peg.10790 2 7 1 10 4 3
fig|93944.5.peg.10791 8 7 38 7 25 11
fig|93944.5.peg.10792 9 15 26 12 7 5
fig|93944.5.peg.10793 6 8 7 3 2 3
fig|93944.5.peg.10794 5 7 6 4 5 12
fig|93944.5.peg.10795 106 119 233 107 105 104
fig|93944.5.peg.10796 4 3 9 8 5 7
fig|93944.5.peg.10797 17 11 24 13 10 12
fig|93944.5.peg.10798 3 6 1 4 3 6
fig|93944.5.peg.10799 5 6 5 10 6 7
fig|93944.5.peg.108 6 127 2 9 13 2
fig|93944.5.peg.1080 15 16 4 5 4 15
fig|93944.5.peg.10800 1 0 3 3 2 0
fig|93944.5.peg.10801 79 93 12 22 26 14
fig|93944.5.peg.10802 5 0 3 3 0 1
fig|93944.5.peg.10803 7 9 13 6 5 20
fig|93944.5.peg.10804 16 21 9 8 11 13
fig|93944.5.peg.10805 34 20 73 50 29 20
fig|93944.5.peg.10806 6 7 34 16 7 10
fig|93944.5.peg.10807 6 8 11 1 1 5
fig|93944.5.peg.10808 4 3 3 0 2 2
fig|93944.5.peg.10809 4 6 8 8 4 5
fig|93944.5.peg.1081 48 68 95 70 63 75
fig|93944.5.peg.10810 11 4 13 10 8 4
fig|93944.5.peg.10811 1 2 1 0 0 2
fig|93944.5.peg.10812 6 2 0 1 4 4
fig|93944.5.peg.10813 25 13 7 9 11 19
fig|93944.5.peg.10814 3 6 2 2 2 8
fig|93944.5.peg.10815 2 1 0 3 11 0
fig|93944.5.peg.10816 6 7 9 10 32 5
fig|93944.5.peg.10817 15 24 10 13 7 2
fig|93944.5.peg.10818 5 15 5 6 1 6
fig|93944.5.peg.10819 9 12 11 17 4 9
fig|93944.5.peg.1082 45 33 72 57 98 72
fig|93944.5.peg.10820 7 5 2 2 2 12
fig|93944.5.peg.10821 29 22 15 11 9 18
fig|93944.5.peg.10822 419 365 714 319 200 151
fig|93944.5.peg.10823 10 11 1 3 3 3
fig|93944.5.peg.10824 18 3 2 14 7 15
fig|93944.5.peg.10825 50 29 14 25 9 11
fig|93944.5.peg.10826 5 2 2 5 2 2
fig|93944.5.peg.10827 14 13 6 9 12 39
fig|93944.5.peg.10828 2 0 1 0 2 2
fig|93944.5.peg.10829 8 8 3 5 5 3
fig|93944.5.peg.1083 29 11 104 57 45 129
fig|93944.5.peg.10830 24 22 16 11 19 9
fig|93944.5.peg.10831 3 3 2 6 4 2
fig|93944.5.peg.10832 270 277 80 25 77 72
fig|93944.5.peg.10833 39 44 7 2 13 3
fig|93944.5.peg.10834 155 105 24 29 59 32
fig|93944.5.peg.10835 29 32 26 12 11 23
fig|93944.5.peg.10836 80 59 81 91 113 40
fig|93944.5.peg.10837 153 103 136 131 164 61
fig|93944.5.peg.10838 11 10 7 31 26 15
fig|93944.5.peg.10839 2 2 1 2 1 4
fig|93944.5.peg.1084 13 11 62 13 6 35
fig|93944.5.peg.10840 17 11 25 22 1 7
fig|93944.5.peg.10841 7 5 4 10 2 7
fig|93944.5.peg.10842 18 33 12 9 7 7
fig|93944.5.peg.10843 31 37 25 13 14 11
fig|93944.5.peg.10844 2 6 6 0 1 2
fig|93944.5.peg.10845 5 11 1 1 0 4
fig|93944.5.peg.10846 16 17 2 8 4 5
fig|93944.5.peg.10847 6 10 3 1 1 2
fig|93944.5.peg.10848 14 12 24 18 11 15
fig|93944.5.peg.10849 13 13 19 21 14 16
fig|93944.5.peg.1085 32 31 44 26 11 12
fig|93944.5.peg.10850 22 13 7 33 27 16
fig|93944.5.peg.10851 53 64 54 51 39 32
fig|93944.5.peg.10852 41 101 70 68 62 41
fig|93944.5.peg.10853 20 27 40 31 58 23
fig|93944.5.peg.10854 3 7 13 7 6 4
fig|93944.5.peg.10855 13 11 30 11 19 9
fig|93944.5.peg.10856 5 1 3 6 2 4
fig|93944.5.peg.10857 24 48 68 50 76 53
fig|93944.5.peg.10858 32 24 20 14 11 58
fig|93944.5.peg.10859 114 120 95 89 22 288
fig|93944.5.peg.1086 94 15 27 40 27 36
fig|93944.5.peg.10860 770 467 595 876 185 1508
fig|93944.5.peg.10861 44 32 17 49 24 33
fig|93944.5.peg.10862 19 5 23 23 19 33
fig|93944.5.peg.10863 3 16 6 6 5 7
fig|93944.5.peg.10864 21 43 70 53 26 52
fig|93944.5.peg.10865 90 186 333 176 119 120
fig|93944.5.peg.10866 20 26 48 53 45 36
fig|93944.5.peg.10867 24 35 55 49 68 38
fig|93944.5.peg.10868 16 16 27 22 24 22
fig|93944.5.peg.10869 37 28 36 36 60 26
fig|93944.5.peg.1087 86 56 145 189 86 183
fig|93944.5.peg.10870 9 6 8 9 13 10
fig|93944.5.peg.10871 13 8 17 10 11 16
fig|93944.5.peg.10872 29 41 55 46 49 42
fig|93944.5.peg.10873 21 36 11 27 90 25
fig|93944.5.peg.10874 41 39 44 27 38 37
fig|93944.5.peg.10875 27 27 92 56 31 58
fig|93944.5.peg.10876 180 169 362 212 196 203
fig|93944.5.peg.10877 15 9 21 19 9 15
fig|93944.5.peg.10878 38 56 28 39 16 158
fig|93944.5.peg.10879 26 36 29 16 25 10
fig|93944.5.peg.1088 172 152 251 115 121 38
fig|93944.5.peg.10880 35 32 47 37 33 20
fig|93944.5.peg.10881 2292 2181 4551 2912 1768 543
fig|93944.5.peg.10882 6 4 4 29 50 9
fig|93944.5.peg.10883 283 323 500 1089 1670 158
fig|93944.5.peg.10884 27 17 35 31 33 14
fig|93944.5.peg.10885 96 63 125 149 194 108
fig|93944.5.peg.10886 21 19 24 23 17 10
fig|93944.5.peg.10887 33 15 61 36 45 31
fig|93944.5.peg.10888 5 14 50 19 3 7
fig|93944.5.peg.10889 77 100 350 73 35 32
fig|93944.5.peg.1089 77 54 149 68 41 34
fig|93944.5.peg.10890 8 12 46 26 25 32
fig|93944.5.peg.10891 24 23 67 34 20 32
fig|93944.5.peg.10892 34 22 24 44 73 51
fig|93944.5.peg.10893 1 2 59 6 4 38
fig|93944.5.peg.10894 6 9 50 6 4 34
fig|93944.5.peg.10895 1 1 1 2 0 2
fig|93944.5.peg.10896 4 10 1 9 1 4
fig|93944.5.peg.10897 108 185 46 150 79 59
fig|93944.5.peg.10898 67 91 23 87 48 21
fig|93944.5.peg.10899 42 64 22 58 29 19
fig|93944.5.peg.109 12 183 2 12 17 7
fig|93944.5.peg.1090 121 83 205 97 74 53
fig|93944.5.peg.10900 47 89 30 74 46 35
fig|93944.5.peg.10901 1304 2777 570 1845 835 470
fig|93944.5.peg.10902 115 95 218 162 121 153
fig|93944.5.peg.10903 128 84 215 153 176 143
fig|93944.5.peg.10904 8 11 13 21 2 29
fig|93944.5.peg.10905 4 12 0 11 9 1
fig|93944.5.peg.10906 131 61 45 213 215 39
fig|93944.5.peg.10907 64 34 85 106 127 52
fig|93944.5.peg.10908 9 16 18 19 31 9
fig|93944.5.peg.10909 20 31 66 57 30 52
fig|93944.5.peg.1091 105 96 129 82 49 46
fig|93944.5.peg.10910 460 327 678 618 440 362
fig|93944.5.peg.10911 26 37 71 58 33 62
fig|93944.5.peg.10912 669 585 2297 772 368 582
fig|93944.5.peg.10913 5 7 9 4 4 19
fig|93944.5.peg.10914 1 2 2 3 1 1
fig|93944.5.peg.10915 5 8 4 8 4 13
fig|93944.5.peg.10916 27 11 17 18 7 40
fig|93944.5.peg.10917 767 1391 273 882 121 285
fig|93944.5.peg.10918 478 1245 214 532 83 128
fig|93944.5.peg.10919 3847 6400 1462 3771 567 1199
fig|93944.5.peg.1092 150 148 226 116 131 83
fig|93944.5.peg.10920 239 782 144 223 32 66
fig|93944.5.peg.10921 243 545 110 299 36 105
fig|93944.5.peg.10922 463 912 215 579 89 191
fig|93944.5.peg.10923 407 880 174 422 65 104
fig|93944.5.peg.10924 460 935 182 341 61 156
fig|93944.5.peg.10925 703 1116 251 439 77 153
fig|93944.5.peg.10926 279 575 129 227 31 74
fig|93944.5.peg.10927 385 853 143 282 35 81
fig|93944.5.peg.10928 264 718 137 228 30 77
fig|93944.5.peg.10929 6379 11208 2212 4134 593 1049
fig|93944.5.peg.1093 189 112 198 150 127 123
fig|93944.5.peg.10930 1071 2501 523 1319 224 476
fig|93944.5.peg.10931 1858 3951 875 2488 373 828
fig|93944.5.peg.10932 35 60 13 26 8 11
fig|93944.5.peg.10933 1859 3179 751 2327 388 853
fig|93944.5.peg.10934 206 377 90 181 31 93
fig|93944.5.peg.10935 367 454 118 303 54 121
fig|93944.5.peg.10936 470 495 191 587 108 250
fig|93944.5.peg.10937 506 967 388 1013 228 385
fig|93944.5.peg.10938 450 457 329 515 118 283
fig|93944.5.peg.10939 334 312 157 418 82 212
fig|93944.5.peg.1094 74 89 121 84 75 105
fig|93944.5.peg.10940 9 8 5 11 3 7
fig|93944.5.peg.10941 273 250 99 227 66 153
fig|93944.5.peg.10942 838 979 450 1046 263 801
fig|93944.5.peg.10943 312 465 186 396 97 252
fig|93944.5.peg.10944 41 83 21 59 11 47
fig|93944.5.peg.10945 96 225 47 78 17 89
fig|93944.5.peg.10946 397 782 201 424 115 288
fig|93944.5.peg.10947 389 1063 215 349 92 236
fig|93944.5.peg.10948 19 49 9 18 6 9
fig|93944.5.peg.10949 12 55 8 18 4 11
fig|93944.5.peg.1095 106 122 179 245 198 133
fig|93944.5.peg.10950 138 480 85 190 45 80
fig|93944.5.peg.10951 59 179 37 79 20 41
fig|93944.5.peg.10952 3 5 1 3 3 3
fig|93944.5.peg.10953 101 107 28 72 31 76
fig|93944.5.peg.10954 47 97 20 41 9 12
fig|93944.5.peg.10955 63 88 24 54 12 53
fig|93944.5.peg.10956 156 443 70 99 27 49
fig|93944.5.peg.10957 92 267 48 75 21 44
fig|93944.5.peg.10958 547 1727 277 370 129 203
fig|93944.5.peg.10959 223 601 140 292 98 225
fig|93944.5.peg.1096 200 218 313 225 163 140
fig|93944.5.peg.10960 76 191 47 114 30 70
fig|93944.5.peg.10961 21 39 10 26 7 11
fig|93944.5.peg.10962 2 17 2 5 2 9
fig|93944.5.peg.10963 72 153 33 102 21 71
fig|93944.5.peg.10964 87 171 42 93 23 61
fig|93944.5.peg.10965 66 129 70 120 34 134
fig|93944.5.peg.10966 77 74 43 81 29 50
fig|93944.5.peg.10967 386 375 502 585 177 387
fig|93944.5.peg.10968 76 125 78 99 41 105
fig|93944.5.peg.10969 449 952 361 462 151 244
fig|93944.5.peg.1097 58 81 136 76 65 49
fig|93944.5.peg.10970 352 1020 451 474 131 209
fig|93944.5.peg.10971 316 793 535 344 95 113
fig|93944.5.peg.10972 377 1007 206 384 175 141
fig|93944.5.peg.10973 368 357 303 593 175 403
fig|93944.5.peg.10974 415 326 313 566 165 349
fig|93944.5.peg.10975 105 73 81 160 63 125
fig|93944.5.peg.10976 0 0 0 0 0 0
fig|93944.5.peg.10977 7 10 13 24 7 27
fig|93944.5.peg.10978 0 1 3 10 0 5
fig|93944.5.peg.10979 8 17 4 16 5 13
fig|93944.5.peg.1098 120 122 176 93 79 65
fig|93944.5.peg.10980 21 20 8 48 9 31
fig|93944.5.peg.10981 41 53 35 79 20 70
fig|93944.5.peg.10982 66 63 53 112 33 71
fig|93944.5.peg.10983 7 14 4 18 3 11
fig|93944.5.peg.10984 15 8 5 28 3 13
fig|93944.5.peg.10985 23 18 7 40 16 35
fig|93944.5.peg.10986 169 261 76 213 48 185
fig|93944.5.peg.10987 108 109 67 212 52 157
fig|93944.5.peg.10988 135 57 61 225 63 245
fig|93944.5.peg.10989 30 32 16 44 16 40
fig|93944.5.peg.1099 18 20 38 17 9 14
fig|93944.5.peg.10990 61 96 54 123 32 83
fig|93944.5.peg.10991 54 40 27 95 15 53
fig|93944.5.peg.10992 3 16 10 7 2 7
fig|93944.5.peg.10993 839 1636 307 743 125 252
fig|93944.5.peg.10994 2361 3654 634 1407 201 268
fig|93944.5.peg.10995 1181 2123 481 1448 196 294
fig|93944.5.peg.10996 109 213 45 104 17 33
fig|93944.5.peg.10997 424 646 184 571 87 208
fig|93944.5.peg.10998 378 657 339 610 207 248
fig|93944.5.peg.10999 80 149 49 150 26 37
fig|93944.5.peg.11 74 274 147 485 573 29
fig|93944.5.peg.110 40 471 8 54 31 18
fig|93944.5.peg.1100 101 96 125 97 98 90
fig|93944.5.peg.11000 1943 2974 901 2585 347 934
fig|93944.5.peg.11001 1321 2415 629 1969 278 660
fig|93944.5.peg.11002 12 10 9 14 20 17
fig|93944.5.peg.11003 1 0 2 0 0 2
fig|93944.5.peg.11004 11 17 15 15 27 8
fig|93944.5.peg.11005 256 230 334 306 648 241
fig|93944.5.peg.11006 81 85 102 92 230 83
fig|93944.5.peg.11007 20 24 13 38 25 15
fig|93944.5.peg.11008 20 29 33 44 124 47
fig|93944.5.peg.11009 6 7 5 9 33 9
fig|93944.5.peg.1101 79 114 159 88 84 77
fig|93944.5.peg.11010 10 4 7 13 42 16
fig|93944.5.peg.11011 91 73 166 129 199 125
fig|93944.5.peg.11012 46 21 58 57 53 37
fig|93944.5.peg.11013 157 57 79 177 285 122
fig|93944.5.peg.11014 368 206 184 301 332 296
fig|93944.5.peg.11015 30 17 19 37 16 50
fig|93944.5.peg.11016 4 2 7 5 5 8
fig|93944.5.peg.11017 10 8 2 10 3 11
fig|93944.5.peg.11018 19 5 6 41 14 51
fig|93944.5.peg.11019 11 10 7 15 8 16
fig|93944.5.peg.1102 136 191 251 160 143 103
fig|93944.5.peg.11020 2 1 1 3 1 4
fig|93944.5.peg.11021 2 2 1 2 0 1
fig|93944.5.peg.11022 0 0 0 0 0 0
fig|93944.5.peg.11023 0 0 0 0 1 0
fig|93944.5.peg.11024 0 0 1 0 0 1
fig|93944.5.peg.11025 0 6 1 2 1 0
fig|93944.5.peg.11026 0 0 0 0 0 0
fig|93944.5.peg.11027 0 4 1 1 0 1
fig|93944.5.peg.11028 5 2 3 6 2 8
fig|93944.5.peg.11029 11 8 8 7 4 12
fig|93944.5.peg.1103 34 42 43 33 41 34
fig|93944.5.peg.11030 42 21 22 28 14 36
fig|93944.5.peg.11031 41 13 11 20 22 28
fig|93944.5.peg.11032 50 43 92 75 46 54
fig|93944.5.peg.11033 105 68 188 108 61 76
fig|93944.5.peg.11034 120 136 176 271 187 161
fig|93944.5.peg.11035 10 8 9 26 16 2
fig|93944.5.peg.11036 89 67 72 332 291 29
fig|93944.5.peg.11037 16 27 28 121 85 11
fig|93944.5.peg.11038 100 64 86 391 438 41
fig|93944.5.peg.11039 19 26 53 49 60 19
fig|93944.5.peg.1104 38 46 42 42 36 39
fig|93944.5.peg.11040 23 22 24 86 120 18
fig|93944.5.peg.11041 23 12 17 35 16 23
fig|93944.5.peg.11042 192 121 386 281 179 189
fig|93944.5.peg.11043 16 12 20 48 29 13
fig|93944.5.peg.11044 9 10 10 10 5 5
fig|93944.5.peg.11045 2 1 0 2 3 2
fig|93944.5.peg.11046 2 5 4 4 2 0
fig|93944.5.peg.11047 0 2 1 3 2 0
fig|93944.5.peg.11048 4 8 4 6 2 3
fig|93944.5.peg.11049 10 5 5 6 6 8
fig|93944.5.peg.1105 1 0 1 1 2 3
fig|93944.5.peg.11050 12 13 8 17 14 11
fig|93944.5.peg.11051 38 33 55 49 36 35
fig|93944.5.peg.11052 123 160 149 119 82 60
fig|93944.5.peg.11053 13 10 9 15 3 19
fig|93944.5.peg.11054 67 22 24 89 52 49
fig|93944.5.peg.11055 4 1 0 2 1 1
fig|93944.5.peg.11056 23 27 25 15 12 9
fig|93944.5.peg.11057 6 7 5 4 5 6
fig|93944.5.peg.11058 13 3 3 7 4 10
fig|93944.5.peg.11059 12 13 2 14 4 9
fig|93944.5.peg.1106 24 18 16 8 3 22
fig|93944.5.peg.1107 25 16 31 13 7 34
fig|93944.5.peg.1108 19 22 15 34 17 21
fig|93944.5.peg.1109 6 20 2 4 3 7
fig|93944.5.peg.111 4 46 5 2 5 2
fig|93944.5.peg.1110 4 4 2 4 2 8
fig|93944.5.peg.1111 33 12 7 29 7 39
fig|93944.5.peg.1112 12 9 5 2 6 33
fig|93944.5.peg.1113 12 9 15 12 7 36
fig|93944.5.peg.1114 18 8 12 8 5 27
fig|93944.5.peg.1115 11 5 4 7 3 7
fig|93944.5.peg.1116 24 23 32 34 29 54
fig|93944.5.peg.1117 27 22 17 18 22 32
fig|93944.5.peg.1118 1 0 0 2 0 1
fig|93944.5.peg.1119 2 0 0 0 0 2
fig|93944.5.peg.112 19 244 4 35 17 16
fig|93944.5.peg.1120 8 4 4 5 2 12
fig|93944.5.peg.1121 47 65 68 68 31 39
fig|93944.5.peg.1122 43 45 92 71 101 63
fig|93944.5.peg.1123 92 172 249 104 85 102
fig|93944.5.peg.1124 8 16 19 7 4 11
fig|93944.5.peg.1125 5 11 24 11 11 18
fig|93944.5.peg.1126 28 158 310 24 8 156
fig|93944.5.peg.1127 14 56 157 10 9 52
fig|93944.5.peg.1128 9 13 13 14 8 41
fig|93944.5.peg.1129 152 339 475 717 1030 246
fig|93944.5.peg.113 44 192 16 58 33 18
fig|93944.5.peg.1130 40 108 151 160 236 98
fig|93944.5.peg.1131 32 53 75 76 116 46
fig|93944.5.peg.1132 10 55 46 47 70 26
fig|93944.5.peg.1133 16 74 69 69 59 29
fig|93944.5.peg.1134 161 419 525 627 532 162
fig|93944.5.peg.1135 20 87 90 112 111 52
fig|93944.5.peg.1136 25 99 108 98 87 22
fig|93944.5.peg.1137 69 194 149 136 125 55
fig|93944.5.peg.1138 83 189 223 255 242 61
fig|93944.5.peg.1139 49 145 179 160 190 84
fig|93944.5.peg.114 65 242 67 86 57 46
fig|93944.5.peg.1140 14 79 68 73 76 79
fig|93944.5.peg.1141 19 48 44 83 71 31
fig|93944.5.peg.1142 50 79 67 83 113 68
fig|93944.5.peg.1143 27 44 27 51 70 51
fig|93944.5.peg.1144 25 32 31 49 72 62
fig|93944.5.peg.1145 19 38 26 41 45 69
fig|93944.5.peg.1146 30 72 42 55 89 160
fig|93944.5.peg.1147 9 35 15 39 38 23
fig|93944.5.peg.1148 4 12 12 22 22 23
fig|93944.5.peg.1149 38 113 60 106 165 89
fig|93944.5.peg.115 43 117 12 59 47 35
fig|93944.5.peg.1150 53 111 88 133 255 105
fig|93944.5.peg.1151 26 79 24 65 90 173
fig|93944.5.peg.1152 12 25 13 37 47 39
fig|93944.5.peg.1153 25 76 62 147 132 57
fig|93944.5.peg.1154 1 8 4 5 10 34
fig|93944.5.peg.1155 25 21 21 40 21 76
fig|93944.5.peg.1156 197 179 312 250 196 223
fig|93944.5.peg.1157 496 453 958 771 485 606
fig|93944.5.peg.1158 20 31 19 34 36 136
fig|93944.5.peg.1159 46 23 17 29 38 113
fig|93944.5.peg.116 42 33 33 35 27 58
fig|93944.5.peg.1160 21 9 3 7 8 17
fig|93944.5.peg.1161 25 21 10 13 15 51
fig|93944.5.peg.1162 49 35 39 35 48 55
fig|93944.5.peg.1163 69 43 22 32 31 55
fig|93944.5.peg.1164 69 49 64 62 51 230
fig|93944.5.peg.1165 41 26 22 33 26 147
fig|93944.5.peg.1166 62 29 18 38 10 84
fig|93944.5.peg.1167 44 36 58 34 24 159
fig|93944.5.peg.1168 56 40 55 58 103 138
fig|93944.5.peg.1169 39 59 36 39 72 136
fig|93944.5.peg.117 46 37 35 41 31 62
fig|93944.5.peg.1170 11 11 4 11 14 77
fig|93944.5.peg.1171 109 91 50 75 120 372
fig|93944.5.peg.1172 73 50 33 42 85 423
fig|93944.5.peg.1173 60 58 41 52 58 1201
fig|93944.5.peg.1174 33 27 63 51 16 197
fig|93944.5.peg.1175 44 28 80 75 25 350
fig|93944.5.peg.1176 310 269 730 419 200 473
fig|93944.5.peg.1177 38 21 33 25 23 332
fig|93944.5.peg.1178 0 2 0 0 0 13
fig|93944.5.peg.1179 23 18 6 11 11 222
fig|93944.5.peg.118 11 3 22 19 20 19
fig|93944.5.peg.1180 7 5 3 4 0 70
fig|93944.5.peg.1181 11 6 5 8 4 162
fig|93944.5.peg.1182 27 15 6 14 4 202
fig|93944.5.peg.1183 0 4 1 0 0 121
fig|93944.5.peg.1184 13 13 5 11 9 396
fig|93944.5.peg.1185 0 1 0 0 0 16
fig|93944.5.peg.1186 0 0 0 1 0 17
fig|93944.5.peg.1187 0 1 0 0 0 8
fig|93944.5.peg.1188 0 0 0 0 0 7
fig|93944.5.peg.1189 1 0 2 2 0 50
fig|93944.5.peg.119 24 9 35 39 25 32
fig|93944.5.peg.1190 4 3 2 1 0 66
fig|93944.5.peg.1191 1 1 0 0 0 8
fig|93944.5.peg.1192 32 38 48 17 14 39
fig|93944.5.peg.1193 1192 844 1674 1166 1053 842
fig|93944.5.peg.1194 10 8 7 19 11 17
fig|93944.5.peg.1195 29 18 30 33 15 65
fig|93944.5.peg.1196 13 7 6 8 3 16
fig|93944.5.peg.1197 4 2 0 4 0 4
fig|93944.5.peg.1198 12 11 7 3 6 9
fig|93944.5.peg.1199 22 34 24 22 14 17
fig|93944.5.peg.12 21 22 15 19 20 23
fig|93944.5.peg.120 77 59 102 95 103 88
fig|93944.5.peg.1200 0 0 0 1 0 0
fig|93944.5.peg.1201 2 4 2 2 3 4
fig|93944.5.peg.1202 5 4 4 10 7 7
fig|93944.5.peg.1203 2 3 0 1 2 0
fig|93944.5.peg.1204 0 0 0 0 1 3
fig|93944.5.peg.1205 2 0 0 0 0 0
fig|93944.5.peg.1206 2 5 4 0 3 6
fig|93944.5.peg.1207 2 1 2 3 2 2
fig|93944.5.peg.1208 0 0 0 0 0 0
fig|93944.5.peg.1209 2 5 14 5 11 4
fig|93944.5.peg.121 4 1 0 6 3 3
fig|93944.5.peg.1210 3 2 67 2 1 4
fig|93944.5.peg.1211 2 2 2 2 1 1
fig|93944.5.peg.1212 2 2 3 3 0 2
fig|93944.5.peg.1213 3 2 1 0 0 1
fig|93944.5.peg.1214 0 17 2 2 2 5
fig|93944.5.peg.1215 2 9 5 6 4 4
fig|93944.5.peg.1216 4 7 2 2 0 0
fig|93944.5.peg.1217 11 31 13 12 7 10
fig|93944.5.peg.1218 0 0 0 0 0 0
fig|93944.5.peg.1219 1 8 1 4 0 6
fig|93944.5.peg.122 42 28 20 45 20 40
fig|93944.5.peg.1220 39 56 16 17 11 46
fig|93944.5.peg.1221 3 19 0 2 3 7
fig|93944.5.peg.1222 2 4 2 1 5 2
fig|93944.5.peg.1223 0 3 0 0 2 2
fig|93944.5.peg.1224 2 14 5 3 1 4
fig|93944.5.peg.1225 3 4 7 8 5 34
fig|93944.5.peg.1226 77 99 70 83 40 37
fig|93944.5.peg.1227 11 10 23 23 11 23
fig|93944.5.peg.1228 31 90 191 59 19 125
fig|93944.5.peg.1229 2 2 4 5 1 1
fig|93944.5.peg.123 31 14 8 16 9 25
fig|93944.5.peg.1230 8 3 5 8 1 9
fig|93944.5.peg.1231 1 1 4 2 0 3
fig|93944.5.peg.1232 11 8 6 9 5 27
fig|93944.5.peg.1233 9 7 4 3 3 14
fig|93944.5.peg.1234 327 343 1155 734 408 914
fig|93944.5.peg.1235 32 29 71 67 46 48
fig|93944.5.peg.1236 9 12 7 6 2 7
fig|93944.5.peg.1237 10 11 5 8 9 10
fig|93944.5.peg.1238 21 41 44 26 32 38
fig|93944.5.peg.1239 21 17 11 33 27 76
fig|93944.5.peg.124 22 14 8 14 5 12
fig|93944.5.peg.1240 474 225 314 1014 1173 727
fig|93944.5.peg.1241 226 35 71 398 326 385
fig|93944.5.peg.1242 56 96 77 80 70 85
fig|93944.5.peg.1243 55 106 85 71 80 67
fig|93944.5.peg.1244 2 1 3 1 3 0
fig|93944.5.peg.1245 8 16 11 9 10 8
fig|93944.5.peg.1246 19 30 17 25 11 13
fig|93944.5.peg.1247 9 15 9 14 13 6
fig|93944.5.peg.1248 3 10 11 5 3 2
fig|93944.5.peg.1249 1 1 1 0 3 2
fig|93944.5.peg.125 11 4 0 11 1 5
fig|93944.5.peg.1250 5 9 6 8 8 7
fig|93944.5.peg.1251 3 2 2 0 0 0
fig|93944.5.peg.1252 2 4 0 5 1 5
fig|93944.5.peg.1253 4 6 9 3 4 5
fig|93944.5.peg.1254 0 3 1 3 0 0
fig|93944.5.peg.1255 4 1 3 0 2 4
fig|93944.5.peg.1256 17 17 64 13 2 33
fig|93944.5.peg.1257 5 6 22 11 9 13
fig|93944.5.peg.1258 19 9 22 6 15 15
fig|93944.5.peg.1259 10 7 7 7 5 12
fig|93944.5.peg.126 111 19 14 125 8 107
fig|93944.5.peg.1260 0 0 3 14 4 1
fig|93944.5.peg.1261 33 29 31 66 20 25
fig|93944.5.peg.1262 77 125 115 77 55 47
fig|93944.5.peg.1263 562 557 1187 486 120 143
fig|93944.5.peg.1264 130 116 106 244 172 96
fig|93944.5.peg.1265 12 14 5 8 6 12
fig|93944.5.peg.1266 19 27 17 16 5 60
fig|93944.5.peg.1267 94 105 211 90 36 200
fig|93944.5.peg.1268 1311 1131 469 738 728 217
fig|93944.5.peg.1269 48 61 13 21 50 18
fig|93944.5.peg.127 819 190 241 836 359 1777
fig|93944.5.peg.1270 24 63 10 20 36 24
fig|93944.5.peg.1271 47 75 29 38 51 30
fig|93944.5.peg.1272 54 69 35 34 38 7
fig|93944.5.peg.1273 7 10 6 5 4 10
fig|93944.5.peg.1274 16 14 28 16 13 9
fig|93944.5.peg.1275 5 5 3 4 0 4
fig|93944.5.peg.1276 2 6 3 3 0 4
fig|93944.5.peg.1277 8 7 9 5 5 13
fig|93944.5.peg.1278 19 37 42 23 41 39
fig|93944.5.peg.1279 30 31 23 19 24 13
fig|93944.5.peg.128 0 1 0 2 3 5
fig|93944.5.peg.1280 22 26 104 22 20 27
fig|93944.5.peg.1281 7 11 18 9 8 11
fig|93944.5.peg.1282 4 7 11 4 4 15
fig|93944.5.peg.1283 4 8 2 3 1 5
fig|93944.5.peg.1284 49 40 35 28 20 37
fig|93944.5.peg.1285 8 13 10 7 8 10
fig|93944.5.peg.1286 22 16 23 10 10 10
fig|93944.5.peg.1287 3 4 1 1 1 3
fig|93944.5.peg.1288 13 24 21 22 36 23
fig|93944.5.peg.1289 201 192 112 175 79 41
fig|93944.5.peg.129 1 0 2 1 1 0
fig|93944.5.peg.1290 13 33 48 25 21 21
fig|93944.5.peg.1291 44 55 23 25 18 30
fig|93944.5.peg.1292 20 26 37 28 23 12
fig|93944.5.peg.1293 28 16 103 41 19 48
fig|93944.5.peg.1294 23 16 8 18 13 29
fig|93944.5.peg.1295 3 1 0 0 0 0
fig|93944.5.peg.1296 15 5 2 4 1 11
fig|93944.5.peg.1297 0 0 0 0 0 0
fig|93944.5.peg.1298 17 8 3 8 2 8
fig|93944.5.peg.1299 3 2 1 0 0 1
fig|93944.5.peg.13 15 18 20 11 14 14
fig|93944.5.peg.130 0 2 0 0 1 0
fig|93944.5.peg.1300 0 1 3 0 3 1
fig|93944.5.peg.1301 7 4 1 5 2 4
fig|93944.5.peg.1302 102 101 152 118 106 71
fig|93944.5.peg.1303 18 6 17 8 13 6
fig|93944.5.peg.1304 16 13 24 21 16 26
fig|93944.5.peg.1305 118 133 70 54 42 49
fig|93944.5.peg.1306 2 3 0 2 1 2
fig|93944.5.peg.1307 6 1 0 5 8 4
fig|93944.5.peg.1308 32 72 32 25 15 14
fig|93944.5.peg.1309 0 0 3 1 2 2
fig|93944.5.peg.131 0 0 1 0 1 0
fig|93944.5.peg.1310 7 10 6 9 3 9
fig|93944.5.peg.1311 36 40 35 21 15 31
fig|93944.5.peg.1312 20 12 13 16 8 14
fig|93944.5.peg.1313 20 9 4 16 6 10
fig|93944.5.peg.1314 18 12 17 23 2 9
fig|93944.5.peg.1315 11 13 21 12 5 5
fig|93944.5.peg.1316 3 7 6 6 5 14
fig|93944.5.peg.1317 5 7 15 6 4 4
fig|93944.5.peg.1318 4 5 27 3 1 3
fig|93944.5.peg.1319 0 3 4 5 5 3
fig|93944.5.peg.132 4 6 0 0 1 1
fig|93944.5.peg.1320 11 19 8 5 9 4
fig|93944.5.peg.1321 32 22 14 33 19 31
fig|93944.5.peg.1322 6 12 10 6 5 5
fig|93944.5.peg.1323 6 10 6 5 1 3
fig|93944.5.peg.1324 5 7 9 16 6 1
fig|93944.5.peg.1325 15 43 70 42 7 35
fig|93944.5.peg.1326 11 8 22 12 18 17
fig|93944.5.peg.1327 20 21 42 29 36 17
fig|93944.5.peg.1328 5 4 6 1 3 6
fig|93944.5.peg.1329 32 35 37 33 17 15
fig|93944.5.peg.133 6 9 0 1 0 2
fig|93944.5.peg.1330 6 1 1 4 1 1
fig|93944.5.peg.1331 2 0 1 7 1 7
fig|93944.5.peg.1332 2 0 3 2 3 1
fig|93944.5.peg.1333 1 1 3 0 0 1
fig|93944.5.peg.1334 19 4 8 10 33 16
fig|93944.5.peg.1335 142 54 41 61 86 38
fig|93944.5.peg.1336 6 3 5 11 9 12
fig|93944.5.peg.1337 5 1 14 26 23 12
fig|93944.5.peg.1338 11 11 2 7 2 6
fig|93944.5.peg.1339 3 3 1 2 1 3
fig|93944.5.peg.134 24 67 7 10 6 17
fig|93944.5.peg.1340 6 1 1 2 0 3
fig|93944.5.peg.1341 3 1 0 0 0 2
fig|93944.5.peg.1342 10 4 5 1 3 2
fig|93944.5.peg.1343 2 3 3 0 0 2
fig|93944.5.peg.1344 16 23 22 26 53 18
fig|93944.5.peg.1345 506 284 152 389 316 57
fig|93944.5.peg.1346 24 13 2 16 38 4
fig|93944.5.peg.1347 113 38 10 47 95 7
fig|93944.5.peg.1348 4 5 3 10 3 16
fig|93944.5.peg.1349 11 8 9 10 10 1
fig|93944.5.peg.135 0 0 0 0 0 0
fig|93944.5.peg.1350 3 9 3 4 10 10
fig|93944.5.peg.1351 1 9 1 10 28 11
fig|93944.5.peg.1352 0 0 0 0 0 0
fig|93944.5.peg.1353 0 0 0 0 0 0
fig|93944.5.peg.1354 0 0 0 0 1 0
fig|93944.5.peg.1355 0 0 1 0 2 1
fig|93944.5.peg.1356 2 0 0 0 1 0
fig|93944.5.peg.1357 24 19 11 21 31 25
fig|93944.5.peg.1358 1 1 3 6 2 3
fig|93944.5.peg.1359 22 6 4 8 18 13
fig|93944.5.peg.136 20 23 18 21 4 10
fig|93944.5.peg.1360 17 22 27 26 77 39
fig|93944.5.peg.1361 24 12 61 39 48 22
fig|93944.5.peg.1362 26 7 42 34 23 16
fig|93944.5.peg.1363 8 14 26 11 15 15
fig|93944.5.peg.1364 12 7 19 12 8 11
fig|93944.5.peg.1365 3 10 7 1 7 4
fig|93944.5.peg.1366 8 12 17 14 18 16
fig|93944.5.peg.1367 4 4 4 2 2 2
fig|93944.5.peg.1368 0 1 0 0 0 1
fig|93944.5.peg.1369 1 0 0 2 12 2
fig|93944.5.peg.137 55 90 36 37 3 35
fig|93944.5.peg.1370 10 3 5 14 225 6
fig|93944.5.peg.1371 6 4 1 2 157 0
fig|93944.5.peg.1372 13 13 16 46 106 19
fig|93944.5.peg.1373 27 40 49 89 68 24
fig|93944.5.peg.1374 28 24 49 13 2 16
fig|93944.5.peg.1375 37 31 103 52 50 55
fig|93944.5.peg.1376 19 26 22 11 33 18
fig|93944.5.peg.1377 41 44 53 46 48 37
fig|93944.5.peg.1378 4 0 2 13 12 7
fig|93944.5.peg.1379 171 129 544 228 308 155
fig|93944.5.peg.138 12 13 6 10 3 6
fig|93944.5.peg.1380 14 5 31 13 25 18
fig|93944.5.peg.1381 0 2 5 5 3 4
fig|93944.5.peg.1382 1 1 8 5 1 1
fig|93944.5.peg.1383 32 27 41 52 64 35
fig|93944.5.peg.1384 23 23 150 35 43 54
fig|93944.5.peg.1385 19 13 44 33 30 18
fig|93944.5.peg.1386 22 23 70 46 28 32
fig|93944.5.peg.1387 37 25 89 56 40 40
fig|93944.5.peg.1388 87 64 133 92 123 95
fig|93944.5.peg.1389 19 31 31 25 43 28
fig|93944.5.peg.139 3 7 8 8 7 7
fig|93944.5.peg.1390 43 44 88 54 62 55
fig|93944.5.peg.1391 13 17 41 28 38 29
fig|93944.5.peg.1392 15 16 22 24 18 12
fig|93944.5.peg.1393 15 14 21 26 31 23
fig|93944.5.peg.1394 15 28 33 21 8 17
fig|93944.5.peg.1395 99 131 215 114 76 153
fig|93944.5.peg.1396 47 48 85 56 76 311
fig|93944.5.peg.1397 14 26 33 34 33 41
fig|93944.5.peg.1398 175 91 263 157 189 106
fig|93944.5.peg.1399 4 2 15 8 9 9
fig|93944.5.peg.14 29 40 58 26 29 20
fig|93944.5.peg.140 1 0 1 0 0 1
fig|93944.5.peg.1400 39 49 62 34 16 56
fig|93944.5.peg.1401 4 6 2 8 4 2
fig|93944.5.peg.1402 5 1 1 2 1 1
fig|93944.5.peg.1403 32 32 57 19 20 22
fig|93944.5.peg.1404 8 7 7 3 1 6
fig|93944.5.peg.1405 0 4 6 5 1 7
fig|93944.5.peg.1406 63 32 51 39 23 40
fig|93944.5.peg.1407 21 14 33 37 45 33
fig|93944.5.peg.1408 34 30 77 60 103 32
fig|93944.5.peg.1409 35 26 55 127 218 18
fig|93944.5.peg.141 1 1 7 2 0 8
fig|93944.5.peg.1410 194 124 217 720 1525 190
fig|93944.5.peg.1411 35 54 44 26 26 46
fig|93944.5.peg.1412 111 165 130 39 21 48
fig|93944.5.peg.1413 16 16 9 13 6 16
fig|93944.5.peg.1414 2 4 2 0 1 3
fig|93944.5.peg.1415 35 25 16 17 6 15
fig|93944.5.peg.1416 3 7 5 12 10 11
fig|93944.5.peg.1417 37 63 43 41 24 20
fig|93944.5.peg.1418 28 50 19 21 12 58
fig|93944.5.peg.1419 3 6 2 2 9 14
fig|93944.5.peg.142 0 0 0 1 1 0
fig|93944.5.peg.1420 111 149 331 161 112 92
fig|93944.5.peg.1421 2 8 8 2 7 0
fig|93944.5.peg.1422 14 15 4 8 2 20
fig|93944.5.peg.1423 37 17 11 6 1 29
fig|93944.5.peg.1424 28 24 22 23 12 13
fig|93944.5.peg.1425 8 9 62 28 15 39
fig|93944.5.peg.1426 4 7 49 16 16 24
fig|93944.5.peg.1427 109 95 805 355 394 432
fig|93944.5.peg.1428 20 18 83 41 45 69
fig|93944.5.peg.1429 32 36 154 56 82 76
fig|93944.5.peg.143 3 8 5 4 3 6
fig|93944.5.peg.1430 153 69 143 97 28 79
fig|93944.5.peg.1431 1934 2157 3346 3172 4602 3546
fig|93944.5.peg.1432 43 34 72 92 103 153
fig|93944.5.peg.1433 68 69 129 107 78 167
fig|93944.5.peg.1434 5 10 8 8 2 2
fig|93944.5.peg.1435 32 38 54 39 21 35
fig|93944.5.peg.1436 27 28 41 28 35 19
fig|93944.5.peg.1437 139 147 310 175 194 154
fig|93944.5.peg.1438 55 53 95 109 67 111
fig|93944.5.peg.1439 8 4 4 11 7 14
fig|93944.5.peg.144 2 2 3 8 5 1
fig|93944.5.peg.1440 16 14 11 11 5 18
fig|93944.5.peg.1441 9 6 2 4 1 12
fig|93944.5.peg.1442 14 9 24 25 27 22
fig|93944.5.peg.1443 25 17 13 13 2 29
fig|93944.5.peg.1444 26 12 4 15 8 23
fig|93944.5.peg.1445 4 5 6 7 3 10
fig|93944.5.peg.1446 4 8 2 1 2 2
fig|93944.5.peg.1447 32 33 26 73 32 65
fig|93944.5.peg.1448 24 12 13 17 22 17
fig|93944.5.peg.1449 782 863 641 543 251 398
fig|93944.5.peg.145 5 1 6 1 10 2
fig|93944.5.peg.1450 8 8 15 9 5 8
fig|93944.5.peg.1451 22 26 15 17 14 26
fig|93944.5.peg.1452 4 7 14 10 1 16
fig|93944.5.peg.1453 7 10 65 11 10 116
fig|93944.5.peg.1454 36 111 58 23 26 18
fig|93944.5.peg.1455 133 263 262 81 103 171
fig|93944.5.peg.1456 10 10 56 3 3 42
fig|93944.5.peg.1457 80 123 63 69 133 46
fig|93944.5.peg.1458 19 26 19 21 33 34
fig|93944.5.peg.1459 19 13 30 24 44 25
fig|93944.5.peg.146 3 4 2 5 1 2
fig|93944.5.peg.1460 17 13 26 15 23 22
fig|93944.5.peg.1461 108 118 78 71 56 42
fig|93944.5.peg.1462 54 81 52 48 41 16
fig|93944.5.peg.1463 55 63 84 83 65 61
fig|93944.5.peg.1464 14 11 11 25 11 21
fig|93944.5.peg.1465 26 40 19 34 19 34
fig|93944.5.peg.1466 7 3 13 10 6 12
fig|93944.5.peg.1467 157 117 262 99 78 87
fig|93944.5.peg.1468 8 8 2 3 2 1
fig|93944.5.peg.1469 12 16 14 9 6 4
fig|93944.5.peg.147 1 0 0 1 1 0
fig|93944.5.peg.1470 184 305 300 185 161 137
fig|93944.5.peg.1471 16 19 30 11 17 6
fig|93944.5.peg.1472 10 15 13 14 16 12
fig|93944.5.peg.1473 3 10 5 3 3 11
fig|93944.5.peg.1474 225 309 348 352 257 209
fig|93944.5.peg.1475 147 180 310 174 239 195
fig|93944.5.peg.1476 10 8 5 10 22 11
fig|93944.5.peg.1477 7 4 8 6 6 7
fig|93944.5.peg.1478 6 10 13 3 5 13
fig|93944.5.peg.1479 14 6 12 22 11 29
fig|93944.5.peg.148 0 3 1 1 1 2
fig|93944.5.peg.1480 6 9 7 6 1 10
fig|93944.5.peg.1481 3 7 18 1 4 13
fig|93944.5.peg.1482 3 6 0 2 0 0
fig|93944.5.peg.1483 6 4 8 9 5 9
fig|93944.5.peg.1484 32 42 72 72 15 34
fig|93944.5.peg.1485 1 4 7 5 2 2
fig|93944.5.peg.1486 2 0 7 3 4 4
fig|93944.5.peg.1487 30 23 20 36 22 16
fig|93944.5.peg.1488 325 351 686 467 230 448
fig|93944.5.peg.1489 65 88 110 109 48 77
fig|93944.5.peg.149 1 0 2 2 0 1
fig|93944.5.peg.1490 219 233 487 413 225 205
fig|93944.5.peg.1491 30 48 66 73 31 34
fig|93944.5.peg.1492 64 46 93 65 58 60
fig|93944.5.peg.1493 448 350 513 492 295 287
fig|93944.5.peg.1494 7 5 7 13 4 6
fig|93944.5.peg.1495 3 4 4 2 0 1
fig|93944.5.peg.1496 0 1 1 3 0 3
fig|93944.5.peg.1497 1 0 0 0 0 0
fig|93944.5.peg.1498 0 5 3 1 1 2
fig|93944.5.peg.1499 7 3 4 2 1 7
fig|93944.5.peg.15 81 119 46 43 66 39
fig|93944.5.peg.150 2 1 1 0 1 0
fig|93944.5.peg.1500 6 6 18 21 12 37
fig|93944.5.peg.1501 22 21 125 16 14 72
fig|93944.5.peg.1502 44 47 131 53 47 91
fig|93944.5.peg.1503 6 8 4 6 4 5
fig|93944.5.peg.1504 30 43 8 8 5 22
fig|93944.5.peg.1505 2 28 0 1 1 1
fig|93944.5.peg.1506 12 78 4 6 1 12
fig|93944.5.peg.1507 3 2 9 6 2 5
fig|93944.5.peg.1508 0 1 1 3 0 1
fig|93944.5.peg.1509 12 6 4 12 2 1
fig|93944.5.peg.151 360 328 231 318 225 109
fig|93944.5.peg.1510 4 4 4 1 2 5
fig|93944.5.peg.1511 10 9 9 3 0 2
fig|93944.5.peg.1512 36 24 16 19 74 22
fig|93944.5.peg.1513 303 261 329 255 123 45
fig|93944.5.peg.1514 27 17 15 20 13 4
fig|93944.5.peg.1515 24 25 38 44 15 37
fig|93944.5.peg.1516 39 41 131 85 79 70
fig|93944.5.peg.1517 5 5 5 10 7 11
fig|93944.5.peg.1518 10 4 8 6 4 4
fig|93944.5.peg.1519 13 15 40 27 13 14
fig|93944.5.peg.152 43 61 44 52 38 26
fig|93944.5.peg.1520 0 2 2 2 1 5
fig|93944.5.peg.1521 2 3 7 7 4 2
fig|93944.5.peg.1522 103 70 245 112 207 85
fig|93944.5.peg.1523 1051 940 2567 2133 952 1759
fig|93944.5.peg.1524 440 344 1103 869 368 658
fig|93944.5.peg.1525 284 275 601 371 157 214
fig|93944.5.peg.1526 375 440 630 267 131 151
fig|93944.5.peg.1527 0 0 0 0 0 0
fig|93944.5.peg.1528 1 3 5 1 0 2
fig|93944.5.peg.1529 562 443 859 1753 1486 354
fig|93944.5.peg.153 55 149 31 62 53 14
fig|93944.5.peg.1530 1259 1231 2311 1137 314 649
fig|93944.5.peg.1531 856 1198 1806 852 271 464
fig|93944.5.peg.1532 11 42 8 16 3 12
fig|93944.5.peg.1533 10 59 6 6 4 3
fig|93944.5.peg.1534 6 66 2 1 1 0
fig|93944.5.peg.1535 11 21 18 16 7 11
fig|93944.5.peg.1536 12 27 40 29 19 32
fig|93944.5.peg.1537 15 21 32 18 26 18
fig|93944.5.peg.1538 24 26 34 27 34 44
fig|93944.5.peg.1539 2122 1687 3647 3012 1712 2849
fig|93944.5.peg.154 15 21 5 8 7 4
fig|93944.5.peg.1540 2514 2369 2676 2864 1619 1929
fig|93944.5.peg.1541 10 4 1 6 1 5
fig|93944.5.peg.1542 21 13 4 24 6 28
fig|93944.5.peg.1543 525 498 1360 1153 370 721
fig|93944.5.peg.1544 262 290 621 427 167 289
fig|93944.5.peg.1545 1498 1918 3538 2652 952 1646
fig|93944.5.peg.1546 3216 3193 5102 3517 1501 1949
fig|93944.5.peg.1547 1101 943 1655 1983 686 1325
fig|93944.5.peg.1548 369 493 600 654 239 456
fig|93944.5.peg.1549 143 179 202 157 65 101
fig|93944.5.peg.155 754 319 142 409 268 39
fig|93944.5.peg.1550 258 349 495 364 188 305
fig|93944.5.peg.1551 510 561 649 681 176 335
fig|93944.5.peg.1552 271 393 505 394 149 220
fig|93944.5.peg.1553 374 384 479 313 148 241
fig|93944.5.peg.1554 227 230 305 264 84 146
fig|93944.5.peg.1555 456 661 791 467 153 335
fig|93944.5.peg.1556 76 91 96 74 14 25
fig|93944.5.peg.1557 294 299 450 281 120 187
fig|93944.5.peg.1558 113 125 153 110 44 80
fig|93944.5.peg.1559 121 167 250 187 59 103
fig|93944.5.peg.156 189 226 28 144 92 15
fig|93944.5.peg.1560 93 155 197 103 26 64
fig|93944.5.peg.1561 464 350 631 394 160 347
fig|93944.5.peg.1562 1142 1114 1637 1261 419 797
fig|93944.5.peg.1563 226 379 452 259 100 217
fig|93944.5.peg.1564 143 302 341 161 64 138
fig|93944.5.peg.1565 434 651 830 525 154 340
fig|93944.5.peg.1566 20 43 61 17 12 27
fig|93944.5.peg.1567 202 334 462 274 118 280
fig|93944.5.peg.1568 549 408 772 668 536 547
fig|93944.5.peg.1569 165 217 390 305 260 283
fig|93944.5.peg.157 211 283 35 107 103 7
fig|93944.5.peg.1570 105 74 130 123 116 97
fig|93944.5.peg.1571 127 98 224 231 229 203
fig|93944.5.peg.1572 124 112 197 246 197 159
fig|93944.5.peg.1573 481 606 1314 1442 946 2439
fig|93944.5.peg.1574 187 144 337 334 154 427
fig|93944.5.peg.1575 811 794 1399 1154 594 1261
fig|93944.5.peg.1576 161 164 254 225 116 254
fig|93944.5.peg.1577 552 894 1037 875 611 1121
fig|93944.5.peg.1578 1210 1194 1336 1952 1383 1005
fig|93944.5.peg.1579 447 696 673 814 541 410
fig|93944.5.peg.158 218 317 41 160 98 14
fig|93944.5.peg.1580 42 38 62 64 13 43
fig|93944.5.peg.1581 5 2 19 6 6 11
fig|93944.5.peg.1582 56 42 166 68 70 98
fig|93944.5.peg.1583 67 93 140 76 56 72
fig|93944.5.peg.1584 32 36 50 60 39 84
fig|93944.5.peg.1585 467 348 987 981 536 914
fig|93944.5.peg.1586 101 113 251 149 100 155
fig|93944.5.peg.1587 71 112 195 113 56 112
fig|93944.5.peg.1588 9 12 7 14 3 26
fig|93944.5.peg.1589 11 15 16 19 2 21
fig|93944.5.peg.159 166 386 22 108 58 4
fig|93944.5.peg.1590 1 1 0 0 2 1
fig|93944.5.peg.1591 4 1 1 6 3 6
fig|93944.5.peg.1592 11 20 9 22 23 11
fig|93944.5.peg.1593 19 23 17 45 38 17
fig|93944.5.peg.1594 7 6 4 14 16 5
fig|93944.5.peg.1595 13 12 23 50 42 15
fig|93944.5.peg.1596 12 21 21 19 12 14
fig|93944.5.peg.1597 41 33 50 58 36 31
fig|93944.5.peg.1598 26 25 56 30 38 54
fig|93944.5.peg.1599 6 6 19 8 5 15
fig|93944.5.peg.16 49 87 31 32 65 19
fig|93944.5.peg.160 226 638 26 116 66 8
fig|93944.5.peg.1600 22 16 17 14 5 10
fig|93944.5.peg.1601 102 132 239 233 182 136
fig|93944.5.peg.1602 60 85 134 103 76 66
fig|93944.5.peg.1603 11 11 27 37 32 16
fig|93944.5.peg.1604 170 95 188 220 177 100
fig|93944.5.peg.1605 64 39 60 72 36 47
fig|93944.5.peg.1606 16 19 15 14 7 13
fig|93944.5.peg.1607 6 3 2 3 5 16
fig|93944.5.peg.1608 32 26 58 29 15 23
fig|93944.5.peg.1609 20 27 32 10 12 21
fig|93944.5.peg.161 162 480 29 105 57 11
fig|93944.5.peg.1610 8 13 30 19 10 18
fig|93944.5.peg.1611 10 10 14 7 3 9
fig|93944.5.peg.1612 1159 1483 2939 1088 400 367
fig|93944.5.peg.1613 1209 906 1926 853 342 236
fig|93944.5.peg.1614 26 28 27 29 14 22
fig|93944.5.peg.1615 174 201 148 261 374 101
fig|93944.5.peg.1616 0 0 0 0 0 0
fig|93944.5.peg.1617 10 14 22 11 19 15
fig|93944.5.peg.1618 24 25 80 50 75 59
fig|93944.5.peg.1619 280 211 621 486 468 339
fig|93944.5.peg.162 89 182 113 70 46 25
fig|93944.5.peg.1620 89 82 147 140 135 121
fig|93944.5.peg.1621 3 2 11 8 5 10
fig|93944.5.peg.1622 14 8 13 15 11 20
fig|93944.5.peg.1623 0 4 0 1 2 4
fig|93944.5.peg.1624 3 3 2 0 1 1
fig|93944.5.peg.1625 2 12 2 4 8 4
fig|93944.5.peg.1626 0 1 1 2 3 0
fig|93944.5.peg.1627 2 2 3 1 1 1
fig|93944.5.peg.1628 5 15 29 7 10 7
fig|93944.5.peg.1629 2 1 23 9 3 0
fig|93944.5.peg.163 0 6 3 1 0 6
fig|93944.5.peg.1630 26 25 41 38 36 20
fig|93944.5.peg.1631 55 31 40 30 113 28
fig|93944.5.peg.1632 318 197 53 182 825 31
fig|93944.5.peg.1633 87 55 26 56 50 19
fig|93944.5.peg.1634 135 109 152 118 116 82
fig|93944.5.peg.1635 5 7 13 10 24 2
fig|93944.5.peg.1636 12 7 4 11 5 7
fig|93944.5.peg.1637 157 237 115 107 89 43
fig|93944.5.peg.1638 37 49 30 33 40 7
fig|93944.5.peg.1639 19 29 9 7 15 11
fig|93944.5.peg.164 12 12 6 12 7 9
fig|93944.5.peg.1640 73 111 180 165 136 105
fig|93944.5.peg.1641 27 9 20 49 8 24
fig|93944.5.peg.1642 1 2 3 1 1 2
fig|93944.5.peg.1643 27 15 5 22 11 30
fig|93944.5.peg.1644 17 31 25 15 17 24
fig|93944.5.peg.1645 7 10 12 8 10 7
fig|93944.5.peg.1646 5 4 2 6 5 3
fig|93944.5.peg.1647 4 10 11 8 7 5
fig|93944.5.peg.1648 22 20 33 32 29 20
fig|93944.5.peg.1649 0 0 0 0 0 0
fig|93944.5.peg.165 19 13 5 10 3 17
fig|93944.5.peg.1650 3 4 2 0 1 5
fig|93944.5.peg.1651 29 13 9 14 6 23
fig|93944.5.peg.1652 24 8 5 13 2 12
fig|93944.5.peg.1653 3 2 6 1 2 3
fig|93944.5.peg.1654 2 6 7 1 1 13
fig|93944.5.peg.1655 2 1 15 0 2 12
fig|93944.5.peg.1656 0 0 6 0 0 3
fig|93944.5.peg.1657 1 1 9 0 3 6
fig|93944.5.peg.1658 3 1 0 2 1 0
fig|93944.5.peg.1659 2 0 1 2 3 1
fig|93944.5.peg.166 5 6 26 8 9 11
fig|93944.5.peg.1660 4 4 3 1 1 2
fig|93944.5.peg.1661 1 1 10 0 0 6
fig|93944.5.peg.1662 7 9 17 7 2 8
fig|93944.5.peg.1663 2 4 12 0 2 5
fig|93944.5.peg.1664 2 0 2 0 0 1
fig|93944.5.peg.1665 1 2 7 0 0 6
fig|93944.5.peg.1666 2 2 5 2 1 5
fig|93944.5.peg.1667 6 4 0 2 1 3
fig|93944.5.peg.1668 6 4 0 7 0 3
fig|93944.5.peg.1669 3 6 1 1 0 5
fig|93944.5.peg.167 6 4 3 22 6 1
fig|93944.5.peg.1670 0 1 1 0 0 1
fig|93944.5.peg.1671 14 12 15 36 43 27
fig|93944.5.peg.1672 155 108 98 74 153 59
fig|93944.5.peg.1673 106 73 27 41 79 35
fig|93944.5.peg.1674 1000 709 291 229 494 196
fig|93944.5.peg.1675 517 269 163 163 246 100
fig|93944.5.peg.1676 3 2 3 3 13 2
fig|93944.5.peg.1677 119 92 414 390 384 49
fig|93944.5.peg.1678 29 63 132 128 152 38
fig|93944.5.peg.1679 59 53 110 77 118 33
fig|93944.5.peg.168 2 1 0 24 5 1
fig|93944.5.peg.1680 343 579 1468 314 92 1139
fig|93944.5.peg.1681 409 481 853 511 310 383
fig|93944.5.peg.1682 18 50 53 32 30 41
fig|93944.5.peg.1683 7 5 6 3 9 13
fig|93944.5.peg.1684 5 5 2 3 0 1
fig|93944.5.peg.1685 11 30 18 14 22 25
fig|93944.5.peg.1686 20 10 16 28 17 18
fig|93944.5.peg.1687 7 7 5 8 26 9
fig|93944.5.peg.1688 23 26 14 26 108 29
fig|93944.5.peg.1689 84 53 75 106 74 55
fig|93944.5.peg.169 28 28 38 156 39 18
fig|93944.5.peg.1690 18 48 40 63 23 9
fig|93944.5.peg.1691 86 84 86 113 62 32
fig|93944.5.peg.1692 334 433 444 624 240 146
fig|93944.5.peg.1693 132 95 255 118 95 99
fig|93944.5.peg.1694 203 221 341 159 92 87
fig|93944.5.peg.1695 137 174 134 191 86 64
fig|93944.5.peg.1696 23 28 45 43 32 29
fig|93944.5.peg.1697 34 29 118 73 52 65
fig|93944.5.peg.1698 32 45 99 51 36 36
fig|93944.5.peg.1699 24 22 65 50 26 78
fig|93944.5.peg.17 221 171 162 86 171 71
fig|93944.5.peg.170 8 10 8 34 6 2
fig|93944.5.peg.1700 13 16 16 30 30 8
fig|93944.5.peg.1701 19 12 44 34 31 11
fig|93944.5.peg.1702 77 60 125 51 33 49
fig|93944.5.peg.1703 7 5 7 8 8 5
fig|93944.5.peg.1704 1 3 0 1 5 0
fig|93944.5.peg.1705 16 10 12 16 9 8
fig|93944.5.peg.1706 4 18 21 3 3 3
fig|93944.5.peg.1707 23 94 61 8 6 14
fig|93944.5.peg.1708 96 129 74 34 53 37
fig|93944.5.peg.1709 406 349 318 205 327 215
fig|93944.5.peg.171 1 2 1 6 2 0
fig|93944.5.peg.1710 388 367 434 349 375 228
fig|93944.5.peg.1711 13 27 28 8 20 20
fig|93944.5.peg.1712 687 734 1068 428 282 284
fig|93944.5.peg.1713 336 237 580 266 668 413
fig|93944.5.peg.1714 16 13 19 25 15 17
fig|93944.5.peg.1715 7 9 6 8 15 8
fig|93944.5.peg.1716 66 68 153 98 71 83
fig|93944.5.peg.1717 165 158 306 123 48 80
fig|93944.5.peg.1718 27 18 37 19 8 5
fig|93944.5.peg.1719 24 12 27 19 13 4
fig|93944.5.peg.172 1 1 0 1 0 1
fig|93944.5.peg.1720 221 163 389 254 188 115
fig|93944.5.peg.1721 6 8 8 8 1 9
fig|93944.5.peg.1722 3 4 6 1 0 0
fig|93944.5.peg.1723 2 2 3 0 0 1
fig|93944.5.peg.1724 0 0 1 0 1 1
fig|93944.5.peg.1725 29 27 134 34 16 64
fig|93944.5.peg.1726 5 11 15 10 6 9
fig|93944.5.peg.1727 5 11 4 7 6 12
fig|93944.5.peg.1728 22 30 49 55 49 32
fig|93944.5.peg.1729 26 17 7 22 100 6
fig|93944.5.peg.173 15 14 19 88 42 8
fig|93944.5.peg.1730 102 57 17 59 174 18
fig|93944.5.peg.1731 134 99 239 239 143 205
fig|93944.5.peg.1732 155 210 91 126 104 44
fig|93944.5.peg.1733 323 419 231 347 262 82
fig|93944.5.peg.1734 92 93 49 81 65 24
fig|93944.5.peg.1735 48 73 36 74 59 17
fig|93944.5.peg.1736 40 69 21 47 22 22
fig|93944.5.peg.1737 1 2 0 0 1 2
fig|93944.5.peg.1738 14 58 16 44 28 12
fig|93944.5.peg.1739 23 42 34 31 34 136
fig|93944.5.peg.174 1 10 4 11 6 7
fig|93944.5.peg.1740 12 17 5 5 9 33
fig|93944.5.peg.1741 15 15 8 9 10 21
fig|93944.5.peg.1742 2 1 3 1 3 5
fig|93944.5.peg.1743 0 1 11 4 0 1
fig|93944.5.peg.1744 60 54 98 62 61 57
fig|93944.5.peg.1745 1 3 9 4 4 8
fig|93944.5.peg.1746 0 5 2 1 3 5
fig|93944.5.peg.1747 23 14 6 14 4 11
fig|93944.5.peg.1748 38 17 11 15 9 13
fig|93944.5.peg.1749 14 21 12 23 30 17
fig|93944.5.peg.175 0 2 0 0 1 0
fig|93944.5.peg.1750 3 9 1 8 5 4
fig|93944.5.peg.1751 9 12 12 12 18 5
fig|93944.5.peg.1752 28 27 34 22 27 30
fig|93944.5.peg.1753 12 31 32 22 24 27
fig|93944.5.peg.1754 17 19 16 5 11 18
fig|93944.5.peg.1755 18 5 13 6 9 19
fig|93944.5.peg.1756 66 23 38 35 14 27
fig|93944.5.peg.1757 31 15 41 30 26 37
fig|93944.5.peg.1758 92 135 237 121 101 57
fig|93944.5.peg.1759 2 2 2 2 5 3
fig|93944.5.peg.176 1 0 0 0 0 0
fig|93944.5.peg.1760 2 12 1 2 4 7
fig|93944.5.peg.1761 13 11 6 14 4 10
fig|93944.5.peg.1762 2 1 0 2 1 3
fig|93944.5.peg.1763 10 13 3 3 4 10
fig|93944.5.peg.1764 16 12 6 9 4 10
fig|93944.5.peg.1765 14 16 8 10 1 2
fig|93944.5.peg.1766 13 8 7 11 5 4
fig|93944.5.peg.1767 26 20 7 9 6 19
fig|93944.5.peg.1768 0 1 1 1 0 0
fig|93944.5.peg.1769 0 1 2 0 1 2
fig|93944.5.peg.177 94 75 13 23 33 12
fig|93944.5.peg.1770 3 4 4 3 5 3
fig|93944.5.peg.1771 5 10 20 14 10 13
fig|93944.5.peg.1772 15 5 1 3 6 7
fig|93944.5.peg.1773 3 3 0 4 3 11
fig|93944.5.peg.1774 2 2 5 7 5 2
fig|93944.5.peg.1775 13 9 14 11 23 20
fig|93944.5.peg.1776 6 5 3 6 2 8
fig|93944.5.peg.1777 5 2 0 2 0 1
fig|93944.5.peg.1778 4 3 2 0 2 5
fig|93944.5.peg.1779 8 16 18 9 5 13
fig|93944.5.peg.178 2 9 1 0 2 1
fig|93944.5.peg.1780 11 9 3 9 4 6
fig|93944.5.peg.1781 6 11 4 5 1 7
fig|93944.5.peg.1782 27 7 5 10 5 12
fig|93944.5.peg.1783 46 40 77 61 58 78
fig|93944.5.peg.1784 16 15 10 13 3 7
fig|93944.5.peg.1785 3 4 2 8 7 1
fig|93944.5.peg.1786 1 2 0 0 0 4
fig|93944.5.peg.1787 1 2 1 1 0 1
fig|93944.5.peg.1788 2 4 1 2 1 2
fig|93944.5.peg.1789 2 0 0 1 1 1
fig|93944.5.peg.179 0 7 2 0 0 2
fig|93944.5.peg.1790 1 0 1 0 0 0
fig|93944.5.peg.1791 1 0 1 0 1 1
fig|93944.5.peg.1792 0 0 0 0 0 0
fig|93944.5.peg.1793 0 1 0 0 0 0
fig|93944.5.peg.1794 0 3 3 5 5 5
fig|93944.5.peg.1795 4 4 2 3 1 0
fig|93944.5.peg.1796 9 11 2 4 6 1
fig|93944.5.peg.1797 1 6 1 4 1 1
fig|93944.5.peg.1798 7 1 2 3 4 5
fig|93944.5.peg.1799 5 5 0 3 0 3
fig|93944.5.peg.18 32 32 63 55 45 74
fig|93944.5.peg.180 3 1 1 0 1 1
fig|93944.5.peg.1800 2 3 2 4 2 4
fig|93944.5.peg.1801 4 7 1 1 2 5
fig|93944.5.peg.1802 16 14 10 8 7 12
fig|93944.5.peg.1803 1 2 0 0 0 1
fig|93944.5.peg.1804 7 6 2 1 0 4
fig|93944.5.peg.1805 9 19 4 3 7 15
fig|93944.5.peg.1806 5 14 6 5 0 1
fig|93944.5.peg.1807 37 59 25 24 14 14
fig|93944.5.peg.1808 887 723 968 874 379 256
fig|93944.5.peg.1809 21 22 31 18 32 11
fig|93944.5.peg.181 3 7 9 7 12 9
fig|93944.5.peg.1810 7 8 13 13 11 13
fig|93944.5.peg.1811 225 345 273 204 520 64
fig|93944.5.peg.1812 19 29 21 13 28 5
fig|93944.5.peg.1813 106 79 230 59 21 74
fig|93944.5.peg.1814 23 20 46 20 16 26
fig|93944.5.peg.1815 4 8 14 7 5 9
fig|93944.5.peg.1816 126 191 336 148 67 174
fig|93944.5.peg.1817 17 25 42 26 11 27
fig|93944.5.peg.1818 7 5 10 3 2 8
fig|93944.5.peg.1819 3 3 32 4 2 2
fig|93944.5.peg.182 2 2 0 0 1 0
fig|93944.5.peg.1820 9 4 58 5 5 19
fig|93944.5.peg.1821 92 77 381 118 24 89
fig|93944.5.peg.1822 504 313 981 228 60 184
fig|93944.5.peg.1823 390 271 879 191 38 152
fig|93944.5.peg.1824 273 182 458 78 20 86
fig|93944.5.peg.1825 127 113 325 95 25 119
fig|93944.5.peg.1826 78 54 144 35 14 42
fig|93944.5.peg.1827 71 59 159 37 11 62
fig|93944.5.peg.1828 154 168 328 60 14 68
fig|93944.5.peg.1829 7 4 8 4 2 10
fig|93944.5.peg.183 5 10 16 10 4 5
fig|93944.5.peg.1830 194 162 443 131 52 285
fig|93944.5.peg.1831 40 45 130 35 12 59
fig|93944.5.peg.1832 75 66 190 54 20 38
fig|93944.5.peg.1833 29 20 15 14 48 8
fig|93944.5.peg.1834 41 11 13 19 73 8
fig|93944.5.peg.1835 5 7 2 3 12 3
fig|93944.5.peg.1836 21 9 6 19 37 4
fig|93944.5.peg.1837 4 1 2 7 25 3
fig|93944.5.peg.1838 9 9 1 5 9 2
fig|93944.5.peg.1839 0 2 0 2 5 0
fig|93944.5.peg.184 5 4 1 2 0 1
fig|93944.5.peg.1840 2 3 0 2 2 0
fig|93944.5.peg.1841 6 6 4 5 12 2
fig|93944.5.peg.1842 7 1 3 8 12 1
fig|93944.5.peg.1843 56 46 32 46 91 14
[truncated: 9,143 more rows]
