# Supplementary material for: The complete 12 Mb genome and transcriptome of Nonomuraea gerenzanensis with new insights into its duplicated “magic” RNA polymerase
Source: Sci Rep. 2016 Dec 21;6:18. doi: 10.1038/s41598-016-0025-0 (PMC5431353; doi:10.1038/s41598-016-0025-0)
Supplement: Supplementary file 4 — Supplementary Table S4 [file 41598_2016_25_MOESM4_ESM.xls]

## Sheet: acetylCoA fermentation
Feature ID	Type	Contig	Start	Stop	Frame	Strand	Length (bp)	Function	Subsystem
fig|93944.5.peg.1088	CDS	mainChr	1136818	1138071	1	+	1254	Electron transfer flavoprotein-ubiquinone oxidoreductase (EC 1.5.5.1)	Acetyl-CoA fermentation to Butyrate; <br>Anaerobic respiratory reductases
fig|93944.5.peg.1462	CDS	mainChr	1506445	1507209	1	+	765	Enoyl-CoA hydratase (EC 4.2.1.17)	Acetyl-CoA fermentation to Butyrate; <br>Butanol Biosynthesis; <br>Butyrate metabolism cluster; <br>Fatty acid metabolism cluster; <br>Isoleucine degradation; <br>Polyhydroxybutyrate metabolism; <br>Valine degradation
fig|93944.5.peg.1493	CDS	mainChr	1535034	1536179	3	+	1146	3-ketoacyl-CoA thiolase (EC 2.3.1.16) @ Acetyl-CoA acetyltransferase (EC 2.3.1.9)	Acetyl-CoA fermentation to Butyrate; <br>Biotin biosynthesis; <br>Butanol Biosynthesis; <br>Butyrate metabolism cluster; <br>CBSS-246196.1.peg.364; <br>Fatty acid metabolism cluster; <br>Isoleucine degradation; <br>Isoprenoid Biosynthesis; <br>Polyhydroxy
fig|93944.5.peg.1746	CDS	mainChr	1790783	1790043	-2	-	741	Enoyl-CoA hydratase (EC 4.2.1.17)	Acetyl-CoA fermentation to Butyrate; <br>Butanol Biosynthesis; <br>Butyrate metabolism cluster; <br>Fatty acid metabolism cluster; <br>Isoleucine degradation; <br>Polyhydroxybutyrate metabolism; <br>Valine degradation
fig|93944.5.peg.2044	CDS	mainChr	2113747	2112938	-1	-	810	Enoyl-CoA hydratase (EC 4.2.1.17)	Acetyl-CoA fermentation to Butyrate; <br>Butanol Biosynthesis; <br>Butyrate metabolism cluster; <br>Fatty acid metabolism cluster; <br>Isoleucine degradation; <br>Polyhydroxybutyrate metabolism; <br>Valine degradation
fig|93944.5.peg.2151	CDS	mainChr	2220882	2220112	-3	-	771	Enoyl-CoA hydratase (EC 4.2.1.17)	Acetyl-CoA fermentation to Butyrate; <br>Butanol Biosynthesis; <br>Butyrate metabolism cluster; <br>Fatty acid metabolism cluster; <br>Isoleucine degradation; <br>Polyhydroxybutyrate metabolism; <br>Valine degradation
fig|93944.5.peg.2196	CDS	mainChr	2297041	2298345	1	+	1305	Enoyl-CoA hydratase (EC 4.2.1.17)	Acetyl-CoA fermentation to Butyrate; <br>Butanol Biosynthesis; <br>Butyrate metabolism cluster; <br>Fatty acid metabolism cluster; <br>Isoleucine degradation; <br>Polyhydroxybutyrate metabolism; <br>Valine degradation
fig|93944.5.peg.2197	CDS	mainChr	2298357	2299139	3	+	783	Enoyl-CoA hydratase (EC 4.2.1.17)	Acetyl-CoA fermentation to Butyrate; <br>Butanol Biosynthesis; <br>Butyrate metabolism cluster; <br>Fatty acid metabolism cluster; <br>Isoleucine degradation; <br>Polyhydroxybutyrate metabolism; <br>Valine degradation
fig|93944.5.peg.2410	CDS	mainChr	2536247	2537701	2	+	1455	3-hydroxybutyryl-CoA dehydrogenase (EC 1.1.1.157); 3-hydroxyacyl-CoA dehydrogenase (EC 1.1.1.35)	Acetyl-CoA fermentation to Butyrate; <br>Acetyl-CoA fermentation to Butyrate; <br>Butanol Biosynthesis; <br>Butyrate metabolism cluster; <br>Fatty acid metabolism cluster; <br>Isoleucine degradation; <br>Polyhydroxybutyrate metabolism; <br>Polyhydroxybuty
fig|93944.5.peg.2420	CDS	mainChr	2553179	2554366	2	+	1188	3-ketoacyl-CoA thiolase (EC 2.3.1.16) @ Acetyl-CoA acetyltransferase (EC 2.3.1.9)	Acetyl-CoA fermentation to Butyrate; <br>Biotin biosynthesis; <br>Butanol Biosynthesis; <br>Butyrate metabolism cluster; <br>CBSS-246196.1.peg.364; <br>Fatty acid metabolism cluster; <br>Isoleucine degradation; <br>Isoprenoid Biosynthesis; <br>Polyhydroxy
fig|93944.5.peg.2796	CDS	mainChr	2953215	2954378	3	+	1164	3-ketoacyl-CoA thiolase (EC 2.3.1.16) @ Acetyl-CoA acetyltransferase (EC 2.3.1.9)	Acetyl-CoA fermentation to Butyrate; <br>Biotin biosynthesis; <br>Butanol Biosynthesis; <br>Butyrate metabolism cluster; <br>CBSS-246196.1.peg.364; <br>Fatty acid metabolism cluster; <br>Isoleucine degradation; <br>Isoprenoid Biosynthesis; <br>Polyhydroxy
fig|93944.5.peg.3160	CDS	mainChr	3348623	3349387	2	+	765	Enoyl-CoA hydratase (EC 4.2.1.17)	Acetyl-CoA fermentation to Butyrate; <br>Butanol Biosynthesis; <br>Butyrate metabolism cluster; <br>Fatty acid metabolism cluster; <br>Isoleucine degradation; <br>Polyhydroxybutyrate metabolism; <br>Valine degradation
fig|93944.5.peg.3283	CDS	mainChr	3489969	3490724	3	+	756	Enoyl-CoA hydratase (EC 4.2.1.17)	Acetyl-CoA fermentation to Butyrate; <br>Butanol Biosynthesis; <br>Butyrate metabolism cluster; <br>Fatty acid metabolism cluster; <br>Isoleucine degradation; <br>Polyhydroxybutyrate metabolism; <br>Valine degradation
fig|93944.5.peg.3499	CDS	mainChr	3722975	3724123	2	+	1149	3-ketoacyl-CoA thiolase (EC 2.3.1.16) @ Acetyl-CoA acetyltransferase (EC 2.3.1.9)	Acetyl-CoA fermentation to Butyrate; <br>Biotin biosynthesis; <br>Butanol Biosynthesis; <br>Butyrate metabolism cluster; <br>CBSS-246196.1.peg.364; <br>Fatty acid metabolism cluster; <br>Isoleucine degradation; <br>Isoprenoid Biosynthesis; <br>Polyhydroxy
fig|93944.5.peg.5033	CDS	mainChr	5411208	5411993	3	+	786	Enoyl-CoA hydratase (EC 4.2.1.17)	Acetyl-CoA fermentation to Butyrate; <br>Butanol Biosynthesis; <br>Butyrate metabolism cluster; <br>Fatty acid metabolism cluster; <br>Isoleucine degradation; <br>Polyhydroxybutyrate metabolism; <br>Valine degradation
fig|93944.5.peg.5344	CDS	mainChr	5749796	5750545	2	+	750	Enoyl-CoA hydratase (EC 4.2.1.17)	Acetyl-CoA fermentation to Butyrate; <br>Butanol Biosynthesis; <br>Butyrate metabolism cluster; <br>Fatty acid metabolism cluster; <br>Isoleucine degradation; <br>Polyhydroxybutyrate metabolism; <br>Valine degradation
fig|93944.5.peg.5345	CDS	mainChr	5750553	5752178	3	+	1626	Acetyl-CoA:acetoacetyl-CoA transferase, alpha subunit (EC 2.8.3.8)	Acetyl-CoA fermentation to Butyrate
fig|93944.5.peg.6117	CDS	mainChr	6583441	6582311	-1	-	1131	3-ketoacyl-CoA thiolase (EC 2.3.1.16) @ Acetyl-CoA acetyltransferase (EC 2.3.1.9)	Acetyl-CoA fermentation to Butyrate; <br>Biotin biosynthesis; <br>Butanol Biosynthesis; <br>Butyrate metabolism cluster; <br>CBSS-246196.1.peg.364; <br>Fatty acid metabolism cluster; <br>Isoleucine degradation; <br>Isoprenoid Biosynthesis; <br>Polyhydroxy
fig|93944.5.peg.7174	CDS	mainChr	7736168	7736905	2	+	738	Enoyl-CoA hydratase (EC 4.2.1.17)	Acetyl-CoA fermentation to Butyrate; <br>Butanol Biosynthesis; <br>Butyrate metabolism cluster; <br>Fatty acid metabolism cluster; <br>Isoleucine degradation; <br>Polyhydroxybutyrate metabolism; <br>Valine degradation
fig|93944.5.peg.7219	CDS	mainChr	7783531	7782728	-1	-	804	Enoyl-CoA hydratase (EC 4.2.1.17)	Acetyl-CoA fermentation to Butyrate; <br>Butanol Biosynthesis; <br>Butyrate metabolism cluster; <br>Fatty acid metabolism cluster; <br>Isoleucine degradation; <br>Polyhydroxybutyrate metabolism; <br>Valine degradation
fig|93944.5.peg.7226	CDS	mainChr	7789828	7791018	1	+	1191	3-ketoacyl-CoA thiolase (EC 2.3.1.16) @ Acetyl-CoA acetyltransferase (EC 2.3.1.9)	Acetyl-CoA fermentation to Butyrate; <br>Biotin biosynthesis; <br>Butanol Biosynthesis; <br>Butyrate metabolism cluster; <br>CBSS-246196.1.peg.364; <br>Fatty acid metabolism cluster; <br>Isoleucine degradation; <br>Isoprenoid Biosynthesis; <br>Polyhydroxy
fig|93944.5.peg.7227	CDS	mainChr	7791015	7791863	3	+	849	Enoyl-CoA hydratase (EC 4.2.1.17)	Acetyl-CoA fermentation to Butyrate; <br>Butanol Biosynthesis; <br>Butyrate metabolism cluster; <br>Fatty acid metabolism cluster; <br>Isoleucine degradation; <br>Polyhydroxybutyrate metabolism; <br>Valine degradation
fig|93944.5.peg.7228	CDS	mainChr	7791860	7792708	2	+	849	3-hydroxybutyryl-CoA dehydrogenase (EC 1.1.1.157); 3-hydroxyacyl-CoA dehydrogenase (EC 1.1.1.35)	Acetyl-CoA fermentation to Butyrate; <br>Acetyl-CoA fermentation to Butyrate; <br>Butanol Biosynthesis; <br>Butyrate metabolism cluster; <br>Fatty acid metabolism cluster; <br>Isoleucine degradation; <br>Polyhydroxybutyrate metabolism; <br>Polyhydroxybuty
fig|93944.5.peg.7592	CDS	mainChr	8238048	8237302	-3	-	747	Acetoacetyl-CoA reductase (EC 1.1.1.36)	Acetyl-CoA fermentation to Butyrate; <br>Polyhydroxybutyrate metabolism; <br>Serine-glyoxylate cycle
fig|93944.5.peg.7661	CDS	mainChr	8321125	8320391	-1	-	735	Enoyl-CoA hydratase (EC 4.2.1.17)	Acetyl-CoA fermentation to Butyrate; <br>Butanol Biosynthesis; <br>Butyrate metabolism cluster; <br>Fatty acid metabolism cluster; <br>Isoleucine degradation; <br>Polyhydroxybutyrate metabolism; <br>Valine degradation
fig|93944.5.peg.8236	CDS	mainChr	8938976	8938227	-2	-	750	Enoyl-CoA hydratase (EC 4.2.1.17)	Acetyl-CoA fermentation to Butyrate; <br>Butanol Biosynthesis; <br>Butyrate metabolism cluster; <br>Fatty acid metabolism cluster; <br>Isoleucine degradation; <br>Polyhydroxybutyrate metabolism; <br>Valine degradation
fig|93944.5.peg.8608	CDS	mainChr	9348295	9347918	-1	-	378	Enoyl-CoA hydratase (EC 4.2.1.17)	Acetyl-CoA fermentation to Butyrate; <br>Butanol Biosynthesis; <br>Butyrate metabolism cluster; <br>Fatty acid metabolism cluster; <br>Isoleucine degradation; <br>Polyhydroxybutyrate metabolism; <br>Valine degradation
fig|93944.5.peg.8649	CDS	mainChr	9388523	9390610	2	+	2088	Enoyl-CoA hydratase (EC 4.2.1.17) / 3-hydroxyacyl-CoA dehydrogenase (EC 1.1.1.35) / 3-hydroxybutyryl-CoA epimerase (EC 5.1.2.3)	Acetyl-CoA fermentation to Butyrate; <br>Acetyl-CoA fermentation to Butyrate; <br>Acetyl-CoA fermentation to Butyrate; <br>Butanol Biosynthesis; <br>Butyrate metabolism cluster; <br>Butyrate metabolism cluster; <br>Fatty acid metabolism cluster; <br>Fatty
fig|93944.5.peg.10024	CDS	mainChr	10865565	10864612	-3	-	954	Electron transfer flavoprotein, alpha subunit	Acetyl-CoA fermentation to Butyrate
fig|93944.5.peg.10025	CDS	mainChr	10866365	10865586	-2	-	780	Electron transfer flavoprotein, beta subunit	Acetyl-CoA fermentation to Butyrate
fig|93944.5.peg.10035	CDS	mainChr	10878174	10877413	-3	-	762	Enoyl-CoA hydratase (EC 4.2.1.17)	Acetyl-CoA fermentation to Butyrate; <br>Butanol Biosynthesis; <br>Butyrate metabolism cluster; <br>Fatty acid metabolism cluster; <br>Isoleucine degradation; <br>Polyhydroxybutyrate metabolism; <br>Valine degradation
fig|93944.5.peg.10204	CDS	mainChr	11065252	11064473	-1	-	780	Enoyl-CoA hydratase (EC 4.2.1.17)	Acetyl-CoA fermentation to Butyrate; <br>Butanol Biosynthesis; <br>Butyrate metabolism cluster; <br>Fatty acid metabolism cluster; <br>Isoleucine degradation; <br>Polyhydroxybutyrate metabolism; <br>Valine degradation
fig|93944.5.peg.10460	CDS	mainChr	11334265	11335482	1	+	1218	3-ketoacyl-CoA thiolase (EC 2.3.1.16) @ Acetyl-CoA acetyltransferase (EC 2.3.1.9)	Acetyl-CoA fermentation to Butyrate; <br>Biotin biosynthesis; <br>Butanol Biosynthesis; <br>Butyrate metabolism cluster; <br>CBSS-246196.1.peg.364; <br>Fatty acid metabolism cluster; <br>Isoleucine degradation; <br>Isoprenoid Biosynthesis; <br>Polyhydroxy

## Sheet: Ammonia assimilation
Feature ID	Type	Contig	Start	Stop	Frame	Strand	Length (bp)	Function	Subsystem
fig|93944.5.peg.2508	CDS	mainChr	2635842	2637191	3	+	1350	Ammonium transporter	Ammonia assimilation
fig|93944.5.peg.2509	CDS	mainChr	2637188	2637526	2	+	339	Nitrogen regulatory protein P-II	Ammonia assimilation
fig|93944.5.peg.2510	CDS	mainChr	2637642	2639867	3	+	2226	[Protein-PII] uridylyltransferase (EC 2.7.7.59)	Ammonia assimilation; <br>CBSS-312309.3.peg.1965
fig|93944.5.peg.3904	CDS	mainChr	4160511	4161872	3	+	1362	Glutamine synthetase type I (EC 6.3.1.2)	Ammonia assimilation; <br>Glutamine, Glutamate, Aspartate and Asparagine Biosynthesis; <br>Glutamine synthetases; <br>Peptidoglycan Biosynthesis
fig|93944.5.peg.3909	CDS	mainChr	4165824	4168751	3	+	2928	Glutamate-ammonia-ligase adenylyltransferase (EC 2.7.7.42)	Ammonia assimilation; <br>CBSS-316057.3.peg.3521
fig|93944.5.peg.3931	CDS	mainChr	4193256	4191832	-3	-	1425	Glutamine synthetase type I (EC 6.3.1.2)	Ammonia assimilation; <br>Glutamine, Glutamate, Aspartate and Asparagine Biosynthesis; <br>Glutamine synthetases; <br>Peptidoglycan Biosynthesis
fig|93944.5.peg.4218	CDS	mainChr	4484338	4488843	1	+	4506	Glutamate synthase [NADPH] large chain (EC 1.4.1.13)	Ammonia assimilation; <br>Glutamine, Glutamate, Aspartate and Asparagine Biosynthesis
fig|93944.5.peg.4219	CDS	mainChr	4488858	4490336	3	+	1479	Glutamate synthase [NADPH] small chain (EC 1.4.1.13)	Ammonia assimilation; <br>Glutamine, Glutamate, Aspartate and Asparagine Biosynthesis
fig|93944.5.peg.5533	CDS	mainChr	5955402	5957114	3	+	1713	Nitrogen regulatory protein P-II	Ammonia assimilation
fig|93944.5.peg.8453	CDS	mainChr	9192479	9191460	-2	-	1020	Glutamine synthetase type II, eukaryotic (EC 6.3.1.2)	Ammonia assimilation; <br>Glutamine, Glutamate, Aspartate and Asparagine Biosynthesis; <br>Glutamine synthetases; <br>Peptidoglycan Biosynthesis

## Sheet: Anaerobic respiration
Feature ID	Type	Contig	Start	Stop	Frame	Strand	Length (bp)	Function	Subsystem
fig|93944.5.peg.5	CDS	mainChr	5942	7885	2	+	1944	Anaerobic dehydrogenases, typically selenocysteine-containing	Anaerobic respiratory reductases
fig|93944.5.peg.507	CDS	mainChr	552762	553487	3	+	726	Flavodoxin reductases (ferredoxin-NADPH reductases) family 1	Anaerobic respiratory reductases
fig|93944.5.peg.1088	CDS	mainChr	1136818	1138071	1	+	1254	Electron transfer flavoprotein-ubiquinone oxidoreductase (EC 1.5.5.1)	Acetyl-CoA fermentation to Butyrate; <br>Anaerobic respiratory reductases
fig|93944.5.peg.2506	CDS	mainChr	2633938	2634699	1	+	762	Flavodoxin reductases (ferredoxin-NADPH reductases) family 1	Anaerobic respiratory reductases
fig|93944.5.peg.3140	CDS	mainChr	3328334	3329491	2	+	1158	Ferredoxin reductase	Anaerobic respiratory reductases
fig|93944.5.peg.3543	CDS	mainChr	3776574	3776927	3	+	354	Arsenate reductase (EC 1.20.4.1)	Anaerobic respiratory reductases; <br>Arsenic resistance; <br>Transcription repair cluster
fig|93944.5.peg.3729	CDS	mainChr	3968893	3969714	1	+	822	Flavodoxin reductases (ferredoxin-NADPH reductases) family 1	Anaerobic respiratory reductases
fig|93944.5.peg.4064	CDS	mainChr	4323016	4324191	1	+	1176	Ferredoxin reductase	Anaerobic respiratory reductases
fig|93944.5.peg.4371	CDS	mainChr	4650682	4652271	1	+	1590	Ferredoxin reductase	Anaerobic respiratory reductases
fig|93944.5.peg.5081	CDS	mainChr	5463604	5462858	-1	-	747	Arsenate reductase (EC 1.20.4.1)	Anaerobic respiratory reductases; <br>Arsenic resistance; <br>Transcription repair cluster
fig|93944.5.peg.5203	CDS	mainChr	5599955	5600182	2	+	228	Adenylylsulfate reductase beta-subunit (EC 1.8.99.2)	Anaerobic respiratory reductases; <br>Inorganic Sulfur Assimilation
fig|93944.5.peg.5723	CDS	mainChr	6170569	6170778	1	+	210	Flavodoxin reductases (ferredoxin-NADPH reductases) family 1	Anaerobic respiratory reductases
fig|93944.5.peg.6064	CDS	mainChr	6535304	6534276	-2	-	1029	Ferredoxin reductase	Anaerobic respiratory reductases
fig|93944.5.peg.6426	CDS	mainChr	6934554	6934847	3	+	294	Arsenical resistance operon repressor / Arsenate reductase (EC 1.20.4.1)	Anaerobic respiratory reductases; <br>Arsenic resistance; <br>Arsenic resistance; <br>Transcription repair cluster
fig|93944.5.peg.6427	CDS	mainChr	6934844	6935554	2	+	711	Arsenate reductase (EC 1.20.4.1)	Anaerobic respiratory reductases; <br>Arsenic resistance; <br>Transcription repair cluster
fig|93944.5.peg.6433	CDS	mainChr	6939992	6938772	-2	-	1221	Ferredoxin reductase	Anaerobic respiratory reductases
fig|93944.5.peg.6735	CDS	mainChr	7264451	7263609	-2	-	843	Coenzyme F420-dependent oxidoreductase	Anaerobic respiratory reductases
fig|93944.5.peg.6780	CDS	mainChr	7306604	7309255	2	+	2652	Flavodoxin reductases (ferredoxin-NADPH reductases) family 1	Anaerobic respiratory reductases
fig|93944.5.peg.8564	CDS	mainChr	9306431	9307354	2	+	924	Flavodoxin reductases (ferredoxin-NADPH reductases) family 1	Anaerobic respiratory reductases
fig|93944.5.peg.9232	CDS	mainChr	10018080	10019081	3	+	1002	Coenzyme F420-dependent oxidoreductase	Anaerobic respiratory reductases
fig|93944.5.peg.9290	CDS	mainChr	10083396	10084574	3	+	1179	Ferredoxin reductase	Anaerobic respiratory reductases

## Sheet: Carbon monoxide metabolism
Feature ID	Type	Contig	Start	Stop	Frame	Strand	Length (bp)	Function	Subsystem
fig|93944.5.peg.500	CDS	mainChr	547613	545388	-2	-	2226	Carbon monoxide dehydrogenase large chain (EC 1.2.99.2)	CBSS-314269.3.peg.1840; <br>CO Dehydrogenase; <br>Carbon monoxide oxidation
fig|93944.5.peg.1672	CDS	mainChr	1704098	1703409	-2	-	690	Carbon monoxide oxidation accessory protein CoxG	CO Dehydrogenase; <br>Carbon monoxide dehydrogenase maturation factors; <br>Carbon monoxide oxidation
fig|93944.5.peg.1673	CDS	mainChr	1705029	1704175	-3	-	855	Carbon monoxide dehydrogenase medium chain (EC 1.2.99.2)	CBSS-314269.3.peg.1840; <br>CO Dehydrogenase; <br>Carbon monoxide oxidation
fig|93944.5.peg.1674	CDS	mainChr	1707359	1705026	-2	-	2334	Carbon monoxide dehydrogenase large chain (EC 1.2.99.2)	CBSS-314269.3.peg.1840; <br>CO Dehydrogenase; <br>Carbon monoxide oxidation
fig|93944.5.peg.1675	CDS	mainChr	1707838	1707356	-1	-	483	Carbon monoxide dehydrogenase small chain (EC 1.2.99.2)	CBSS-314269.3.peg.1840; <br>CO Dehydrogenase; <br>Carbon monoxide oxidation
fig|93944.5.peg.3558	CDS	mainChr	3793634	3794113	2	+	480	Xanthine and CO dehydrogenases maturation factor, XdhC/CoxF family	CO Dehydrogenase; <br>Carbon monoxide oxidation; <br>Molybdenum cofactor biosynthesis; <br>Purine Utilization; <br>Xanthine dehydrogenase subunits
fig|93944.5.peg.4115	CDS	mainChr	4373030	4373896	2	+	867	Carbon monoxide oxidation accessory protein CoxD	CBSS-314269.3.peg.1840; <br>CO Dehydrogenase; <br>Carbon monoxide dehydrogenase maturation factors; <br>Carbon monoxide oxidation
fig|93944.5.peg.4117	CDS	mainChr	4374958	4376061	1	+	1104	Xanthine and CO dehydrogenases maturation factor, XdhC/CoxF family	CO Dehydrogenase; <br>Carbon monoxide oxidation; <br>Molybdenum cofactor biosynthesis; <br>Purine Utilization; <br>Xanthine dehydrogenase subunits
fig|93944.5.peg.4118	CDS	mainChr	4376058	4376624	3	+	567	CTP:molybdopterin cytidylyltransferase	Carbon monoxide oxidation; <br>Xanthine dehydrogenase subunits
fig|93944.5.peg.4587	CDS	mainChr	4910484	4909717	-3	-	768	Aerobic carbon monoxide dehydrogenase molybdenum cofactor insertion protein CoxF	CBSS-314269.3.peg.1840; <br>CO Dehydrogenase; <br>Carbon monoxide dehydrogenase maturation factors; <br>Carbon monoxide oxidation
fig|93944.5.peg.4588	CDS	mainChr	4912829	4910481	-2	-	2349	Carbon monoxide dehydrogenase form I, large chain (EC 1.2.99.2)	CBSS-314269.3.peg.1840; <br>CO Dehydrogenase; <br>Carbon monoxide oxidation
fig|93944.5.peg.4589	CDS	mainChr	4913284	4912826	-1	-	459	Carbon monoxide dehydrogenase small chain (EC 1.2.99.2)	CBSS-314269.3.peg.1840; <br>CO Dehydrogenase; <br>Carbon monoxide oxidation
fig|93944.5.peg.4590	CDS	mainChr	4914150	4913287	-3	-	864	Carbon monoxide dehydrogenase medium chain (EC 1.2.99.2)	CBSS-314269.3.peg.1840; <br>CO Dehydrogenase; <br>Carbon monoxide oxidation
fig|93944.5.peg.4591	CDS	mainChr	4914237	4915145	3	+	909	Transcription regulator in CO-DH cluster	CBSS-314269.3.peg.1840; <br>CO Dehydrogenase; <br>Carbon monoxide oxidation
fig|93944.5.peg.8176	CDS	mainChr	8866023	8867138	3	+	1116	Carbon monoxide oxidation accessory protein CoxE	CBSS-314269.3.peg.1840; <br>CO Dehydrogenase; <br>Carbon monoxide dehydrogenase maturation factors; <br>Carbon monoxide oxidation
fig|93944.5.peg.8543	CDS	mainChr	9284305	9283661	-1	-	645	Carbon monoxide oxidation accessory protein CoxG	CO Dehydrogenase; <br>Carbon monoxide dehydrogenase maturation factors; <br>Carbon monoxide oxidation
fig|93944.5.peg.8551	CDS	mainChr	9292212	9289861	-3	-	2352	Carbon monoxide dehydrogenase large chain (EC 1.2.99.2) parolog without usual motifs	CBSS-314269.3.peg.1840; <br>CO Dehydrogenase; <br>Carbon monoxide oxidation
fig|93944.5.peg.8552	CDS	mainChr	9292688	9292209	-2	-	480	Carbon monoxide dehydrogenase small chain (EC 1.2.99.2)	CBSS-314269.3.peg.1840; <br>CO Dehydrogenase; <br>Carbon monoxide oxidation
fig|93944.5.peg.8553	CDS	mainChr	9293559	9292678	-3	-	882	Carbon monoxide dehydrogenase medium chain (EC 1.2.99.2)	CBSS-314269.3.peg.1840; <br>CO Dehydrogenase; <br>Carbon monoxide oxidation

## Sheet: Cell division
Feature ID	Type	Contig	Start	Stop	Frame	Strand	Length (bp)	Function	Subsystem
fig|93944.5.peg.439	CDS	mainChr	478724	476730	-2	-	1995	Cell division protein FtsH (EC 3.4.24.-)	Bacterial Cell Division; <br>Cell division-ribosomal stress proteins cluster; <br>Folate biosynthesis cluster
fig|93944.5.peg.440	CDS	mainChr	479513	478962	-2	-	552	Hypoxanthine-guanine phosphoribosyltransferase (EC 2.4.2.8)	Cell division-ribosomal stress proteins cluster; <br>Folate biosynthesis cluster; <br>Purine conversions
fig|93944.5.peg.441	CDS	mainChr	480516	479524	-3	-	993	tRNA(Ile)-lysidine synthetase (EC 6.3.4.19)	Cell division-ribosomal stress proteins cluster; <br>Folate biosynthesis cluster; <br>tRNA processing
fig|93944.5.peg.472	CDS	mainChr	514794	513784	-3	-	1011	Cell division protein FtsX	Bacterial Cell Division
fig|93944.5.peg.630	CDS	mainChr	674394	673525	-3	-	870	Chromosome (plasmid) partitioning protein ParA	Bacterial Cell Division; <br>Bacterial Cytoskeleton; <br>RNA modification and chromosome partitioning cluster; <br>Ribosome post-transcriptional modification and chromosomal segregation cluster
fig|93944.5.peg.764	CDS	mainChr	800890	799427	-1	-	1464	Cell division protein FtsI [Peptidoglycan synthetase] (EC 2.4.1.129)	16S rRNA modification within P site of ribosome; <br>Bacterial Cell Division; <br>Bacterial Cytoskeleton; <br>CBSS-83331.1.peg.3039; <br>Peptidoglycan Biosynthesis
fig|93944.5.peg.765	CDS	mainChr	802302	800887	-3	-	1416	Cell division protein FtsW	Bacterial Cell Division; <br>Bacterial Cytoskeleton
fig|93944.5.peg.1360	CDS	mainChr	1413998	1410975	-2	-	3024	Cell division protein FtsK	Bacterial Cell Division; <br>Bacterial Cytoskeleton; <br>Bacterial RNA-metabolizing Zn-dependent hydrolases
fig|93944.5.peg.1494	CDS	mainChr	1537270	1536488	-1	-	783	SSU ribosomal protein S1p	Cell division-ribosomal stress proteins cluster; <br>Ribosome SSU bacterial
fig|93944.5.peg.2015	CDS	mainChr	2076359	2077048	2	+	690	Cell division transporter, ATP-binding protein FtsE (TC 3.A.5.1.1)	Bacterial Cell Division
fig|93944.5.peg.2016	CDS	mainChr	2077069	2077968	1	+	900	Cell division protein FtsX	Bacterial Cell Division
fig|93944.5.peg.2418	CDS	mainChr	2552466	2551174	-3	-	1293	Cell division initiation protein DivIVA	Bacterial Cell Division; <br>Bacterial Cytoskeleton
fig|93944.5.peg.2876	CDS	mainChr	3039849	3039193	-3	-	657	DNA repair protein RadC	Bacterial cell division cluster; <br>DNA repair, bacterial
fig|93944.5.peg.2902	CDS	mainChr	3071924	3074290	2	+	2367	Cell division protein FtsK	Bacterial Cell Division; <br>Bacterial Cytoskeleton; <br>Bacterial RNA-metabolizing Zn-dependent hydrolases
fig|93944.5.peg.2991	CDS	mainChr	3176505	3175585	-3	-	921	Cell division transporter, ATP-binding protein FtsE (TC 3.A.5.1.1)	Bacterial Cell Division
fig|93944.5.peg.3020	CDS	mainChr	3206398	3207324	1	+	927	GTP-binding protein Era	Bacterial Cell Division; <br>CBSS-176299.4.peg.1292; <br>Glycyl-tRNA synthetase containing cluster; <br>Universal GTPases
fig|93944.5.peg.4134	CDS	mainChr	4393373	4393804	2	+	432	Cell division protein MraZ	16S rRNA modification within P site of ribosome; <br>Bacterial Cell Division; <br>Bacterial Cytoskeleton
fig|93944.5.peg.4135	CDS	mainChr	4394022	4394993	3	+	972	rRNA small subunit methyltransferase H	16S rRNA modification within P site of ribosome; <br>Bacterial Cell Division
fig|93944.5.peg.4136	CDS	mainChr	4395215	4395826	2	+	612	Cell division protein FtsL	16S rRNA modification within P site of ribosome; <br>Bacterial Cell Division; <br>Bacterial Cytoskeleton; <br>Stationary phase repair cluster
fig|93944.5.peg.4138	CDS	mainChr	4396645	4398375	1	+	1731	Cell division protein FtsI [Peptidoglycan synthetase] (EC 2.4.1.129)	16S rRNA modification within P site of ribosome; <br>Bacterial Cell Division; <br>Bacterial Cytoskeleton; <br>CBSS-83331.1.peg.3039; <br>Peptidoglycan Biosynthesis
fig|93944.5.peg.4144	CDS	mainChr	4404205	4405494	1	+	1290	Cell division protein FtsW	Bacterial Cell Division; <br>Bacterial Cytoskeleton
fig|93944.5.peg.4146	CDS	mainChr	4406589	4407977	3	+	1389	UDP-N-acetylmuramate--alanine ligase (EC 6.3.2.8)	Cell division cluster containing FtsZ and FtsW; <br>Peptidoglycan Biosynthesis; <br>Peptidoglycan biosynthesis--gjo
fig|93944.5.peg.4147	CDS	mainChr	4408242	4408910	3	+	669	Cell division protein FtsQ	Bacterial Cell Division; <br>Bacterial Cytoskeleton; <br>Cell division cluster containing FtsZ and FtsW
fig|93944.5.peg.4148	CDS	mainChr	4409247	4410698	3	+	1452	Cell division protein FtsZ (EC 3.4.24.-)	Bacterial Cell Division; <br>Bacterial Cytoskeleton; <br>Cell division cluster containing FtsZ and FtsW
fig|93944.5.peg.4149	CDS	mainChr	4410861	4411553	3	+	693	Hypothetical protein YggS, proline synthase co-transcribed bacterial homolog PROSC	A Hypothetical Protein Related to Proline Metabolism; <br>Cell division cluster containing FtsZ and FtsW
fig|93944.5.peg.4150	CDS	mainChr	4411692	4412192	3	+	501	FIG021292: hypothetical protein	Cell division cluster containing FtsZ and FtsW
fig|93944.5.peg.4151	CDS	mainChr	4412273	4412560	2	+	288	FIG021764: Possible membrane protein	Cell division cluster containing FtsZ and FtsW
fig|93944.5.peg.4152	CDS	mainChr	4412665	4413537	1	+	873	FIG055075: Possibly a cell division protein, antigen 84 in Mycobacteria	Cell division cluster containing FtsZ and FtsW
fig|93944.5.peg.4243	CDS	mainChr	4515588	4517231	3	+	1644	SSU ribosomal protein S1p	Cell division-ribosomal stress proteins cluster; <br>Ribosome SSU bacterial
fig|93944.5.peg.4285	CDS	mainChr	4565222	4566163	2	+	942	Chromosome (plasmid) partitioning protein ParA	Bacterial Cell Division; <br>Bacterial Cytoskeleton; <br>RNA modification and chromosome partitioning cluster; <br>Ribosome post-transcriptional modification and chromosomal segregation cluster
fig|93944.5.peg.4475	CDS	mainChr	4778434	4779192	1	+	759	Cell division transporter, ATP-binding protein FtsE (TC 3.A.5.1.1)	Bacterial Cell Division
fig|93944.5.peg.4716	CDS	mainChr	5059553	5058873	-2	-	681	Cell division transporter, ATP-binding protein FtsE (TC 3.A.5.1.1)	Bacterial Cell Division
fig|93944.5.peg.6174	CDS	mainChr	6640283	6639105	-2	-	1179	Signal recognition particle receptor protein FtsY (=alpha subunit) (TC 3.A.5.1.1)	Bacterial Cell Division; <br>Bacterial signal recognition particle (SRP); <br>Universal GTPases
fig|93944.5.peg.7030	CDS	mainChr	7581697	7583298	1	+	1602	Cell division protein FtsI [Peptidoglycan synthetase] (EC 2.4.1.129)	16S rRNA modification within P site of ribosome; <br>Bacterial Cell Division; <br>Bacterial Cytoskeleton; <br>CBSS-83331.1.peg.3039; <br>Peptidoglycan Biosynthesis
fig|93944.5.peg.7973	CDS	mainChr	8663476	8664705	1	+	1230	Rod shape-determining protein MreB	Bacterial Cell Division; <br>Bacterial Cytoskeleton; <br>Bacterial cell division cluster
fig|93944.5.peg.7974	CDS	mainChr	8664702	8665439	3	+	738	Rod shape-determining protein MreC	Bacterial Cell Division; <br>Bacterial Cytoskeleton; <br>Bacterial cell division cluster; <br>CBSS-354.1.peg.2917
fig|93944.5.peg.7975	CDS	mainChr	8665445	8666017	2	+	573	Rod shape-determining protein MreD	Bacterial Cell Division; <br>Bacterial Cytoskeleton; <br>Bacterial cell division cluster; <br>CBSS-354.1.peg.2917
fig|93944.5.peg.7976	CDS	mainChr	8666031	8667863	3	+	1833	Cell division protein FtsI [Peptidoglycan synthetase] (EC 2.4.1.129)	16S rRNA modification within P site of ribosome; <br>Bacterial Cell Division; <br>Bacterial Cytoskeleton; <br>CBSS-83331.1.peg.3039; <br>Peptidoglycan Biosynthesis
fig|93944.5.peg.7977	CDS	mainChr	8667860	8668996	2	+	1137	Cell division protein FtsW	Bacterial Cell Division; <br>Bacterial Cytoskeleton
fig|93944.5.peg.8457	CDS	mainChr	9198309	9195166	-3	-	3144	Cell division protein FtsH (EC 3.4.24.-)	Bacterial Cell Division; <br>Cell division-ribosomal stress proteins cluster; <br>Folate biosynthesis cluster
fig|93944.5.peg.8607	CDS	mainChr	9347907	9347200	-3	-	708	COG1496: Uncharacterized conserved protein	Cell division cluster containing FtsZ and FtsW
fig|93944.5.peg.9021	CDS	mainChr	9800673	9800092	-3	-	582	Septum formation protein Maf	Bacterial Cell Division; <br>Bacterial Cytoskeleton; <br>Bacterial cell division cluster; <br>CBSS-354.1.peg.2917
fig|93944.5.peg.9023	CDS	mainChr	9803324	9801372	-2	-	1953	Cell division protein FtsH (EC 3.4.24.-)	Bacterial Cell Division; <br>Cell division-ribosomal stress proteins cluster; <br>Folate biosynthesis cluster
fig|93944.5.peg.9121	CDS	mainChr	9899602	9896378	-1	-	3225	Cytoplasmic axial filament protein CafA and Ribonuclease G (EC 3.1.4.-)	Bacterial Cell Division; <br>CBSS-335543.6.peg.1659; <br>CBSS-354.1.peg.2917; <br>RNA processing and degradation, bacterial
fig|93944.5.peg.9126	CDS	mainChr	9903934	9902768	-1	-	1167	Rod shape-determining protein RodA	Bacterial Cytoskeleton; <br>Bacterial cell division cluster; <br>Peptidoglycan Biosynthesis
fig|93944.5.peg.9127	CDS	mainChr	9905996	9903957	-2	-	2040	Cell division protein FtsI [Peptidoglycan synthetase] (EC 2.4.1.129)	16S rRNA modification within P site of ribosome; <br>Bacterial Cell Division; <br>Bacterial Cytoskeleton; <br>CBSS-83331.1.peg.3039; <br>Peptidoglycan Biosynthesis
fig|93944.5.peg.9128	CDS	mainChr	9906457	9906002	-1	-	456	Rod shape-determining protein MreD	Bacterial Cell Division; <br>Bacterial Cytoskeleton; <br>Bacterial cell division cluster; <br>CBSS-354.1.peg.2917
fig|93944.5.peg.9129	CDS	mainChr	9907332	9906454	-3	-	879	Rod shape-determining protein MreC	Bacterial Cell Division; <br>Bacterial Cytoskeleton; <br>Bacterial cell division cluster; <br>CBSS-354.1.peg.2917
fig|93944.5.peg.9130	CDS	mainChr	9908363	9907332	-2	-	1032	Rod shape-determining protein MreB	Bacterial Cell Division; <br>Bacterial Cytoskeleton; <br>Bacterial cell division cluster
fig|93944.5.peg.9140	CDS	mainChr	9926653	9925259	-1	-	1395	Cell division trigger factor (EC 5.2.1.8)	Bacterial Cell Division
fig|93944.5.peg.9503	CDS	mainChr	10320761	10319985	-2	-	777	Rod shape-determining protein MreB	Bacterial Cell Division; <br>Bacterial Cytoskeleton; <br>Bacterial cell division cluster
fig|93944.5.peg.9661	CDS	mainChr	10485574	10488081	1	+	2508	Transcription accessory protein (S1 RNA-binding domain)	Cell division-ribosomal stress proteins cluster; <br>Transcription factors bacterial
fig|93944.5.peg.9744	CDS	mainChr	10576023	10574491	-3	-	1533	Cell division protein FtsI [Peptidoglycan synthetase] (EC 2.4.1.129)	16S rRNA modification within P site of ribosome; <br>Bacterial Cell Division; <br>Bacterial Cytoskeleton; <br>CBSS-83331.1.peg.3039; <br>Peptidoglycan Biosynthesis
fig|93944.5.peg.9769	CDS	mainChr	10595645	10596631	2	+	987	Rod shape-determining protein MreB	Bacterial Cell Division; <br>Bacterial Cytoskeleton; <br>Bacterial cell division cluster
fig|93944.5.peg.9874	CDS	mainChr	10706345	10704972	-2	-	1374	Cell division protein FtsI [Peptidoglycan synthetase] (EC 2.4.1.129)	16S rRNA modification within P site of ribosome; <br>Bacterial Cell Division; <br>Bacterial Cytoskeleton; <br>CBSS-83331.1.peg.3039; <br>Peptidoglycan Biosynthesis
fig|93944.5.peg.9902	CDS	mainChr	10737569	10736394	-2	-	1176	Signal recognition particle receptor protein FtsY (=alpha subunit) (TC 3.A.5.1.1)	Bacterial Cell Division; <br>Bacterial signal recognition particle (SRP); <br>Universal GTPases
fig|93944.5.peg.10350	CDS	mainChr	11216070	11214466	-3	-	1605	Cell division protein FtsI [Peptidoglycan synthetase] (EC 2.4.1.129)	16S rRNA modification within P site of ribosome; <br>Bacterial Cell Division; <br>Bacterial Cytoskeleton; <br>CBSS-83331.1.peg.3039; <br>Peptidoglycan Biosynthesis
fig|93944.5.peg.10473	CDS	mainChr	11345648	11345223	-2	-	426	Cell division protein DivIC (FtsB), stabilizes FtsL against RasP cleavage	Bacterial Cell Division; <br>Bacterial Cytoskeleton; <br>Cell division-ribosomal stress proteins cluster; <br>Possible new toxin-antitoxin system including DivIC; <br>Stationary phase repair cluster
fig|93944.5.peg.10478	CDS	mainChr	11352566	11349057	-2	-	3510	Transcription-repair coupling factor	Cell division-ribosomal stress proteins cluster; <br>Transcription factors bacterial; <br>Transcription repair cluster
fig|93944.5.peg.10496	CDS	mainChr	11371648	11371064	-1	-	585	Peptidyl-tRNA hydrolase (EC 3.1.1.29)	Cell division-ribosomal stress proteins cluster; <br>Sporulation-associated proteins with broader functions; <br>Transcription repair cluster; <br>Translation termination factors bacterial
fig|93944.5.peg.10690	CDS	mainChr	11599893	11600276	3	+	384	Ribosome-associated heat shock protein implicated in the recycling of the 50S subunit (S4 paralog)	Cell division-ribosomal stress proteins cluster; <br>DNA replication cluster 1; <br>Heat shock dnaK gene cluster extended
fig|93944.5.peg.10810	CDS	mainChr	11723464	11722049	-1	-	1416	Cell division protein FtsH (EC 3.4.24.-)	Bacterial Cell Division; <br>Cell division-ribosomal stress proteins cluster; <br>Folate biosynthesis cluster
fig|93944.5.peg.10912	CDS	mainChr	11841656	11841273	-2	-	384	FIG021292: hypothetical protein	Cell division cluster containing FtsZ and FtsW

## Sheet: ED pathway
Feature ID	Type	Contig	Start	Stop	Frame	Strand	Length (bp)	Function	Subsystem
fig|93944.5.peg.593	CDS	mainChr	634367	633453	-2	-	915	Gluconolactonase (EC 3.1.1.17)	Entner-Doudoroff Pathway
fig|93944.5.peg.1420	CDS	mainChr	1471809	1472552	3	+	744	Phosphoglycerate mutase (EC 5.4.2.1)	Entner-Doudoroff Pathway; <br>Glycolysis and Gluconeogenesis; <br>Phosphoglycerate mutase protein family
fig|93944.5.peg.2298	CDS	mainChr	2402794	2403669	1	+	876	2-dehydro-3-deoxygluconate kinase (EC 2.7.1.45)	D-gluconate and ketogluconates metabolism; <br>Entner-Doudoroff Pathway
fig|93944.5.peg.2318	CDS	mainChr	2430027	2428975	-3	-	1053	Glucose 1-dehydrogenase (EC 1.1.1.47)	D-gluconate and ketogluconates metabolism; <br>Entner-Doudoroff Pathway
fig|93944.5.peg.3615	CDS	mainChr	3840230	3839523	-2	-	708	Phosphoglycerate mutase (EC 5.4.2.1)	Entner-Doudoroff Pathway; <br>Glycolysis and Gluconeogenesis; <br>Phosphoglycerate mutase protein family
fig|93944.5.peg.4224	CDS	mainChr	4495000	4496346	1	+	1347	Pyruvate kinase (EC 2.7.1.40)	Entner-Doudoroff Pathway; <br>Glycerate metabolism; <br>Glycolysis and Gluconeogenesis; <br>Pyruvate metabolism I: anaplerotic reactions, PEP
fig|93944.5.peg.4354	CDS	mainChr	4628288	4629151	2	+	864	Gluconolactonase (EC 3.1.1.17)	Entner-Doudoroff Pathway
fig|93944.5.peg.4593	CDS	mainChr	4917628	4917017	-1	-	612	4-Hydroxy-2-oxoglutarate aldolase (EC 4.1.3.16) / 2-dehydro-3-deoxyphosphogluconate aldolase (EC 4.1.2.14)	Entner-Doudoroff Pathway
fig|93944.5.peg.4594	CDS	mainChr	4918679	4917714	-2	-	966	Glucokinase (EC 2.7.1.2)	Entner-Doudoroff Pathway; <br>Glycolysis and Gluconeogenesis
fig|93944.5.peg.4595	CDS	mainChr	4920773	4918842	-2	-	1932	Phosphogluconate dehydratase (EC 4.2.1.12)	Entner-Doudoroff Pathway
fig|93944.5.peg.4596	CDS	mainChr	4922266	4920770	-1	-	1497	Glucose-6-phosphate 1-dehydrogenase (EC 1.1.1.49)	Entner-Doudoroff Pathway; <br>Pentose phosphate pathway
fig|93944.5.peg.4863	CDS	mainChr	5219597	5220964	2	+	1368	Glucose-6-phosphate 1-dehydrogenase (EC 1.1.1.49)	Entner-Doudoroff Pathway; <br>Pentose phosphate pathway
fig|93944.5.peg.5625	CDS	mainChr	6061197	6061436	3	+	240	NAD-dependent glyceraldehyde-3-phosphate dehydrogenase (EC 1.2.1.12)	Entner-Doudoroff Pathway; <br>Glycolysis and Gluconeogenesis; <br>Pyridoxin (Vitamin B6) Biosynthesis; <br>Redox-dependent regulation of nucleus processes
fig|93944.5.peg.5626	CDS	mainChr	6061433	6061819	2	+	387	NAD-dependent glyceraldehyde-3-phosphate dehydrogenase (EC 1.2.1.12)	Entner-Doudoroff Pathway; <br>Glycolysis and Gluconeogenesis; <br>Pyridoxin (Vitamin B6) Biosynthesis; <br>Redox-dependent regulation of nucleus processes
fig|93944.5.peg.5735	CDS	mainChr	6186009	6185089	-3	-	921	2-dehydro-3-deoxygluconate kinase (EC 2.7.1.45)	D-gluconate and ketogluconates metabolism; <br>Entner-Doudoroff Pathway
fig|93944.5.peg.5744	CDS	mainChr	6194967	6195578	3	+	612	4-hydroxy-2-oxoglutarate aldolase (EC 4.1.3.16) @ 2-dehydro-3-deoxyphosphogluconate aldolase (EC 4.1.2.14)	Entner-Doudoroff Pathway
fig|93944.5.peg.5882	CDS	mainChr	6343120	6342128	-1	-	993	NAD-dependent glyceraldehyde-3-phosphate dehydrogenase (EC 1.2.1.12)	Entner-Doudoroff Pathway; <br>Glycolysis and Gluconeogenesis; <br>Pyridoxin (Vitamin B6) Biosynthesis; <br>Redox-dependent regulation of nucleus processes
fig|93944.5.peg.6292	CDS	mainChr	6753283	6754035	1	+	753	Glucose 1-dehydrogenase (EC 1.1.1.47)	D-gluconate and ketogluconates metabolism; <br>Entner-Doudoroff Pathway
fig|93944.5.peg.6763	CDS	mainChr	7292617	7291754	-1	-	864	Gluconolactonase (EC 3.1.1.17)	Entner-Doudoroff Pathway
fig|93944.5.peg.6896	CDS	mainChr	7427439	7428077	3	+	639	4-Hydroxy-2-oxoglutarate aldolase (EC 4.1.3.16) @ 2-dehydro-3-deoxyphosphogluconate aldolase (EC 4.1.2.14)	Entner-Doudoroff Pathway
fig|93944.5.peg.7335	CDS	mainChr	7932692	7934824	2	+	2133	Glucose dehydrogenase, PQQ-dependent (EC 1.1.5.2)	D-gluconate and ketogluconates metabolism; <br>Entner-Doudoroff Pathway; <br>Respiratory dehydrogenases 1
fig|93944.5.peg.7719	CDS	mainChr	8380839	8382440	3	+	1602	Glucose-6-phosphate 1-dehydrogenase (EC 1.1.1.49)	Entner-Doudoroff Pathway; <br>Pentose phosphate pathway
fig|93944.5.peg.7720	CDS	mainChr	8382441	8383355	3	+	915	OpcA, an allosteric effector of glucose-6-phosphate dehydrogenase, actinobacterial	Entner-Doudoroff Pathway
fig|93944.5.peg.7721	CDS	mainChr	8383352	8384152	2	+	801	6-phosphogluconolactonase (EC 3.1.1.31), eukaryotic type	Entner-Doudoroff Pathway; <br>Pentose phosphate pathway
fig|93944.5.peg.7741	CDS	mainChr	8405175	8403982	-3	-	1194	Phosphoglycerate kinase (EC 2.7.2.3)	Entner-Doudoroff Pathway; <br>Glycolysis and Gluconeogenesis
fig|93944.5.peg.7742	CDS	mainChr	8406200	8405196	-2	-	1005	NAD-dependent glyceraldehyde-3-phosphate dehydrogenase (EC 1.2.1.12)	Entner-Doudoroff Pathway; <br>Glycolysis and Gluconeogenesis; <br>Pyridoxin (Vitamin B6) Biosynthesis; <br>Redox-dependent regulation of nucleus processes
fig|93944.5.peg.8319	CDS	mainChr	9031828	9030863	-1	-	966	Glucokinase (EC 2.7.1.2)	Entner-Doudoroff Pathway; <br>Glycolysis and Gluconeogenesis
fig|93944.5.peg.8808	CDS	mainChr	9567335	9566601	-2	-	735	Polyphosphate glucokinase (EC 2.7.1.63)	Entner-Doudoroff Pathway; <br>Glycolysis and Gluconeogenesis; <br>Polyphosphate
fig|93944.5.peg.9527	CDS	mainChr	10349593	10348607	-1	-	987	NAD-dependent glyceraldehyde-3-phosphate dehydrogenase (EC 1.2.1.12)	Entner-Doudoroff Pathway; <br>Glycolysis and Gluconeogenesis; <br>Pyridoxin (Vitamin B6) Biosynthesis; <br>Redox-dependent regulation of nucleus processes
fig|93944.5.peg.9832	CDS	mainChr	10660182	10661138	3	+	957	2-dehydro-3-deoxygluconate kinase (EC 2.7.1.45)	D-gluconate and ketogluconates metabolism; <br>Entner-Doudoroff Pathway
fig|93944.5.peg.10474	CDS	mainChr	11346983	11345706	-2	-	1278	Enolase (EC 4.2.1.11)	Entner-Doudoroff Pathway; <br>Glycolysis and Gluconeogenesis; <br>Serine-glyoxylate cycle
fig|93944.5.peg.10673	CDS	mainChr	11580693	11582063	3	+	1371	Glucose-6-phosphate 1-dehydrogenase (EC 1.1.1.49)	Entner-Doudoroff Pathway; <br>Pentose phosphate pathway

## Sheet: Fatty acid metabolism
Feature ID	Type	Contig	Start	Stop	Frame	Strand	Length (bp)	Function	Subsystem
fig|93944.5.peg.247	CDS	mainChr	268462	269970	1	+	1509	Acetoacetyl-CoA synthetase (EC 6.2.1.16) / Long-chain-fatty-acid--CoA ligase (EC 6.2.1.3)	Biotin biosynthesis; <br>Fatty acid metabolism cluster; <br>HMG CoA Synthesis; <br>Leucine Degradation and HMG-CoA Metabolism; <br>Polyhydroxybutyrate metabolism
fig|93944.5.peg.1462	CDS	mainChr	1506445	1507209	1	+	765	Enoyl-CoA hydratase (EC 4.2.1.17)	Acetyl-CoA fermentation to Butyrate; <br>Butanol Biosynthesis; <br>Butyrate metabolism cluster; <br>Fatty acid metabolism cluster; <br>Isoleucine degradation; <br>Polyhydroxybutyrate metabolism; <br>Valine degradation
fig|93944.5.peg.1493	CDS	mainChr	1535034	1536179	3	+	1146	3-ketoacyl-CoA thiolase (EC 2.3.1.16) @ Acetyl-CoA acetyltransferase (EC 2.3.1.9)	Acetyl-CoA fermentation to Butyrate; <br>Biotin biosynthesis; <br>Butanol Biosynthesis; <br>Butyrate metabolism cluster; <br>CBSS-246196.1.peg.364; <br>Fatty acid metabolism cluster; <br>Isoleucine degradation; <br>Isoprenoid Biosynthesis; <br>Polyhydroxy
fig|93944.5.peg.1655	CDS	mainChr	1684837	1683530	-1	-	1308	Long-chain-fatty-acid--CoA ligase (EC 6.2.1.3)	Biotin biosynthesis; <br>Fatty acid metabolism cluster
fig|93944.5.peg.1746	CDS	mainChr	1790783	1790043	-2	-	741	Enoyl-CoA hydratase (EC 4.2.1.17)	Acetyl-CoA fermentation to Butyrate; <br>Butanol Biosynthesis; <br>Butyrate metabolism cluster; <br>Fatty acid metabolism cluster; <br>Isoleucine degradation; <br>Polyhydroxybutyrate metabolism; <br>Valine degradation
fig|93944.5.peg.1747	CDS	mainChr	1792114	1790780	-1	-	1335	Long-chain-fatty-acid--CoA ligase (EC 6.2.1.3)	Biotin biosynthesis; <br>Fatty acid metabolism cluster
fig|93944.5.peg.2044	CDS	mainChr	2113747	2112938	-1	-	810	Enoyl-CoA hydratase (EC 4.2.1.17)	Acetyl-CoA fermentation to Butyrate; <br>Butanol Biosynthesis; <br>Butyrate metabolism cluster; <br>Fatty acid metabolism cluster; <br>Isoleucine degradation; <br>Polyhydroxybutyrate metabolism; <br>Valine degradation
fig|93944.5.peg.2151	CDS	mainChr	2220882	2220112	-3	-	771	Enoyl-CoA hydratase (EC 4.2.1.17)	Acetyl-CoA fermentation to Butyrate; <br>Butanol Biosynthesis; <br>Butyrate metabolism cluster; <br>Fatty acid metabolism cluster; <br>Isoleucine degradation; <br>Polyhydroxybutyrate metabolism; <br>Valine degradation
fig|93944.5.peg.2196	CDS	mainChr	2297041	2298345	1	+	1305	Enoyl-CoA hydratase (EC 4.2.1.17)	Acetyl-CoA fermentation to Butyrate; <br>Butanol Biosynthesis; <br>Butyrate metabolism cluster; <br>Fatty acid metabolism cluster; <br>Isoleucine degradation; <br>Polyhydroxybutyrate metabolism; <br>Valine degradation
fig|93944.5.peg.2197	CDS	mainChr	2298357	2299139	3	+	783	Enoyl-CoA hydratase (EC 4.2.1.17)	Acetyl-CoA fermentation to Butyrate; <br>Butanol Biosynthesis; <br>Butyrate metabolism cluster; <br>Fatty acid metabolism cluster; <br>Isoleucine degradation; <br>Polyhydroxybutyrate metabolism; <br>Valine degradation
fig|93944.5.peg.2410	CDS	mainChr	2536247	2537701	2	+	1455	3-hydroxybutyryl-CoA dehydrogenase (EC 1.1.1.157); 3-hydroxyacyl-CoA dehydrogenase (EC 1.1.1.35)	Acetyl-CoA fermentation to Butyrate; <br>Acetyl-CoA fermentation to Butyrate; <br>Butanol Biosynthesis; <br>Butyrate metabolism cluster; <br>Fatty acid metabolism cluster; <br>Isoleucine degradation; <br>Polyhydroxybutyrate metabolism; <br>Polyhydroxybuty
fig|93944.5.peg.2420	CDS	mainChr	2553179	2554366	2	+	1188	3-ketoacyl-CoA thiolase (EC 2.3.1.16) @ Acetyl-CoA acetyltransferase (EC 2.3.1.9)	Acetyl-CoA fermentation to Butyrate; <br>Biotin biosynthesis; <br>Butanol Biosynthesis; <br>Butyrate metabolism cluster; <br>CBSS-246196.1.peg.364; <br>Fatty acid metabolism cluster; <br>Isoleucine degradation; <br>Isoprenoid Biosynthesis; <br>Polyhydroxy
fig|93944.5.peg.2744	CDS	mainChr	2904429	2902993	-3	-	1437	Long-chain-fatty-acid--CoA ligase (EC 6.2.1.3)	Biotin biosynthesis; <br>Fatty acid metabolism cluster
fig|93944.5.peg.2754	CDS	mainChr	2914492	2913008	-1	-	1485	Long-chain-fatty-acid--CoA ligase (EC 6.2.1.3)	Biotin biosynthesis; <br>Fatty acid metabolism cluster
fig|93944.5.peg.2796	CDS	mainChr	2953215	2954378	3	+	1164	3-ketoacyl-CoA thiolase (EC 2.3.1.16) @ Acetyl-CoA acetyltransferase (EC 2.3.1.9)	Acetyl-CoA fermentation to Butyrate; <br>Biotin biosynthesis; <br>Butanol Biosynthesis; <br>Butyrate metabolism cluster; <br>CBSS-246196.1.peg.364; <br>Fatty acid metabolism cluster; <br>Isoleucine degradation; <br>Isoprenoid Biosynthesis; <br>Polyhydroxy
fig|93944.5.peg.2833	CDS	mainChr	2991850	2990669	-1	-	1182	Long-chain-fatty-acid--CoA ligase (EC 6.2.1.3)	Biotin biosynthesis; <br>Fatty acid metabolism cluster
fig|93944.5.peg.2834	CDS	mainChr	2993392	2991890	-1	-	1503	Long-chain-fatty-acid--CoA ligase (EC 6.2.1.3)	Biotin biosynthesis; <br>Fatty acid metabolism cluster
fig|93944.5.peg.3160	CDS	mainChr	3348623	3349387	2	+	765	Enoyl-CoA hydratase (EC 4.2.1.17)	Acetyl-CoA fermentation to Butyrate; <br>Butanol Biosynthesis; <br>Butyrate metabolism cluster; <br>Fatty acid metabolism cluster; <br>Isoleucine degradation; <br>Polyhydroxybutyrate metabolism; <br>Valine degradation
fig|93944.5.peg.3283	CDS	mainChr	3489969	3490724	3	+	756	Enoyl-CoA hydratase (EC 4.2.1.17)	Acetyl-CoA fermentation to Butyrate; <br>Butanol Biosynthesis; <br>Butyrate metabolism cluster; <br>Fatty acid metabolism cluster; <br>Isoleucine degradation; <br>Polyhydroxybutyrate metabolism; <br>Valine degradation
fig|93944.5.peg.3499	CDS	mainChr	3722975	3724123	2	+	1149	3-ketoacyl-CoA thiolase (EC 2.3.1.16) @ Acetyl-CoA acetyltransferase (EC 2.3.1.9)	Acetyl-CoA fermentation to Butyrate; <br>Biotin biosynthesis; <br>Butanol Biosynthesis; <br>Butyrate metabolism cluster; <br>CBSS-246196.1.peg.364; <br>Fatty acid metabolism cluster; <br>Isoleucine degradation; <br>Isoprenoid Biosynthesis; <br>Polyhydroxy
fig|93944.5.peg.4007	CDS	mainChr	4269164	4267416	-2	-	1749	Long-chain-fatty-acid--CoA ligase (EC 6.2.1.3)	Biotin biosynthesis; <br>Fatty acid metabolism cluster
fig|93944.5.peg.4432	CDS	mainChr	4725638	4723884	-2	-	1755	Long-chain-fatty-acid--CoA ligase (EC 6.2.1.3)	Biotin biosynthesis; <br>Fatty acid metabolism cluster
fig|93944.5.peg.4501	CDS	mainChr	4808845	4810380	1	+	1536	Long-chain-fatty-acid--CoA ligase (EC 6.2.1.3)	Biotin biosynthesis; <br>Fatty acid metabolism cluster
fig|93944.5.peg.4672	CDS	mainChr	5009917	5011395	1	+	1479	Long-chain-fatty-acid--CoA ligase (EC 6.2.1.3)	Biotin biosynthesis; <br>Fatty acid metabolism cluster
fig|93944.5.peg.5033	CDS	mainChr	5411208	5411993	3	+	786	Enoyl-CoA hydratase (EC 4.2.1.17)	Acetyl-CoA fermentation to Butyrate; <br>Butanol Biosynthesis; <br>Butyrate metabolism cluster; <br>Fatty acid metabolism cluster; <br>Isoleucine degradation; <br>Polyhydroxybutyrate metabolism; <br>Valine degradation
fig|93944.5.peg.5344	CDS	mainChr	5749796	5750545	2	+	750	Enoyl-CoA hydratase (EC 4.2.1.17)	Acetyl-CoA fermentation to Butyrate; <br>Butanol Biosynthesis; <br>Butyrate metabolism cluster; <br>Fatty acid metabolism cluster; <br>Isoleucine degradation; <br>Polyhydroxybutyrate metabolism; <br>Valine degradation
fig|93944.5.peg.5466	CDS	mainChr	5890985	5892535	2	+	1551	Long-chain-fatty-acid--CoA ligase (EC 6.2.1.3)	Biotin biosynthesis; <br>Fatty acid metabolism cluster
fig|93944.5.peg.5905	CDS	mainChr	6367824	6367015	-3	-	810	Long-chain-fatty-acid--CoA ligase (EC 6.2.1.3)	Biotin biosynthesis; <br>Fatty acid metabolism cluster
fig|93944.5.peg.5906	CDS	mainChr	6368841	6367969	-3	-	873	Long-chain-fatty-acid--CoA ligase (EC 6.2.1.3)	Biotin biosynthesis; <br>Fatty acid metabolism cluster
fig|93944.5.peg.6096	CDS	mainChr	6566569	6568026	1	+	1458	Long-chain-fatty-acid--CoA ligase (EC 6.2.1.3)	Biotin biosynthesis; <br>Fatty acid metabolism cluster
fig|93944.5.peg.6117	CDS	mainChr	6583441	6582311	-1	-	1131	3-ketoacyl-CoA thiolase (EC 2.3.1.16) @ Acetyl-CoA acetyltransferase (EC 2.3.1.9)	Acetyl-CoA fermentation to Butyrate; <br>Biotin biosynthesis; <br>Butanol Biosynthesis; <br>Butyrate metabolism cluster; <br>CBSS-246196.1.peg.364; <br>Fatty acid metabolism cluster; <br>Isoleucine degradation; <br>Isoprenoid Biosynthesis; <br>Polyhydroxy
fig|93944.5.peg.6118	CDS	mainChr	6584885	6583443	-2	-	1443	Long-chain-fatty-acid--CoA ligase (EC 6.2.1.3)	Biotin biosynthesis; <br>Fatty acid metabolism cluster
fig|93944.5.peg.6396	CDS	mainChr	6900479	6898944	-2	-	1536	Long-chain-fatty-acid--CoA ligase (EC 6.2.1.3)	Biotin biosynthesis; <br>Fatty acid metabolism cluster
fig|93944.5.peg.7174	CDS	mainChr	7736168	7736905	2	+	738	Enoyl-CoA hydratase (EC 4.2.1.17)	Acetyl-CoA fermentation to Butyrate; <br>Butanol Biosynthesis; <br>Butyrate metabolism cluster; <br>Fatty acid metabolism cluster; <br>Isoleucine degradation; <br>Polyhydroxybutyrate metabolism; <br>Valine degradation
fig|93944.5.peg.7219	CDS	mainChr	7783531	7782728	-1	-	804	Enoyl-CoA hydratase (EC 4.2.1.17)	Acetyl-CoA fermentation to Butyrate; <br>Butanol Biosynthesis; <br>Butyrate metabolism cluster; <br>Fatty acid metabolism cluster; <br>Isoleucine degradation; <br>Polyhydroxybutyrate metabolism; <br>Valine degradation
fig|93944.5.peg.7226	CDS	mainChr	7789828	7791018	1	+	1191	3-ketoacyl-CoA thiolase (EC 2.3.1.16) @ Acetyl-CoA acetyltransferase (EC 2.3.1.9)	Acetyl-CoA fermentation to Butyrate; <br>Biotin biosynthesis; <br>Butanol Biosynthesis; <br>Butyrate metabolism cluster; <br>CBSS-246196.1.peg.364; <br>Fatty acid metabolism cluster; <br>Isoleucine degradation; <br>Isoprenoid Biosynthesis; <br>Polyhydroxy
fig|93944.5.peg.7227	CDS	mainChr	7791015	7791863	3	+	849	Enoyl-CoA hydratase (EC 4.2.1.17)	Acetyl-CoA fermentation to Butyrate; <br>Butanol Biosynthesis; <br>Butyrate metabolism cluster; <br>Fatty acid metabolism cluster; <br>Isoleucine degradation; <br>Polyhydroxybutyrate metabolism; <br>Valine degradation
fig|93944.5.peg.7228	CDS	mainChr	7791860	7792708	2	+	849	3-hydroxybutyryl-CoA dehydrogenase (EC 1.1.1.157); 3-hydroxyacyl-CoA dehydrogenase (EC 1.1.1.35)	Acetyl-CoA fermentation to Butyrate; <br>Acetyl-CoA fermentation to Butyrate; <br>Butanol Biosynthesis; <br>Butyrate metabolism cluster; <br>Fatty acid metabolism cluster; <br>Isoleucine degradation; <br>Polyhydroxybutyrate metabolism; <br>Polyhydroxybuty
fig|93944.5.peg.7661	CDS	mainChr	8321125	8320391	-1	-	735	Enoyl-CoA hydratase (EC 4.2.1.17)	Acetyl-CoA fermentation to Butyrate; <br>Butanol Biosynthesis; <br>Butyrate metabolism cluster; <br>Fatty acid metabolism cluster; <br>Isoleucine degradation; <br>Polyhydroxybutyrate metabolism; <br>Valine degradation
fig|93944.5.peg.7937	CDS	mainChr	8623370	8624869	2	+	1500	Long-chain-fatty-acid--CoA ligase (EC 6.2.1.3)	Biotin biosynthesis; <br>Fatty acid metabolism cluster
fig|93944.5.peg.7996	CDS	mainChr	8684362	8682743	-1	-	1620	Acetoacetyl-CoA synthetase (EC 6.2.1.16) / Long-chain-fatty-acid--CoA ligase (EC 6.2.1.3)	Biotin biosynthesis; <br>Fatty acid metabolism cluster; <br>HMG CoA Synthesis; <br>Leucine Degradation and HMG-CoA Metabolism; <br>Polyhydroxybutyrate metabolism
fig|93944.5.peg.8236	CDS	mainChr	8938976	8938227	-2	-	750	Enoyl-CoA hydratase (EC 4.2.1.17)	Acetyl-CoA fermentation to Butyrate; <br>Butanol Biosynthesis; <br>Butyrate metabolism cluster; <br>Fatty acid metabolism cluster; <br>Isoleucine degradation; <br>Polyhydroxybutyrate metabolism; <br>Valine degradation
fig|93944.5.peg.8501	CDS	mainChr	9244562	9242721	-2	-	1842	Long-chain-fatty-acid--CoA ligase (EC 6.2.1.3)	Biotin biosynthesis; <br>Fatty acid metabolism cluster
fig|93944.5.peg.8608	CDS	mainChr	9348295	9347918	-1	-	378	Enoyl-CoA hydratase (EC 4.2.1.17)	Acetyl-CoA fermentation to Butyrate; <br>Butanol Biosynthesis; <br>Butyrate metabolism cluster; <br>Fatty acid metabolism cluster; <br>Isoleucine degradation; <br>Polyhydroxybutyrate metabolism; <br>Valine degradation
fig|93944.5.peg.8648	CDS	mainChr	9387342	9388526	3	+	1185	3-ketoacyl-CoA thiolase (EC 2.3.1.16)	Biotin biosynthesis; <br>CBSS-246196.1.peg.364; <br>Fatty acid metabolism cluster; <br>Isoleucine degradation; <br>Polyhydroxybutyrate metabolism; <br>Serine-glyoxylate cycle
fig|93944.5.peg.8649	CDS	mainChr	9388523	9390610	2	+	2088	Enoyl-CoA hydratase (EC 4.2.1.17) / 3-hydroxyacyl-CoA dehydrogenase (EC 1.1.1.35) / 3-hydroxybutyryl-CoA epimerase (EC 5.1.2.3)	Acetyl-CoA fermentation to Butyrate; <br>Acetyl-CoA fermentation to Butyrate; <br>Acetyl-CoA fermentation to Butyrate; <br>Butanol Biosynthesis; <br>Butyrate metabolism cluster; <br>Butyrate metabolism cluster; <br>Fatty acid metabolism cluster; <br>Fatty
fig|93944.5.peg.8995	CDS	mainChr	9771644	9773179	2	+	1536	Long-chain-fatty-acid--CoA ligase (EC 6.2.1.3)	Biotin biosynthesis; <br>Fatty acid metabolism cluster
fig|93944.5.peg.9209	CDS	mainChr	9992765	9991638	-2	-	1128	3-ketoacyl-CoA thiolase (EC 2.3.1.16)	Biotin biosynthesis; <br>CBSS-246196.1.peg.364; <br>Fatty acid metabolism cluster; <br>Isoleucine degradation; <br>Polyhydroxybutyrate metabolism; <br>Serine-glyoxylate cycle
fig|93944.5.peg.9415	CDS	mainChr	10233153	10231651	-3	-	1503	Long-chain-fatty-acid--CoA ligase (EC 6.2.1.3)	Biotin biosynthesis; <br>Fatty acid metabolism cluster
fig|93944.5.peg.10035	CDS	mainChr	10878174	10877413	-3	-	762	Enoyl-CoA hydratase (EC 4.2.1.17)	Acetyl-CoA fermentation to Butyrate; <br>Butanol Biosynthesis; <br>Butyrate metabolism cluster; <br>Fatty acid metabolism cluster; <br>Isoleucine degradation; <br>Polyhydroxybutyrate metabolism; <br>Valine degradation
fig|93944.5.peg.10204	CDS	mainChr	11065252	11064473	-1	-	780	Enoyl-CoA hydratase (EC 4.2.1.17)	Acetyl-CoA fermentation to Butyrate; <br>Butanol Biosynthesis; <br>Butyrate metabolism cluster; <br>Fatty acid metabolism cluster; <br>Isoleucine degradation; <br>Polyhydroxybutyrate metabolism; <br>Valine degradation
fig|93944.5.peg.10460	CDS	mainChr	11334265	11335482	1	+	1218	3-ketoacyl-CoA thiolase (EC 2.3.1.16) @ Acetyl-CoA acetyltransferase (EC 2.3.1.9)	Acetyl-CoA fermentation to Butyrate; <br>Biotin biosynthesis; <br>Butanol Biosynthesis; <br>Butyrate metabolism cluster; <br>CBSS-246196.1.peg.364; <br>Fatty acid metabolism cluster; <br>Isoleucine degradation; <br>Isoprenoid Biosynthesis; <br>Polyhydroxy
fig|93944.5.peg.10826	CDS	mainChr	11748807	11747122	-3	-	1686	Long-chain-fatty-acid--CoA ligase (EC 6.2.1.3)	Biotin biosynthesis; <br>Fatty acid metabolism cluster
fig|93944.5.peg.10874	CDS	mainChr	11799842	11801320	2	+	1479	Long-chain-fatty-acid--CoA ligase (EC 6.2.1.3)	Biotin biosynthesis; <br>Fatty acid metabolism cluster

## Sheet: Glycolysis gluconeogenesis
Feature ID	Type	Contig	Start	Stop	Frame	Strand	Length (bp)	Function	Subsystem
fig|93944.5.peg.899	CDS	mainChr	936236	935214	-2	-	1023	Fructose-bisphosphate aldolase class II (EC 4.1.2.13)	Glycolysis and Gluconeogenesis
fig|93944.5.peg.1420	CDS	mainChr	1471809	1472552	3	+	744	Phosphoglycerate mutase (EC 5.4.2.1)	Entner-Doudoroff Pathway; <br>Glycolysis and Gluconeogenesis; <br>Phosphoglycerate mutase protein family
fig|93944.5.peg.3047	CDS	mainChr	3232486	3233862	1	+	1377	Phosphoenolpyruvate synthase (EC 2.7.9.2)	Glycolysis and Gluconeogenesis; <br>Pyruvate metabolism I: anaplerotic reactions, PEP
fig|93944.5.peg.3048	CDS	mainChr	3233859	3236393	3	+	2535	Phosphoenolpyruvate synthase (EC 2.7.9.2)	Glycolysis and Gluconeogenesis; <br>Pyruvate metabolism I: anaplerotic reactions, PEP
fig|93944.5.peg.3124	CDS	mainChr	3314213	3316849	2	+	2637	Pyruvate,phosphate dikinase (EC 2.7.9.1)	Glycolysis and Gluconeogenesis; <br>Pyruvate metabolism I: anaplerotic reactions, PEP
fig|93944.5.peg.3169	CDS	mainChr	3359501	3361990	2	+	2490	Phosphoenolpyruvate synthase (EC 2.7.9.2)	Glycolysis and Gluconeogenesis; <br>Pyruvate metabolism I: anaplerotic reactions, PEP
fig|93944.5.peg.3615	CDS	mainChr	3840230	3839523	-2	-	708	Phosphoglycerate mutase (EC 5.4.2.1)	Entner-Doudoroff Pathway; <br>Glycolysis and Gluconeogenesis; <br>Phosphoglycerate mutase protein family
fig|93944.5.peg.3640	CDS	mainChr	3871092	3869803	-3	-	1290	Phosphoenolpyruvate synthase (EC 2.7.9.2)	Glycolysis and Gluconeogenesis; <br>Pyruvate metabolism I: anaplerotic reactions, PEP
fig|93944.5.peg.3643	CDS	mainChr	3872292	3874901	3	+	2610	Phosphoenolpyruvate synthase (EC 2.7.9.2)	Glycolysis and Gluconeogenesis; <br>Pyruvate metabolism I: anaplerotic reactions, PEP
fig|93944.5.peg.4033	CDS	mainChr	4293885	4294910	3	+	1026	6-phosphofructokinase (EC 2.7.1.11)	Glycolysis and Gluconeogenesis
fig|93944.5.peg.4224	CDS	mainChr	4495000	4496346	1	+	1347	Pyruvate kinase (EC 2.7.1.40)	Entner-Doudoroff Pathway; <br>Glycerate metabolism; <br>Glycolysis and Gluconeogenesis; <br>Pyruvate metabolism I: anaplerotic reactions, PEP
fig|93944.5.peg.4594	CDS	mainChr	4918679	4917714	-2	-	966	Glucokinase (EC 2.7.1.2)	Entner-Doudoroff Pathway; <br>Glycolysis and Gluconeogenesis
fig|93944.5.peg.4862	CDS	mainChr	5217964	5219595	1	+	1632	Glucose-6-phosphate isomerase (EC 5.3.1.9)	Glycolysis and Gluconeogenesis
fig|93944.5.peg.5620	CDS	mainChr	6057619	6057969	1	+	351	Fructose-bisphosphate aldolase class I (EC 4.1.2.13)	Glycolysis and Gluconeogenesis
fig|93944.5.peg.5625	CDS	mainChr	6061197	6061436	3	+	240	NAD-dependent glyceraldehyde-3-phosphate dehydrogenase (EC 1.2.1.12)	Entner-Doudoroff Pathway; <br>Glycolysis and Gluconeogenesis; <br>Pyridoxin (Vitamin B6) Biosynthesis; <br>Redox-dependent regulation of nucleus processes
fig|93944.5.peg.5626	CDS	mainChr	6061433	6061819	2	+	387	NAD-dependent glyceraldehyde-3-phosphate dehydrogenase (EC 1.2.1.12)	Entner-Doudoroff Pathway; <br>Glycolysis and Gluconeogenesis; <br>Pyridoxin (Vitamin B6) Biosynthesis; <br>Redox-dependent regulation of nucleus processes
fig|93944.5.peg.5775	CDS	mainChr	6232809	6235241	3	+	2433	Phosphoenolpyruvate synthase (EC 2.7.9.2)	Glycolysis and Gluconeogenesis; <br>Pyruvate metabolism I: anaplerotic reactions, PEP
fig|93944.5.peg.5882	CDS	mainChr	6343120	6342128	-1	-	993	NAD-dependent glyceraldehyde-3-phosphate dehydrogenase (EC 1.2.1.12)	Entner-Doudoroff Pathway; <br>Glycolysis and Gluconeogenesis; <br>Pyridoxin (Vitamin B6) Biosynthesis; <br>Redox-dependent regulation of nucleus processes
fig|93944.5.peg.7718	CDS	mainChr	8379221	8380837	2	+	1617	Glucose-6-phosphate isomerase (EC 5.3.1.9)	Glycolysis and Gluconeogenesis
fig|93944.5.peg.7740	CDS	mainChr	8403981	8403199	-3	-	783	Triosephosphate isomerase (EC 5.3.1.1)	CBSS-331978.3.peg.2915; <br>Glycolysis and Gluconeogenesis
fig|93944.5.peg.7741	CDS	mainChr	8405175	8403982	-3	-	1194	Phosphoglycerate kinase (EC 2.7.2.3)	Entner-Doudoroff Pathway; <br>Glycolysis and Gluconeogenesis
fig|93944.5.peg.7742	CDS	mainChr	8406200	8405196	-2	-	1005	NAD-dependent glyceraldehyde-3-phosphate dehydrogenase (EC 1.2.1.12)	Entner-Doudoroff Pathway; <br>Glycolysis and Gluconeogenesis; <br>Pyridoxin (Vitamin B6) Biosynthesis; <br>Redox-dependent regulation of nucleus processes
fig|93944.5.peg.8319	CDS	mainChr	9031828	9030863	-1	-	966	Glucokinase (EC 2.7.1.2)	Entner-Doudoroff Pathway; <br>Glycolysis and Gluconeogenesis
fig|93944.5.peg.8641	CDS	mainChr	9380485	9377915	-1	-	2571	Phosphoenolpyruvate synthase (EC 2.7.9.2)	Glycolysis and Gluconeogenesis; <br>Pyruvate metabolism I: anaplerotic reactions, PEP
fig|93944.5.peg.8808	CDS	mainChr	9567335	9566601	-2	-	735	Polyphosphate glucokinase (EC 2.7.1.63)	Entner-Doudoroff Pathway; <br>Glycolysis and Gluconeogenesis; <br>Polyphosphate
fig|93944.5.peg.9527	CDS	mainChr	10349593	10348607	-1	-	987	NAD-dependent glyceraldehyde-3-phosphate dehydrogenase (EC 1.2.1.12)	Entner-Doudoroff Pathway; <br>Glycolysis and Gluconeogenesis; <br>Pyridoxin (Vitamin B6) Biosynthesis; <br>Redox-dependent regulation of nucleus processes
fig|93944.5.peg.10388	CDS	mainChr	11258143	11259177	1	+	1035	Fructose-1,6-bisphosphatase, GlpX type (EC 3.1.3.11)	Glycolysis and Gluconeogenesis
fig|93944.5.peg.10474	CDS	mainChr	11346983	11345706	-2	-	1278	Enolase (EC 4.2.1.11)	Entner-Doudoroff Pathway; <br>Glycolysis and Gluconeogenesis; <br>Serine-glyoxylate cycle

## Sheet: Homogentisate pathway
Feature ID	Type	Contig	Start	Stop	Frame	Strand	Length (bp)	Function	Subsystem
fig|93944.5.peg.626	CDS	mainChr	666672	667997	3	+	1326	Aromatic-amino-acid aminotransferase (EC 2.6.1.57)	Homogentisate pathway of aromatic compound degradation; <br>Pterin carbinolamine dehydratase
fig|93944.5.peg.750	CDS	mainChr	787001	787795	2	+	795	Fumarylacetoacetase (EC 3.7.1.2)	Homogentisate pathway of aromatic compound degradation; <br>Pterin carbinolamine dehydratase; <br>Salicylate and gentisate catabolism
fig|93944.5.peg.2051	CDS	mainChr	2127423	2120962	-3	-	6462	Transcriptional regulator, IclR family	Homogentisate pathway of aromatic compound degradation
fig|93944.5.peg.2163	CDS	mainChr	2234095	2233064	-1	-	1032	4-hydroxyphenylpyruvate dioxygenase (EC 1.13.11.27)	Aromatic amino acid degradation; <br>Homogentisate pathway of aromatic compound degradation; <br>Pterin carbinolamine dehydratase
fig|93944.5.peg.2891	CDS	mainChr	3058427	3057657	-2	-	771	Transcriptional regulator, IclR family	Homogentisate pathway of aromatic compound degradation
fig|93944.5.peg.2974	CDS	mainChr	3155309	3154569	-2	-	741	Transcriptional regulator, IclR family	Homogentisate pathway of aromatic compound degradation
fig|93944.5.peg.2975	CDS	mainChr	3156053	3155319	-2	-	735	Transcriptional regulator, IclR family	Homogentisate pathway of aromatic compound degradation
fig|93944.5.peg.3422	CDS	mainChr	3642334	3643044	1	+	711	Transcriptional regulator, IclR family	Homogentisate pathway of aromatic compound degradation
fig|93944.5.peg.3496	CDS	mainChr	3721399	3719921	-1	-	1479	Transcriptional regulator, IclR family	Homogentisate pathway of aromatic compound degradation
fig|93944.5.peg.4353	CDS	mainChr	4627521	4628291	3	+	771	Transcriptional regulator, IclR family	Homogentisate pathway of aromatic compound degradation
fig|93944.5.peg.4357	CDS	mainChr	4632903	4633664	3	+	762	Transcriptional regulator, IclR family	Homogentisate pathway of aromatic compound degradation
fig|93944.5.peg.4586	CDS	mainChr	4909671	4908874	-3	-	798	Transcriptional regulator, IclR family	Homogentisate pathway of aromatic compound degradation
fig|93944.5.peg.5355	CDS	mainChr	5762847	5763914	3	+	1068	4-hydroxyphenylpyruvate dioxygenase (EC 1.13.11.27)	Aromatic amino acid degradation; <br>Homogentisate pathway of aromatic compound degradation; <br>Pterin carbinolamine dehydratase
fig|93944.5.peg.5461	CDS	mainChr	5886111	5886890	3	+	780	Transcriptional regulator, IclR family	Homogentisate pathway of aromatic compound degradation
fig|93944.5.peg.5739	CDS	mainChr	6188961	6189764	3	+	804	Transcriptional regulator, IclR family	Homogentisate pathway of aromatic compound degradation
fig|93944.5.peg.6470	CDS	mainChr	6975270	6974452	-3	-	819	Transcriptional regulator, IclR family	Homogentisate pathway of aromatic compound degradation
fig|93944.5.peg.6930	CDS	mainChr	7465576	7464776	-1	-	801	Transcriptional regulator, IclR family	Homogentisate pathway of aromatic compound degradation
fig|93944.5.peg.7212	CDS	mainChr	7776714	7775785	-3	-	930	Fumarylacetoacetase (EC 3.7.1.2)	Homogentisate pathway of aromatic compound degradation; <br>Pterin carbinolamine dehydratase; <br>Salicylate and gentisate catabolism
fig|93944.5.peg.7293	CDS	mainChr	7884509	7885378	2	+	870	Transcriptional regulator, IclR family	Homogentisate pathway of aromatic compound degradation
fig|93944.5.peg.7338	CDS	mainChr	7937545	7936814	-1	-	732	Transcriptional regulator, IclR family	Homogentisate pathway of aromatic compound degradation
fig|93944.5.peg.7348	CDS	mainChr	7951578	7949779	-3	-	1800	4-hydroxyphenylpyruvate dioxygenase (EC 1.13.11.27)	Aromatic amino acid degradation; <br>Homogentisate pathway of aromatic compound degradation; <br>Pterin carbinolamine dehydratase
fig|93944.5.peg.7980	CDS	mainChr	8670375	8671106	3	+	732	Transcriptional regulator, IclR family	Homogentisate pathway of aromatic compound degradation
fig|93944.5.peg.8128	CDS	mainChr	8819558	8820325	2	+	768	Transcriptional regulator, IclR family	Homogentisate pathway of aromatic compound degradation
fig|93944.5.peg.8230	CDS	mainChr	8931756	8932505	3	+	750	Transcriptional regulator, IclR family	Homogentisate pathway of aromatic compound degradation
fig|93944.5.peg.8409	CDS	mainChr	9134030	9133278	-2	-	753	Transcriptional regulator, IclR family	Homogentisate pathway of aromatic compound degradation
fig|93944.5.peg.9831	CDS	mainChr	10659358	10660161	1	+	804	Transcriptional regulator, IclR family	Homogentisate pathway of aromatic compound degradation
fig|93944.5.peg.9930	CDS	mainChr	10764429	10765145	3	+	717	Transcriptional regulator, IclR family	Homogentisate pathway of aromatic compound degradation
fig|93944.5.peg.10433	CDS	mainChr	11307165	11308274	3	+	1110	4-hydroxyphenylpyruvate dioxygenase (EC 1.13.11.27)	Aromatic amino acid degradation; <br>Homogentisate pathway of aromatic compound degradation; <br>Pterin carbinolamine dehydratase
fig|93944.5.peg.10652	CDS	mainChr	11558162	11558917	2	+	756	Transcriptional regulator, IclR family	Homogentisate pathway of aromatic compound degradation
fig|93944.5.peg.10831	CDS	mainChr	11752649	11753278	2	+	630	Transcriptional regulator, IclR family	Homogentisate pathway of aromatic compound degradation
fig|93944.5.peg.10832	CDS	mainChr	11753358	11754527	3	+	1170	Homogentisate 1,2-dioxygenase (EC 1.13.11.5)	Homogentisate pathway of aromatic compound degradation; <br>Pterin carbinolamine dehydratase
fig|93944.5.peg.10834	CDS	mainChr	11755309	11756400	1	+	1092	Fumarylacetoacetase (EC 3.7.1.2)	Homogentisate pathway of aromatic compound degradation; <br>Pterin carbinolamine dehydratase; <br>Salicylate and gentisate catabolism

## Sheet: Metallocarboxidopeptidases
Feature ID	Type	Contig	Start	Stop	Frame	Strand	Length (bp)	Function	Subsystem
fig|93944.5.peg.207	CDS	mainChr	226371	227612	3	+	1242	D-alanyl-D-alanine carboxypeptidase (EC 3.4.16.4)	CBSS-84588.1.peg.1247; <br>Metallocarboxypeptidases (EC 3.4.17.-); <br>Murein Hydrolases; <br>Peptidoglycan Biosynthesis
fig|93944.5.peg.443	CDS	mainChr	483299	481875	-2	-	1425	D-alanyl-D-alanine carboxypeptidase (EC 3.4.16.4)	CBSS-84588.1.peg.1247; <br>Metallocarboxypeptidases (EC 3.4.17.-); <br>Murein Hydrolases; <br>Peptidoglycan Biosynthesis
fig|93944.5.peg.947	CDS	mainChr	990495	991541	3	+	1047	D-alanyl-D-alanine carboxypeptidase (EC 3.4.16.4)	CBSS-84588.1.peg.1247; <br>Metallocarboxypeptidases (EC 3.4.17.-); <br>Murein Hydrolases; <br>Peptidoglycan Biosynthesis
fig|93944.5.peg.961	CDS	mainChr	1009775	1008591	-2	-	1185	D-alanyl-D-alanine carboxypeptidase (EC 3.4.16.4)	CBSS-84588.1.peg.1247; <br>Metallocarboxypeptidases (EC 3.4.17.-); <br>Murein Hydrolases; <br>Peptidoglycan Biosynthesis
fig|93944.5.peg.1314	CDS	mainChr	1365908	1365507	-2	-	402	D-alanyl-D-alanine carboxypeptidase (EC 3.4.16.4)	CBSS-84588.1.peg.1247; <br>Metallocarboxypeptidases (EC 3.4.17.-); <br>Murein Hydrolases; <br>Peptidoglycan Biosynthesis
fig|93944.5.peg.1728	CDS	mainChr	1770983	1769841	-2	-	1143	D-alanyl-D-alanine carboxypeptidase (EC 3.4.16.4)	CBSS-84588.1.peg.1247; <br>Metallocarboxypeptidases (EC 3.4.17.-); <br>Murein Hydrolases; <br>Peptidoglycan Biosynthesis
fig|93944.5.peg.1768	CDS	mainChr	1818479	1818069	-2	-	411	D-alanyl-D-alanine carboxypeptidase (EC 3.4.16.4)	CBSS-84588.1.peg.1247; <br>Metallocarboxypeptidases (EC 3.4.17.-); <br>Murein Hydrolases; <br>Peptidoglycan Biosynthesis
fig|93944.5.peg.2010	CDS	mainChr	2073485	2073003	-2	-	483	D-alanyl-D-alanine carboxypeptidase (EC 3.4.16.4)	CBSS-84588.1.peg.1247; <br>Metallocarboxypeptidases (EC 3.4.17.-); <br>Murein Hydrolases; <br>Peptidoglycan Biosynthesis
fig|93944.5.peg.2138	CDS	mainChr	2207538	2207945	3	+	408	D-alanyl-D-alanine carboxypeptidase (EC 3.4.16.4)	CBSS-84588.1.peg.1247; <br>Metallocarboxypeptidases (EC 3.4.17.-); <br>Murein Hydrolases; <br>Peptidoglycan Biosynthesis
fig|93944.5.peg.2652	CDS	mainChr	2787330	2789156	3	+	1827	Carboxypeptidase T (EC 3.4.17.18)	Metallocarboxypeptidases (EC 3.4.17.-)
fig|93944.5.peg.3081	CDS	mainChr	3268047	3268454	3	+	408	D-alanyl-D-alanine carboxypeptidase (EC 3.4.16.4)	CBSS-84588.1.peg.1247; <br>Metallocarboxypeptidases (EC 3.4.17.-); <br>Murein Hydrolases; <br>Peptidoglycan Biosynthesis
fig|93944.5.peg.5659	CDS	mainChr	6095820	6096941	3	+	1122	D-alanyl-D-alanine carboxypeptidase (EC 3.4.16.4)	CBSS-84588.1.peg.1247; <br>Metallocarboxypeptidases (EC 3.4.17.-); <br>Murein Hydrolases; <br>Peptidoglycan Biosynthesis
fig|93944.5.peg.5884	CDS	mainChr	6344531	6343668	-2	-	864	Muramoyltetrapeptide carboxypeptidase (EC 3.4.17.13)	Metallocarboxypeptidases (EC 3.4.17.-); <br>Murein Hydrolases; <br>Recycling of Peptidoglycan Amino Acids
fig|93944.5.peg.6070	CDS	mainChr	6540149	6541132	2	+	984	Muramoyltetrapeptide carboxypeptidase (EC 3.4.17.13)	Metallocarboxypeptidases (EC 3.4.17.-); <br>Murein Hydrolases; <br>Recycling of Peptidoglycan Amino Acids
fig|93944.5.peg.6329	CDS	mainChr	6798925	6797708	-1	-	1218	D-alanyl-D-alanine carboxypeptidase (EC 3.4.16.4)	CBSS-84588.1.peg.1247; <br>Metallocarboxypeptidases (EC 3.4.17.-); <br>Murein Hydrolases; <br>Peptidoglycan Biosynthesis
fig|93944.5.peg.6373	CDS	mainChr	6861605	6860481	-2	-	1125	D-alanyl-D-alanine carboxypeptidase (EC 3.4.16.4)	CBSS-84588.1.peg.1247; <br>Metallocarboxypeptidases (EC 3.4.17.-); <br>Murein Hydrolases; <br>Peptidoglycan Biosynthesis
fig|93944.5.peg.6499	CDS	mainChr	7001548	7002780	1	+	1233	D-alanyl-D-alanine carboxypeptidase (EC 3.4.16.4)	CBSS-84588.1.peg.1247; <br>Metallocarboxypeptidases (EC 3.4.17.-); <br>Murein Hydrolases; <br>Peptidoglycan Biosynthesis
fig|93944.5.peg.6663	CDS	mainChr	7159926	7160993	3	+	1068	D-alanyl-D-alanine carboxypeptidase (EC 3.4.16.4)	CBSS-84588.1.peg.1247; <br>Metallocarboxypeptidases (EC 3.4.17.-); <br>Murein Hydrolases; <br>Peptidoglycan Biosynthesis
fig|93944.5.peg.6682	CDS	mainChr	7177192	7175720	-1	-	1473	D-alanyl-D-alanine carboxypeptidase (EC 3.4.16.4)	CBSS-84588.1.peg.1247; <br>Metallocarboxypeptidases (EC 3.4.17.-); <br>Murein Hydrolases; <br>Peptidoglycan Biosynthesis
fig|93944.5.peg.6687	CDS	mainChr	7179671	7180867	2	+	1197	D-alanyl-D-alanine carboxypeptidase (EC 3.4.16.4)	CBSS-84588.1.peg.1247; <br>Metallocarboxypeptidases (EC 3.4.17.-); <br>Murein Hydrolases; <br>Peptidoglycan Biosynthesis
fig|93944.5.peg.6788	CDS	mainChr	7317169	7316126	-1	-	1044	D-alanyl-D-alanine carboxypeptidase (EC 3.4.16.4)	CBSS-84588.1.peg.1247; <br>Metallocarboxypeptidases (EC 3.4.17.-); <br>Murein Hydrolases; <br>Peptidoglycan Biosynthesis
fig|93944.5.peg.7070	CDS	mainChr	7620378	7619287	-3	-	1092	D-alanyl-D-alanine carboxypeptidase (EC 3.4.16.4)	CBSS-84588.1.peg.1247; <br>Metallocarboxypeptidases (EC 3.4.17.-); <br>Murein Hydrolases; <br>Peptidoglycan Biosynthesis
fig|93944.5.peg.7266	CDS	mainChr	7852170	7853153	3	+	984	D-alanyl-D-alanine carboxypeptidase (EC 3.4.16.4)	CBSS-84588.1.peg.1247; <br>Metallocarboxypeptidases (EC 3.4.17.-); <br>Murein Hydrolases; <br>Peptidoglycan Biosynthesis
fig|93944.5.peg.7657	CDS	mainChr	8316599	8315646	-2	-	954	Muramoyltetrapeptide carboxypeptidase (EC 3.4.17.13)	Metallocarboxypeptidases (EC 3.4.17.-); <br>Murein Hydrolases; <br>Recycling of Peptidoglycan Amino Acids
fig|93944.5.peg.8054	CDS	mainChr	8736807	8737727	3	+	921	D-alanyl-D-alanine carboxypeptidase (EC 3.4.16.4)	CBSS-84588.1.peg.1247; <br>Metallocarboxypeptidases (EC 3.4.17.-); <br>Murein Hydrolases; <br>Peptidoglycan Biosynthesis
fig|93944.5.peg.9694	CDS	mainChr	10520244	10521050	3	+	807	D-alanyl-D-alanine carboxypeptidase (EC 3.4.16.4)	CBSS-84588.1.peg.1247; <br>Metallocarboxypeptidases (EC 3.4.17.-); <br>Murein Hydrolases; <br>Peptidoglycan Biosynthesis
fig|93944.5.peg.9969	CDS	mainChr	10804385	10805929	2	+	1545	D-alanyl-D-alanine carboxypeptidase (EC 3.4.16.4)	CBSS-84588.1.peg.1247; <br>Metallocarboxypeptidases (EC 3.4.17.-); <br>Murein Hydrolases; <br>Peptidoglycan Biosynthesis
fig|93944.5.peg.10636	CDS	mainChr	11544159	11543527	-3	-	633	D-alanyl-D-alanine carboxypeptidase (EC 3.4.16.4)	CBSS-84588.1.peg.1247; <br>Metallocarboxypeptidases (EC 3.4.17.-); <br>Murein Hydrolases; <br>Peptidoglycan Biosynthesis
fig|93944.5.peg.10676	CDS	mainChr	11584987	11586471	1	+	1485	D-alanyl-D-alanine carboxypeptidase (EC 3.4.16.4)	CBSS-84588.1.peg.1247; <br>Metallocarboxypeptidases (EC 3.4.17.-); <br>Murein Hydrolases; <br>Peptidoglycan Biosynthesis
fig|93944.5.peg.10743	CDS	mainChr	11655106	11653991	-1	-	1116	D-alanyl-D-alanine carboxypeptidase (EC 3.4.16.4)	CBSS-84588.1.peg.1247; <br>Metallocarboxypeptidases (EC 3.4.17.-); <br>Murein Hydrolases; <br>Peptidoglycan Biosynthesis
fig|93944.5.peg.10755	CDS	mainChr	11667795	11667388	-3	-	408	D-alanyl-D-alanine carboxypeptidase (EC 3.4.16.4)	CBSS-84588.1.peg.1247; <br>Metallocarboxypeptidases (EC 3.4.17.-); <br>Murein Hydrolases; <br>Peptidoglycan Biosynthesis

[truncated: 15 more sheets: Nitrate metabolism, Nitric oxide metabolism, Nitrite metabolism, Phenylacetate degradation, phiNon1, pNon1, pNon2, PP pathway, Respiration, Serine glyoxylate cycle, Pseudaminic acid, Sulfur metabolism, tRNAs, Urea metabolism, Valine degradation]
